# Supplementary material for: Comparative transcriptomic profiling of hydrogen peroxide signaling networks in zebrafish and human keratinocytes: Implications toward conservation, migration and wound healing
Source: Sci Rep. 2016 Feb 5;6:20328. doi: 10.1038/srep20328 (PMC4742856; doi:10.1038/srep20328)
Supplement: Supplementary Worksheet 1 [file srep20328-s2.xls]

## Sheet: Sheet1
Gene	logFC	logCPM	PValue	FDR	WT_1	WT_2	WT_3	H2O2_1	H2O2_2	H2O2_3	Symbol	Description	Chr	Begin	End	Strand	BioType	NCBIGeneID	Family	GOSlim
ENSDARG00000055723	2.66494	4.0337	0.000221532	0.891792	2.47459	2.4264	2.44228	5.13302	4.13305	5.13803	hsp70l	heat shock cognate 70-kd protein, like [Source:ZFIN;Acc:ZDB-GENE-050321-1]	8	5006699	5009452	1	protein_coding		HEAT SHOCK KDA HEAT SHOCK 70 KDA	cell morphogenesis;anatomical structure development;cell cycle
ENSDARG00000092362	2.58995	4.90727	0.000249116	0.891792	3.32055	3.29667	3.1398	5.8983	4.91539	6.07821	mcm5	MCM5 minichromosome maintenance deficient 5 (S. cerevisiae) [Source:ZFIN;Acc:ZDB-GENE-021209-1]	3	26912754	26915504	1	protein_coding	100535101	HEAT SHOCK KDA HEAT SHOCK 70 KDA	cell morphogenesis;anatomical structure development;cell cycle
ENSDARG00000029688	2.44726	2.47884	0.000451823	0.891792	1.60563	1.26796	1.44344	3.39746	2.58494	3.87866	mcm5	MCM5 minichromosome maintenance deficient 5 (S. cerevisiae) [Source:ZFIN;Acc:ZDB-GENE-021209-1]	3	26912773	26922329	1	protein_coding		HEAT SHOCK KDA HEAT SHOCK 70 KDA	cell morphogenesis;anatomical structure development;cell cycle
ENSDARG00000042816	2.29912	5.00154	0.000922212	0.891792	3.51953	3.43391	3.72123	5.16919	4.68943	6.65893	mmp9	matrix metalloproteinase 9 [Source:ZFIN;Acc:ZDB-GENE-040426-2132]	8	25134455	25148890	1	protein_coding	406397	MATRIX METALLOPROTEINASE 9 PRECURSOR MMP 9 EC_3.4.24.35.92 KDA GELATINASE 92 KDA TYPE IV COLLAGENASE GELATINASE B GELB	peptidase activity;ion binding
ENSDARG00000021924	2.24859	5.36747	0.000240809	0.891792	3.90277	4.06321	3.84452	6.24503	5.48697	6.44122	hsp70l	heat shock cognate 70-kd protein, like [Source:ZFIN;Acc:ZDB-GENE-050321-1]	3	26908016	26911371	-1	protein_coding	560210	HEAT SHOCK KDA HEAT SHOCK 70 KDA	cell morphogenesis;anatomical structure development;cell cycle;ion binding;response to stress
ENSDARG00000012395	1.97776	3.65623	0.00127217	0.893046	2.53061	2.37836	2.87494	3.78708	3.61856	5.22015	mmp13a	matrix metalloproteinase 13a [Source:ZFIN;Acc:ZDB-GENE-031202-2]	10	39959934	39979810	1	protein_coding	387293	MATRIX METALLOPROTEINASE MMP	peptidase activity;ion binding;immune system process;cell motility;locomotion;anatomical structure development;embryo development
ENSDARG00000070420	1.8427	4.15403	0.000482216	0.891792	2.91428	3.11598	3.32927	4.79516	4.28197	5.29487	cyp24a1	cytochrome P450, family 24, subfamily A, polypeptide 1 [Source:ZFIN;Acc:ZDB-GENE-060825-1]	6	55692362	55705674	1	protein_coding	100004700	25 D HYDROXYLASE MITOCHONDRIAL PRECURSOR D 3 HYDROXYLASE CYTOCHROME P450 CYTOCHROME P450	oxidoreductase activity;ion binding
ENSDARG00000015355	1.78704	3.32872	0.000872084	0.891792	2.49082	2.47288	2.41805	3.98347	3.26084	4.60252	fosl1a	FOS-like antigen 1a [Source:ZFIN;Acc:ZDB-GENE-061207-7]	14	31611183	31617315	-1	protein_coding	564241	FOS RELATED ANTIGEN 1 FRA 1	nucleic acid binding transcription factor activity;DNA binding;organelle;nucleus;cell;intracellular
ENSDARG00000026039	1.75732	4.7257	0.000618572	0.891792	3.56239	3.96208	3.55713	5.64597	5.65932	4.62634	cyp1a	cytochrome P450, family 1, subfamily A [Source:ZFIN;Acc:ZDB-GENE-011219-1]	18	4974676	4985566	1	protein_coding	140634	CYTOCHROME P450 EC_1.14.14.1	oxidoreductase activity;ion binding
ENSDARG00000019498	1.70027	4.4386	0.000457751	0.891792	3.00181	3.74657	3.60083	4.91993	5.00235	5.32429	cry5	cryptochrome 5 [Source:ZFIN;Acc:ZDB-GENE-010426-8]	10	40632410	40647770	-1	protein_coding	83776	CRYPTOCHROME	lyase activity;cellular nitrogen compound metabolic process;response to stress;DNA metabolic process
ENSDARG00000078099	1.61498	1.0639	0.00163964	0.916026	0.98148	1.00422	1.03981	1.79706	1.80734	2.42427	CR391991.1	Uncharacterized protein [Source:UniProtKB/TrEMBL;Acc:F1QDK0]	2	48911934	48912326	1	protein_coding		PERIOD CIRCADIAN HOMOLOG CIRCADIAN CLOCK PERIOD
ENSDARG00000012789	1.5898	3.35074	0.00117904	0.893046	2.34669	2.64515	2.78307	3.95305	3.33795	4.54119	plek2	pleckstrin 2 [Source:ZFIN;Acc:ZDB-GENE-080219-2]	13	33347086	33358213	-1	protein_coding	567753	PLECKSTRIN 2	lipid binding;signal transduction;ion binding
ENSDARG00000087923	1.55031	2.13523	0.0031003	1	1.86416	1.57849	1.60955	2.68824	2.12274	3.56043	CABZ01087111.1	Uncharacterized protein [Source:UniProtKB/TrEMBL;Acc:E7FAI1]	16	52537808	52544134	1	protein_coding		MIDNOLIN MIDBRAIN NUCLEOLAR
ENSDARG00000061481	1.51379	2.95742	0.000621563	0.891792	2.13586	2.33588	2.48177	3.79396	3.34731	3.73708	CABZ01041812.1	Uncharacterized protein [Source:UniProtKB/TrEMBL;Acc:E7FGT6]	24	30741886	30760340	-1	protein_coding		FERRIC CHELATE REDUCTASE 1 EC 1 STROMAL CELL DERIVED RECEPTOR 2 SDR 2
ENSDARG00000010940	1.50565	1.20994	0.0021864	0.982604	1.07055	0.910831	1.36112	2.40332	2.06721	1.84326	BX957278.1	Uncharacterized protein [Source:UniProtKB/TrEMBL;Acc:E7F2U0]	7	20975567	20983342	1	protein_coding		AMBIGUOUS	ion binding;cell;intracellular
ENSDARG00000022615	1.4736	3.87031	0.00193216	0.971716	3.12648	3.02531	3.2214	4.11843	3.79986	5.17725	si:ch211-241e1.3	si:ch211-241e1.3 [Source:ZFIN;Acc:ZDB-GENE-030131-230]	2	1128112	1169253	-1	protein_coding	100538029	LAMININ SUBUNIT ALPHA 3 PRECURSOR EPILIGRIN SUBUNIT ALPHA KALININ SUBUNIT ALPHA LAMININ 5 SUBUNIT ALPHA LAMININ 6 SUBUNIT ALPHA LAMININ 7 SUBUNIT ALPHA NICEIN SUBUNIT ALPHA	proteinaceous extracellular matrix;extracellular region;cell adhesion;protein complex
ENSDARG00000034503	1.43441	7.37619	0.000990482	0.891792	6.32922	6.67404	6.48606	7.60379	7.53914	8.45122	per2	period homolog 2 (Drosophila) [Source:ZFIN;Acc:ZDB-GENE-011220-2]	2	48423772	48489514	-1	protein_coding	140633	PERIOD CIRCADIAN HOMOLOG CIRCADIAN CLOCK PERIOD	signal transduction;signal transducer activity;response to stress
ENSDARG00000053554	1.43386	3.69395	0.00053223	0.891792	2.87772	3.09914	2.9999	4.04533	4.27218	4.5685	wdr76	WD repeat domain 76 [Source:ZFIN;Acc:ZDB-GENE-030131-4513]	7	31538204	31546297	1	protein_coding	570063	WD REPEAT CONTAINING 76
ENSDARG00000093042	1.39975	1.61176	0.00144278	0.893046	1.23371	1.41125	1.56611	2.30077	2.38141	2.58848	si:dkey-104n9.1	si:dkey-104n9.1 [Source:ZFIN;Acc:ZDB-GENE-081104-300]	8	13360832	13365015	-1	protein_coding	560366	UNKNOWN
ENSDARG00000069988	1.36889	2.62195	0.00334841	1	1.57551	1.94169	2.68495	3.01709	3.27071	3.55547	zgc:158706	zgc:158706 [Source:ZFIN;Acc:ZDB-GENE-070112-1882]	21	9672503	9675872	1	protein_coding	572528	UNCHARACTERIZED PROTEINZGC:	DNA binding;organelle;nucleus;cell;intracellular
ENSDARG00000038025	1.34719	2.98151	0.00179443	0.941684	2.30141	2.32868	2.67135	3.38384	3.195	4.11587	cbx7a	chromobox homolog 7a [Source:ZFIN;Acc:ZDB-GENE-050417-400]	3	25087412	25095881	1	protein_coding	550551	ZGC:	organelle;nucleus;cell;intracellular
ENSDARG00000002396	1.33483	5.24135	0.000513927	0.891792	4.23448	4.64761	4.55316	5.63068	5.70097	5.9965	cry-dash	cryptochrome DASH [Source:ZFIN;Acc:ZDB-GENE-040617-2]	24	20802474	20816926	-1	protein_coding	402986	CRYPTOCHROME DASH	lyase activity;cellular nitrogen compound metabolic process;response to stress;DNA metabolic process
ENSDARG00000087506	1.29988	1.4392	0.00911926	1	1.00427	1.71736	1.21877	2.19035	1.61934	2.7705	BX548011.3	Uncharacterized protein [Source:UniProtKB/TrEMBL;Acc:E7EZ11]	4	49787861	49789795	1	protein_coding		UNCHARACTERIZED
ENSDARG00000014947	1.29178	5.24281	0.000628637	0.891792	4.4737	4.64181	4.43538	5.83549	5.39748	6.02096	igfbp1a	insulin-like growth factor binding protein 1a [Source:ZFIN;Acc:ZDB-GENE-021231-1]	20	7029528	7033442	1	protein_coding	317638	INSULIN GROWTH FACTOR BINDING 1 PRECURSOR IBP 1 IGF BINDING 1 IGFBP 1	extracellular region;cytoplasm;cell;intracellular;response to stress
ENSDARG00000094210	1.25874	4.57784	0.000535691	0.891792	3.76278	3.95742	4.00494	5.04057	5.01268	5.27542	zgc:109934	zgc:109934 [Source:ZFIN;Acc:ZDB-GENE-050522-428]	3	32255646	32257330	1	protein_coding		FERRITIN HEAVY CHAIN FERRITIN H SUBUNIT EC_1.16.3.1	homeostatic process;oxidoreductase activity;ion binding
ENSDARG00000075014	1.25111	6.00233	0.000717765	0.891792	5.18571	5.26371	5.38924	6.4148	6.18993	6.85058	sqstm1	sequestosome 1 [Source:ZFIN;Acc:ZDB-GENE-040426-2204]	14	14448389	14453802	1	protein_coding	406452	SEQUESTOSOME 1 UBIQUITIN BINDING P62	ion binding
ENSDARG00000077217	1.22193	3.17918	0.000992216	0.891792	2.53843	2.69643	2.79566	3.84786	3.51443	3.91393	zgc:162184	zgc:162184 [Source:ZFIN;Acc:ZDB-GENE-070424-83]	17	45821870	45846739	1	protein_coding	559822	CALPAIN SUBUNIT CALCIUM ACTIVATED NEUTRAL PROTEINASE CANP CALPAIN SUBUNIT	peptidase activity;cell;intracellular
ENSDARG00000074656	1.20418	2.33754	0.00171152	0.918137	1.99506	2.12751	1.90515	2.95705	2.75627	3.24679	ctssb.1	cathepsin Sb, tandem duplicate 1 [Source:ZFIN;Acc:ZDB-GENE-050522-559]	16	31769424	31773725	1	protein_coding	554157	PRECURSOR	peptidase activity
ENSDARG00000041394	1.19702	3.95461	0.00082451	0.891792	3.29305	3.41022	3.42558	4.67357	4.18094	4.58318	dnajb1b	DnaJ (Hsp40) homolog, subfamily B, member 1b [Source:ZFIN;Acc:ZDB-GENE-030131-5455]	1	56285681	56290011	-1	protein_coding	327244	DNAJ HOMOLOG SUBFAMILY B MEMBER	unfolded protein binding;protein folding
ENSDARG00000042725	1.1588	6.27434	0.00393112	1	5.47083	5.68422	5.66792	6.53827	5.93925	7.40425	cebpb	CCAAT/enhancer binding protein (C/EBP), beta [Source:ZFIN;Acc:ZDB-GENE-020111-3]	8	29301377	29302892	-1	protein_coding	140814	CCAAT/ENHANCER BINDING BETA	nucleic acid binding transcription factor activity;DNA binding
ENSDARG00000088549	1.15754	3.21037	0.00108603	0.893046	2.68668	2.75134	2.79566	3.73797	3.58336	3.98934	si:ch73-25i22.2	si:ch73-25i22.2 [Source:ZFIN;Acc:ZDB-GENE-120215-243]	18	5109404	5124138	-1	protein_coding		UNCHARACTERIZED	lyase activity;cellular nitrogen compound metabolic process;response to stress;DNA metabolic process
ENSDARG00000028507	1.14982	6.71963	0.00158758	0.916026	5.95602	6.08245	6.1199	7.07949	6.70261	7.63953	itgb4	integrin, beta 4 [Source:ZFIN;Acc:ZDB-GENE-030131-7209]	8	13623711	13676538	1	protein_coding	335269	INTEGRIN BETA PRECURSOR	cell junction organization;cell motility;locomotion;cell adhesion;signal transduction;plasma membrane;cellular component assembly;protein complex;cell
ENSDARG00000002196	1.13292	3.18193	0.0012714	0.893046	2.65822	2.74052	2.80192	3.99844	3.55538	3.64214	bach1	BTB and CNC homology 1, basic leucine zipper transcription factor 1 [Source:ZFIN;Acc:ZDB-GENE-050522-220]	10	26004029	26016671	1	protein_coding	553688	BTB AND CNC HOMOLOGY 1 BASIC LEUCINE ZIPPER TRANSCRIPTION FACTOR 1
ENSDARG00000088371	1.10438	6.01387	0.00853346	1	5.23711	5.34807	5.57236	6.2625	5.42646	7.2075	junbb	jun B proto-oncogene b [Source:ZFIN;Acc:ZDB-GENE-040426-2666]	3	8434976	8436624	1	protein_coding	336038	TRANSCRIPTION FACTOR AP 1 PROTO ONCOGENE C JUN	growth;nucleic acid binding transcription factor activity;anatomical structure development;DNA binding;organelle;nucleus;cell;intracellular;response to stress
ENSDARG00000025122	1.10095	4.37987	0.00113142	0.893046	3.71177	3.8382	3.92981	4.7622	4.62742	5.17887	abhd4	abhydrolase domain containing 4 [Source:ZFIN;Acc:ZDB-GENE-050417-83]	2	51748981	51760936	-1	protein_coding	550276	1 ACYLGLYCEROL 3 PHOSPHATE O ACYLTRANSFERASE ABHD5 EC_2.3.1.51 ABHYDROLASE DOMAIN CONTAINING 5
ENSDARG00000015709	1.09394	5.11326	0.00131236	0.893046	4.34572	4.52849	4.6876	5.57783	5.20892	5.89622	hsd17b12a	hydroxysteroid (17-beta) dehydrogenase 12a [Source:ZFIN;Acc:ZDB-GENE-030131-5628]	25	31185671	31220191	1	protein_coding	327417	ESTRADIOL 17 BETA DEHYDROGENASE 12 EC_1.1.1.62 17 BETA HYDROXYSTEROID DEHYDROGENASE 12 17 BETA HSD 12	endoplasmic reticulum;lipid metabolic process;organelle;oxidoreductase activity;biosynthetic process;cytoplasm;cell;intracellular
ENSDARG00000089961	1.08271	1.78292	0.00321659	1	1.60563	1.87402	1.49067	2.50747	2.55295	2.40237	APOLD1 (4 of 4)	apolipoprotein L domain containing 1 [Source:HGNC Symbol;Acc:25268]	7	2736353	2755650	-1	protein_coding	100332327	APOLIPOPROTEIN L	lipid binding;extracellular region;transport
ENSDARG00000002405	1.06427	4.06969	0.00244334	1	3.45068	3.74927	3.47339	4.79516	4.77684	3.97827	si:ch211-225b11.1	si:ch211-225b11.1 [Source:ZFIN;Acc:ZDB-GENE-060531-39]	5	22570100	22597916	-1	protein_coding	561694	SODIUM AND CHLORIDE DEPENDENT TRANSPORTER SOLUTE CARRIER FAMILY 6 MEMBER	transmembrane transporter activity;transport
ENSDARG00000069295	1.0624	4.20161	0.00131922	0.893046	3.7392	3.74657	3.57184	4.42586	4.5885	4.99899	bcl6ab	B-cell CLL/lymphoma 6a, genome duplicate b [Source:ZFIN;Acc:ZDB-GENE-030131-7523]	2	9876231	9887088	-1	protein_coding	100001936	B CELL LYMPHOMA 6	organelle;nucleus;ion binding;cell;intracellular
ENSDARG00000016132	1.05898	4.539	0.00156744	0.916026	3.9298	4.09115	3.98858	4.89615	4.67091	5.38838	keap1a	kelch-like ECH-associated protein 1a [Source:ZFIN;Acc:ZDB-GENE-030131-556]	2	41936143	41962158	-1	protein_coding	321837	KELCH ECH ASSOCIATED 1 CYTOSOLIC INHIBITOR OF NRF2 INRF2
ENSDARG00000074378	1.05553	4.80323	0.0118665	1	4.0524	4.22132	4.46722	4.97698	4.26726	6.02903	junba	jun B proto-oncogene a [Source:ZFIN;Acc:ZDB-GENE-040426-2172]	1	52226932	52228476	-1	protein_coding	407086	TRANSCRIPTION FACTOR AP 1 PROTO ONCOGENE C JUN	nucleic acid binding transcription factor activity;DNA binding;circulatory system process;organelle;nucleus;cell;intracellular
ENSDARG00000042630	1.05216	5.53603	0.00071999	0.891792	4.8252	5.04709	5.00338	5.95543	6.04293	5.96975	hebp2	heme binding protein 2 [Source:ZFIN;Acc:ZDB-GENE-040426-914]	20	30919279	30926942	-1	protein_coding	393167	HEME BINDING 2 SOUL
ENSDARG00000013522	1.03995	6.32913	0.00245901	1	5.73968	5.86999	5.61028	6.72267	6.2157	7.20473	pck1	phosphoenolpyruvate carboxykinase 1 (soluble) [Source:ZFIN;Acc:ZDB-GENE-030909-11]	6	59719127	59726056	1	protein_coding	378727	PHOSPHOENOLPYRUVATE CARBOXYKINASE [GTP] PEPCK EC_4.1.1.32 PHOSPHOENOLPYRUVATE CARBOXYLASE	lyase activity;carbohydrate metabolic process;kinase activity;ion binding;biosynthetic process
ENSDARG00000088655	1.03196	6.47067	0.00443326	1	5.6495	5.98672	6.00193	6.5571	6.39557	7.50725	CABZ01007794.1	Uncharacterized protein [Source:UniProtKB/TrEMBL;Acc:E7FDK0]	7	2637136	2654723	-1	protein_coding	100537515	UNKNOWN
ENSDARG00000063297	1.03113	3.19523	0.00159698	0.916026	2.72833	2.87517	2.80814	3.75217	3.50192	3.90227	abcb6a	ATP-binding cassette, sub-family B (MDR/TAP), member 6a [Source:ZFIN;Acc:ZDB-GENE-050517-9]	1	4998836	5022269	1	protein_coding	564067	ATP BINDING CASSETTE SUB FAMILY B MEMBER 6 MITOCHONDRIAL UBIQUITOUSLY EXPRESSED MAMMALIAN ABC HALF TRANSPORTER	ATPase activity;transmembrane transport;anatomical structure development;transmembrane transporter activity;ion binding;transport
ENSDARG00000076839	1.02397	3.55624	0.0136851	1	3.26502	3.12432	2.97797	3.61124	3.26578	4.82877	zgc:153258	zgc:153258 [Source:ZFIN;Acc:ZDB-GENE-060929-108]	15	505347	515644	1	protein_coding	767638	UNKNOWN	ion binding;cell;intracellular
ENSDARG00000078552	1.01503	2.47982	0.00914258	1	1.66404	2.13579	2.68495	2.94473	2.92823	3.31287	grhl3	grainyhead-like 3 [Source:ZFIN;Acc:ZDB-GENE-030131-9854]	17	26807041	26818873	1	protein_coding	794613	GRAINYHEAD HOMOLOG TRANSCRIPTION FACTOR CP2
ENSDARG00000069946	1.00267	6.31437	0.00223874	0.982604	5.64044	5.84433	5.76955	6.56617	6.35788	7.17637	itga6b	integrin, alpha 6b [Source:ZFIN;Acc:ZDB-GENE-050320-5]	1	30075422	30120963	1	protein_coding	541320	INTEGRIN ALPHA PRECURSOR CD49 ANTIGEN FAMILY MEMBER VLA ANTIGEN [CONTAINS INTEGRIN ALPHA HEAVY CHAIN; INTEGRIN ALPHA LIGHT CHAIN];INTEGRIN ALPHA PRECURSOR CD49 ANTIGEN FAMILY MEMBER VLA ANTIGEN [CONTAINS INTEGRIN ALPHA HEAVY CHAIN; INTEGRIN ALPHA LIGHT CHAIN];INTEGRIN ALPHA PRECURSOR CD49 ANTIGEN FAMILY MEMBER VLA ANTIGEN [CONTAINS INTEGRIN ALPHA HEAVY CHAIN; INTEGRIN ALPHA LIGHT CHAIN];INTEGRIN …	cell adhesion;signal transduction;plasma membrane;protein complex;cell;;
ENSDARG00000033662	0.979016	2.00852	0.00513263	1	1.66404	1.99727	1.9509	2.3943	2.60068	2.91674	scd	stearoyl-CoA desaturase (delta-9-desaturase) [Source:ZFIN;Acc:ZDB-GENE-031106-3]	12	49684020	49699500	1	protein_coding	386661	ACYL COA DESATURASE EC_1.14.19.1 DELTA 9 DESATURASE DELTA 9 DESATURASE FATTY ACID DESATURASE STEAROYL COA DESATURASE	endoplasmic reticulum;lipid metabolic process;organelle;oxidoreductase activity;ion binding;small molecule metabolic process;biosynthetic process;cytoplasm;cell;intracellular
ENSDARG00000087873	0.977396	5.05455	0.00410434	1	4.00799	4.68758	4.81831	5.19151	5.32593	5.86953	BX927362.1	Uncharacterized protein [Source:UniProtKB/TrEMBL;Acc:E7EXW6]	6	43369376	43380209	-1	protein_coding	100003999	SYNTHASE	oxidoreductase activity;ion binding
ENSDARG00000079846	0.961223	1.54193	0.00479345	1	1.62045	1.61448	1.42735	2.30077	2.30664	2.16282	BX511021.4	Ferritin [Source:UniProtKB/TrEMBL;Acc:E7EXI4]	3	32272013	32273204	1	protein_coding	100006428	FERRITIN HEAVY CHAIN FERRITIN H SUBUNIT EC_1.16.3.1	homeostatic process;oxidoreductase activity;ion binding
ENSDARG00000078130	0.95902	2.4036	0.00383846	1	2.0288	2.20036	2.32556	3.086	2.72072	3.12502	CR391986.1	Uncharacterized protein [Source:UniProtKB/TrEMBL;Acc:E7FD79]	17	24745510	24765397	-1	protein_coding	100002532	UNKNOWN
ENSDARG00000093044	0.939187	2.40377	0.00822413	1	1.82629	2.09391	2.57968	2.72471	2.98926	3.19677	si:ch211-161h7.5	si:ch211-161h7.5 [Source:ZFIN;Acc:ZDB-GENE-091204-265]	24	21518374	21523502	-1	protein_coding	569866	UNCHARACTERIZED
ENSDARG00000092419	0.935388	2.90815	0.00369288	1	2.66539	2.70758	2.45821	3.32804	3.17412	3.74145	vtg7	vitellogenin 7 [Source:ZFIN;Acc:ZDB-GENE-001201-6]	22	25323697	25330520	-1	protein_coding	559856	VITELLOGENIN PRECURSOR [CONTAINS LIPOVITELLIN I LVI ; PHOSVITIN PV ; LIPOVITELLIN II LVII;VITELLOGENIN PRECURSOR [CONTAINS LIPOVITELLIN I LVI ; PHOSVITIN PV ; LIPOVITELLIN II LVII;VITELLOGENIN PRECURSOR [CONTAINS LIPOVITELLIN I LVI ; PHOSVITIN PV ; LIPOVITELLIN II LVII;VITELLOGENIN PRECURSOR [CONTAINS LIPOVITELLIN I LVI ; PHOSVITIN PV ; LIPOVITELLIN II LVII;VITELLOGENIN PRECURSOR [CONTAINS LIPOVI…	transport
ENSDARG00000032553	0.922071	1.29322	0.0138038	1	1.43162	1.22204	1.56611	2.26159	1.6347	2.18865	egln3	egl nine homolog 3 (C. elegans) [Source:ZFIN;Acc:ZDB-GENE-040426-2541]	17	9776764	9801699	-1	protein_coding	406602	EGL NINE HOMOLOG EC_1.14.11.29 HYPOXIA INDUCIBLE FACTOR PROLYL HYDROXYLASE HIF HIF PROLYL HYDROXYLASE HPH PROLYL HYDROXYLASE DOMAIN CONTAINING	oxidoreductase activity;ion binding;
ENSDARG00000090814	0.913901	2.58579	0.00574351	1	1.97213	2.53679	2.49728	3.20436	3.24591	2.93211	si:dkey-18a10.3	si:dkey-18a10.3 [Source:ZFIN;Acc:ZDB-GENE-091204-174]	10	34589538	34600723	-1	protein_coding	792628	HEAT SHOCK FACTOR HSF HEAT SHOCK TRANSCRIPTION FACTOR HSTF	nucleic acid binding transcription factor activity;DNA binding;organelle;nucleus;cell;intracellular
ENSDARG00000094513	0.911021	1.30749	0.00721298	1	1.36275	1.4648	1.44344	1.9027	2.06721	2.20139	lsm10	LSM10, U7 small nuclear RNA associated [Source:ZFIN;Acc:ZDB-GENE-090508-7]	19	2922583	2925282	1	protein_coding	100536270	U7 SNRNA ASSOCIATED SM LSM10
ENSDARG00000069375	0.908185	5.06882	0.00139834	0.893046	4.44692	4.6946	4.65514	5.61522	5.40086	5.42415	zgc:162608	zgc:162608 [Source:ZFIN;Acc:ZDB-GENE-070410-86]	15	20837187	20839638	-1	protein_coding	100037332	UNCHARACTERIZED FRAGMENT
ENSDARG00000062788	0.892965	5.79289	0.0139411	1	5.08509	5.15896	5.63501	5.73716	5.5792	6.88258	irg1l	immunoresponsive gene 1, like [Source:ZFIN;Acc:ZDB-GENE-061103-301]	14	11625681	11629239	-1	protein_coding	562007	IMMUNE RESPONSIVE GENE 1	lyase activity;lipid metabolic process;small molecule metabolic process;catabolic process
ENSDARG00000026759	0.887058	5.20419	0.00257976	1	4.65924	4.80514	4.77127	5.46917	5.31167	5.96415	AP1M2 (1 of 2)	adaptor-related protein complex 1, mu 2 subunit [Source:HGNC Symbol;Acc:558]	6	38251	54470	1	protein_coding	393460	AP 1 COMPLEX SUBUNIT MU 1 AP MU CHAIN FAMILY MEMBER MU1A ADAPTOR COMPLEX AP 1 MU 1 SUBUNIT ADAPTOR RELATED COMPLEX 1 MU 1 SUBUNIT CLATHRIN ASSEMBLY COMPLEX 1 MEDIUM CHAIN 1 GOLGI ADAPTOR HA1/AP1 ADAPTIN MU 1 SUBUNIT MU ADAPTIN 1 MU1A ADAPTIN	ion binding;;vesicle-mediated transport;transport;protein complex;cytoplasm;cell;intracellular
ENSDARG00000068374	0.87533	2.54563	0.00673684	1	2.09398	2.63934	2.24522	3.04043	2.90307	3.29514	si:ch211-132b12.7	si:ch211-132b12.7 [Source:ZFIN;Acc:ZDB-GENE-050419-250]	18	38965706	38981883	-1	protein_coding	564531	UNKNOWN
ENSDARG00000089730	0.873111	2.28027	0.00480917	1	2.14614	2.03317	2.22674	2.86202	2.68427	2.99932	LDLR (1 of 2)	low density lipoprotein receptor [Source:HGNC Symbol;Acc:6547]	Zv9_NA996	17542	19242	1	protein_coding		LOW DENSITY LIPOPROTEIN RECEPTOR LDL RECEPTOR	ion binding
ENSDARG00000075048	0.861744	5.41721	0.0025622	1	4.88935	5.09352	4.91237	5.9369	5.9976	5.42686	lonrf1	LON peptidase N-terminal domain and ring finger 1 [Source:ZFIN;Acc:ZDB-GENE-101021-4]	14	35154723	35176681	1	protein_coding	560773	LON PEPTIDASE N TERMINAL DOMAIN AND RING FINGER RING FINGER	peptidase activity;ATPase activity;ion binding
ENSDARG00000059805	0.856233	1.06315	0.0173877	1	1.17467	1.57849	1.06082	1.9027	1.84745	1.82691	slc25a38a	solute carrier family 25, member 38a [Source:ZFIN;Acc:ZDB-GENE-060929-320]	3	5241006	5260577	-1	protein_coding	767662	SOLUTE CARRIER FAMILY 25 MEMBER 38
ENSDARG00000074635	0.841549	6.88933	0.00210432	0.982604	6.38942	6.5264	6.35128	7.28487	7.05605	7.41249	abca1a	ATP-binding cassette, sub-family A (ABC1), member 1A [Source:ZFIN;Acc:ZDB-GENE-031006-12]	1	53057931	53123070	1	protein_coding		ATP BINDING CASSETTE SUB FAMILY A MEMBER	ATPase activity;ion binding
ENSDARG00000061896	0.840696	3.36968	0.00438578	1	2.84022	3.12432	3.20733	3.65725	3.69016	4.09894	slco2a1	solute carrier organic anion transporter family, member 2A1 [Source:ZFIN;Acc:ZDB-GENE-060606-3]	6	27332251	27373486	1	protein_coding	100038802	SOLUTE CARRIER ORGANIC ANION TRANSPORTER FAMILY MEMBER ORGANIC ANION OATP ORGANIC ANION TRANSPORTER SOLUTE CARRIER FAMILY 21 MEMBER	transmembrane transport;transport
ENSDARG00000091492	0.83978	3.98105	0.010337	1	3.67319	3.60169	3.58278	4.03375	3.95785	4.98984	CU469311.1	Uncharacterized protein [Source:UniProtKB/TrEMBL;Acc:F1R960]	10	20441709	20480325	-1	protein_coding	100535557	LYSYL OXIDASE HOMOLOG PRECURSOR LYSYL OXIDASE	oxidoreductase activity;ion binding
ENSDARG00000079938	0.831443	3.52546	0.00575413	1	3.12648	3.24403	3.2537	4.23931	4.07511	3.49466	zgc:173594	zgc:173594 [Source:ZFIN;Acc:ZDB-GENE-071004-86]	3	32276514	32278057	1	protein_coding	100126128	FERRITIN HEAVY CHAIN FERRITIN H SUBUNIT EC_1.16.3.1	homeostatic process;oxidoreductase activity;ion binding;transport
ENSDARG00000078108	0.829307	2.08151	0.00737692	1	2.15635	1.99727	1.84584	2.63558	2.52849	2.82915	dok1a	docking protein 1a [Source:ZFIN;Acc:ZDB-GENE-080721-2]	1	41859317	41865833	1	protein_coding	559168	DOCKING 1 DOWNSTREAM OF TYROSINE KINASE 1	lipid binding;ion binding
ENSDARG00000075833	0.828323	2.00599	0.00667607	1	2.03987	1.94169	1.8579	2.68083	2.52849	2.59815	LYVE1 (2 of 2)	lymphatic vessel endothelial hyaluronan receptor 1 [Source:HGNC Symbol;Acc:14687]	7	68720795	68732167	1	protein_coding	560618	UNKNOWN	cell adhesion
ENSDARG00000043211	0.823814	3.72742	0.0170706	1	3.35642	3.35456	3.47731	3.86103	3.51028	4.79554	ripk4	receptor-interacting serine-threonine kinase 4 [Source:ZFIN;Acc:ZDB-GENE-040426-2042]	10	36139608	36176261	-1	protein_coding	406351	RECEPTOR INTERACTING SERINE/THREONINE KINASE 4 EC_2.7.11.1 ANKYRIN REPEAT DOMAIN CONTAINING 3 PKC KINASE	cellular protein modification process;kinase activity;ion binding
ENSDARG00000090401	0.81955	1.18211	0.0119382	1	1.34501	1.36973	1.42735	2.03638	1.82084	1.95281	CABZ01020840.1	Uncharacterized protein [Source:UniProtKB/TrEMBL;Acc:E7EYP8]	4	4474961	4485224	-1	protein_coding		UNKNOWN
ENSDARG00000052279	0.815626	4.64554	0.00248596	1	4.0524	4.20765	4.47506	5.05209	4.94958	5.10958	osgn1	oxidative stress induced growth inhibitor 1 [Source:ZFIN;Acc:ZDB-GENE-040426-864]	6	50645618	50655992	-1	protein_coding	393155	OXIDATIVE STRESS INDUCED GROWTH INHIBITOR	oxidoreductase activity
ENSDARG00000046053	0.813097	2.93313	0.00472368	1	2.53843	2.86026	2.68495	3.47658	3.51443	3.24063	slc27a6	solute carrier family 27 (fatty acid transporter), member 6 [Source:ZFIN;Acc:ZDB-GENE-060825-27]	10	16452475	16491111	1	protein_coding	568835	ACYL COA SYNTHETASE FATTY ACID TRANSPORT FATP FATTY ACID COENZYME A LIGASE VERY LONG CHAIN SOLUTE CARRIER FAMILY 27 MEMBER COA VERY LONG CHAIN COA
ENSDARG00000033999	0.812405	4.01328	0.00756192	1	3.67674	3.65161	3.66743	4.16694	4.03803	4.91832	cyp26a1	cytochrome P450, subfamily XXVIA, polypeptide 1 [Source:ZFIN;Acc:ZDB-GENE-990415-44]	12	9708963	9712555	-1	protein_coding	30381	CYTOCHROME P450 EC_1.14.-.-	oxidoreductase activity;ion binding
ENSDARG00000031776	0.803143	8.08712	0.00492897	1	7.58897	7.59372	7.72531	8.37707	8.17454	8.70967	zgc:92066	zgc:92066 [Source:ZFIN;Acc:ZDB-GENE-040718-72]	3	32235718	32257127	1	protein_coding	436651	FERRITIN HEAVY CHAIN FERRITIN H SUBUNIT EC_1.16.3.1	homeostatic process;oxidoreductase activity;ion binding;transport
ENSDARG00000027529	0.800538	4.17651	0.00217385	0.982604	3.76612	3.92435	3.77309	4.54282	4.54036	4.65441	hmox1	heme oxygenase (decycling) 1 [Source:ZFIN;Acc:ZDB-GENE-030131-3102]	3	27017515	27023625	1	protein_coding	791518	HEME OXYGENASE HO EC_1.14.99.3	cofactor metabolic process;oxidoreductase activity;catabolic process;cellular nitrogen compound metabolic process;response to stress
ENSDARG00000045887	0.795424	3.06036	0.0122267	1	2.64378	2.80942	2.98898	3.21977	3.22068	4.00031	mmp30	matrix metallopeptidase 30 [Source:ZFIN;Acc:ZDB-GENE-060421-5765]	10	40051610	40071814	-1	protein_coding	678531	MATRIX METALLOPROTEINASE MMP	peptidase activity;ion binding
ENSDARG00000013576	0.786233	2.50307	0.0108483	1	2.30141	2.29211	2.47396	3.14639	2.59283	3.24679	gadd45bb	growth arrest and DNA-damage-inducible, beta b [Source:ZFIN;Acc:ZDB-GENE-050223-1]	2	36660582	36662821	1	protein_coding	497646	GROWTH ARREST AND DNA DAMAGE INDUCIBLE GADD45	anatomical structure formation involved in morphogenesis;anatomical structure development;embryo development;organelle;nucleus;cell;intracellular;response to stress
ENSDARG00000018308	0.775401	5.25395	0.0331945	1	4.90305	4.93297	4.74878	5.11801	4.81443	6.40243	ets2	v-ets erythroblastosis virus E26 oncogene homolog 2 (avian) [Source:ZFIN;Acc:ZDB-GENE-050522-552]	10	143058	261920	1	protein_coding	326672	C ETS	nucleic acid binding transcription factor activity;DNA binding;organelle;nucleus;cell;intracellular
ENSDARG00000078882	0.769629	5.2536	0.00702391	1	4.85998	4.91984	4.81831	5.38166	5.24441	6.07821	SLC22A31	solute carrier family 22, member 31 [Source:HGNC Symbol;Acc:27091]	7	57690264	57732027	1	protein_coding	793280	SOLUTE CARRIER FAMILY 22 MEMBER 17 24P3 RECEPTOR 24P3R LIPOCALIN 2 RECEPTOR	transmembrane transport;transmembrane transporter activity;transport
ENSDARG00000068830	0.766332	1.93001	0.0128921	1	1.88886	2.11919	1.71937	2.58093	2.29702	2.66407	zgc:172139	zgc:172139 [Source:ZFIN;Acc:ZDB-GENE-080204-49]	4	60272405	60301556	-1	protein_coding	100003412	UNCHARACTERIZED
ENSDARG00000087074	0.762031	4.39332	0.00499541	1	4.05786	4.05013	4.03976	4.60479	4.51152	5.13138	znf574	zinc finger protein 574 [Source:ZFIN;Acc:ZDB-GENE-100922-259]	16	13001565	13048589	1	protein_coding	798589	RUMBA ZINC FINGER	immune system process;anatomical structure development;ion binding
ENSDARG00000043682	0.743907	3.49188	0.00487616	1	3.23643	3.27434	3.17396	3.75922	3.82351	4.12258	CABZ01080370.1	Uncharacterized protein [Source:UniProtKB/TrEMBL;Acc:E7F0W2]	1	628783	640887	1	protein_coding		POU DOMAIN CLASS 2 TRANSCRIPTION FACTOR OCTAMER BINDING OCT OCTAMER BINDING TRANSCRIPTION FACTOR OTF	nucleic acid binding transcription factor activity;DNA binding
ENSDARG00000087251	0.741654	1.02939	0.0209864	1	1.23371	1.31246	1.39461	1.68307	1.92448	1.79364	CU459072.2	Uncharacterized protein [Source:UniProtKB/TrEMBL;Acc:E7F9E3]	17	50819580	50836315	-1	protein_coding		UNCHARACTERIZED
ENSDARG00000062315	0.737864	5.93368	0.0112054	1	5.45127	5.59622	5.59234	6.00668	5.82251	6.79807	sik2b	salt-inducible kinase 2b [Source:ZFIN;Acc:ZDB-GENE-071012-1]	15	20743413	20798365	-1	protein_coding	567919	SERINE/THREONINE KINASE EC_2.7.11.1 SALT INDUCIBLE KINASE SIK SERINE/THREONINE KINASE SNF1 KINASE	cellular protein modification process;kinase activity;ion binding
ENSDARG00000016536	0.737008	2.85006	0.00717484	1	2.56933	2.88011	2.53531	3.33277	3.2409	3.37041	npas2	neuronal PAS domain protein 2 [Source:ZFIN;Acc:ZDB-GENE-030408-3]	5	24575014	24614052	1	protein_coding	352934	CIRCADIAN LOCOMOTER OUTPUT CYCLES KAPUT	nucleic acid binding transcription factor activity;DNA binding;signal transduction;signal transducer activity;nucleoplasm;organelle;nucleus;biosynthetic process;protein complex;cytoplasm;cell;intracellular;cellular nitrogen compound metabolic process
ENSDARG00000087752	0.736725	2.8374	0.00761719	1	2.72147	2.72414	2.52779	3.18355	3.18459	3.52031	RFWD3	ring finger and WD repeat domain 3 [Source:HGNC Symbol;Acc:25539]	25	38328174	38338190	1	protein_coding	100329327	E3 UBIQUITIN LIGASE RFWD3 EC_6.3.2.- RING FINGER AND WD REPEAT DOMAIN CONTAINING 3 RING FINGER 201	ion binding
ENSDARG00000067607	0.722664	5.10993	0.00446062	1	4.81073	4.84355	4.60237	5.41105	5.21148	5.70815	srebf1	sterol regulatory element binding transcription factor 1 [Source:ZFIN;Acc:ZDB-GENE-090812-3]	3	62721991	62748815	-1	protein_coding	793274	STEROL REGULATORY ELEMENT BINDING 2 SREBP 2 STEROL REGULATORY ELEMENT BINDING TRANSCRIPTION FACTOR 2 [CONTAINS PROCESSED STEROL REGULATORY ELEMENT BINDING 2]
ENSDARG00000071448	0.722374	4.20306	0.00338002	1	3.91184	4.00112	3.75708	4.53051	4.61778	4.58318	leprel1	leprecan-like 1 [Source:ZFIN;Acc:ZDB-GENE-061207-44]	22	23327729	23418953	-1	protein_coding	566697	PROLYL 3 HYDROXYLASE 1 PRECURSOR EC_1.14.11.7 LEUCINE AND PROLINE ENRICHED PROTEOGLYCAN 1 LEPRECAN 1	oxidoreductase activity;ion binding
ENSDARG00000000018	0.721478	5.90137	0.00299262	1	5.49818	5.56667	5.51355	6.15837	6.10561	6.42297	nrf1	nuclear respiratory factor 1 [Source:ZFIN;Acc:ZDB-GENE-001221-1]	4	14146777	14169064	-1	protein_coding	64604	NUCLEAR RESPIRATORY FACTOR 1 NRF 1 ALPHA PALINDROMIC BINDING ALPHA PAL	anatomical structure development;DNA binding;organelle;nucleus;biosynthetic process;cell;intracellular;cellular nitrogen compound metabolic process;response to stress
ENSDARG00000088589	0.720366	3.68038	0.0104796	1	3.17248	3.65738	3.3635	3.73081	4.03224	4.3991	ponzr3	plac8 onzin related protein 3 [Source:ZFIN;Acc:ZDB-GENE-050506-38]	7	23842566	23844302	1	protein_coding	100004954	CORNIFELIN B
ENSDARG00000076623	0.713335	5.9188	0.0420908	1	5.44191	5.59547	5.60313	5.67515	5.53382	7.03316	CU633999.1	Uncharacterized protein [Source:UniProtKB/TrEMBL;Acc:F1RA14]	19	61882	82475	-1	protein_coding		COLLAGEN ALPHA 1 CHAIN
ENSDARG00000074686	0.711798	7.58007	0.0064536	1	7.10353	7.24343	7.21989	8.0699	7.98806	7.59285	mgea5	meningioma expressed antigen 5 (hyaluronidase) [Source:ZFIN;Acc:ZDB-GENE-030131-3208]	13	11742835	11759423	-1	protein_coding	324487	BIFUNCTIONAL NCOAT MENINGIOMA EXPRESSED ANTIGEN 5 NUCLEAR CYTOPLASMIC O GLCNACASE AND ACETYLTRANSFERASE [INCLUDES O GLCNACASE EC_3.2.1.169 GLYCOSIDE HYDROLASE O GLCNACASE HEXOSAMINIDASE C N ACETYL BETA D GLUCOSAMINIDASE N ACETYL BETA GLUCOSAMINIDASE O GLC
ENSDARG00000089124	0.705915	9.11116	0.047035	1	8.92466	8.5465	8.65868	8.78402	8.97281	10.125	hbae1	hemoglobin alpha embryonic-1 [Source:ZFIN;Acc:ZDB-GENE-980526-80]	3	55990093	55990796	-1	protein_coding	100334599	HEMOGLOBIN SUBUNIT ALPHA ALPHA GLOBIN HEMOGLOBIN ALPHA CHAIN	ion binding;transport;protein complex;cytosol;cytoplasm;cell;intracellular
ENSDARG00000069289	0.700383	5.41878	0.00490668	1	5.11811	5.10832	4.9746	5.55775	5.59989	6.04767	gabpa	GA-binding protein transcription factor, alpha subunit [Source:ZFIN;Acc:ZDB-GENE-011010-2]	9	35985817	35996821	1	protein_coding	58110	GA BINDING ALPHA CHAIN GABP SUBUNIT ALPHA	nucleic acid binding transcription factor activity;DNA binding;organelle;nucleus;cell;intracellular;
ENSDARG00000039269	0.699571	4.24282	0.0087408	1	4.04143	4.05668	3.70797	4.47593	4.32759	4.94697	arg2	arginase, type II [Source:ZFIN;Acc:ZDB-GENE-030131-1334]	13	33248149	33257976	1	protein_coding	322614	ARGINASE EC_3.5.3.1	cellular amino acid metabolic process;ion binding;small molecule metabolic process;hydrolase activity, acting on carbon-nitrogen (but not peptide) bonds
ENSDARG00000043624	0.698883	4.38329	0.0215592	1	4.04418	4.08688	4.09938	4.36247	4.27708	5.33734	pqlc2	PQ loop repeat containing 2 [Source:ZFIN;Acc:ZDB-GENE-050306-4]	8	11756982	11769306	1	protein_coding	503709	LYSOSOMAL AMINO ACID TRANSPORTER 1 HOMOLOG PQ LOOP REPEAT CONTAINING 2
ENSDARG00000053483	0.696963	5.9848	0.0190527	1	5.36036	5.70593	5.77035	5.85124	5.98267	6.86967	zgc:113054	zgc:113054 [Source:ZFIN;Acc:ZDB-GENE-050320-9]	6	43381521	43406057	1	protein_coding	541322	UNCHARACTERIZED	methyltransferase activity;oxidoreductase activity
ENSDARG00000011583	0.693054	4.43872	0.00417418	1	3.98526	4.24256	4.15663	4.81221	4.8916	4.66824	cry1b	cryptochrome 1b [Source:ZFIN;Acc:ZDB-GENE-010426-3]	18	14692588	14715764	1	protein_coding	554836	CRYPTOCHROME	lyase activity;cellular nitrogen compound metabolic process;response to stress;DNA metabolic process
ENSDARG00000014323	0.692047	3.17898	0.0126393	1	2.94993	2.93332	3.05331	3.52287	3.23587	3.95589	zgc:91849	zgc:91849 [Source:ZFIN;Acc:ZDB-GENE-040718-438]	9	27602	39587	1	protein_coding	100005927	IMMUNOGLOBULIN SUPERFAMILY MEMBER 2 PRECURSOR IGSF2 GLU TRP ILE EWI MOTIF CONTAINING 101 EWI 101 CD101 ANTIGEN
ENSDARG00000007823	0.6908	4.40933	0.00751203	1	4.19293	3.96673	4.14929	4.83574	4.37867	5.00989	atf3	activating transcription factor 3 [Source:ZFIN;Acc:ZDB-GENE-040426-728]	20	37819241	37825345	1	protein_coding	393939	CYCLIC AMP DEPENDENT TRANSCRIPTION FACTOR ATF 3 CAMP DEPENDENT TRANSCRIPTION FACTOR ATF 3 ACTIVATING TRANSCRIPTION FACTOR 3	nucleic acid binding transcription factor activity;DNA binding;organelle;nucleus;cell;intracellular;
ENSDARG00000003203	0.689408	4.03788	0.00533265	1	3.52348	3.94098	3.77944	4.33913	4.40579	4.47452	rhcga	Rhesus blood group, C glycoprotein a [Source:ZFIN;Acc:ZDB-GENE-070424-81]	7	15168692	15180088	1	protein_coding	100038797	AMMONIUM TRANSPORTER RH TYPE B RHESUS BLOOD GROUP FAMILY TYPE B GLYCOPROTEIN RH FAMILY TYPE B GLYCOPROTEIN RH TYPE B GLYCOPROTEIN	transmembrane transporter activity;transport
ENSDARG00000055974	0.688522	2.7892	0.00961585	1	2.61446	2.62765	2.69171	3.18355	3.44205	3.07743	TPMT (1 of 2)	thiopurine S-methyltransferase [Source:HGNC Symbol;Acc:12014]	19	49196461	49204831	1	protein_coding	436842	THIOPURINE S METHYLTRANSFERASE EC_2.1.1.67 THIOPURINE METHYLTRANSFERASE	methyltransferase activity
ENSDARG00000021891	0.688035	3.09353	0.0108702	1	2.83387	2.96154	2.92164	3.31374	3.34731	3.84252	ZBTB7B	zinc finger and BTB domain containing 7B [Source:HGNC Symbol;Acc:18668]	16	58329300	58334946	-1	protein_coding	393602	ZINC FINGER AND BTB DOMAIN CONTAINING 7B KRUEPPEL RELATED ZINC FINGER CKROX T HELPER INDUCING POZ/KRUEPPEL FACTOR ZINC FINGER 67 ZFP 67 ZINC FINGER TH POK	ion binding
ENSDARG00000003313	0.6849	2.7432	0.0162112	1	2.49886	2.51157	2.79566	2.97532	3.0305	3.53549	EPS8L1 (2 of 2)	EPS8-like 1 [Source:HGNC Symbol;Acc:21295]	24	40187268	40208207	1	protein_coding	553062	EPIDERMAL GROWTH FACTOR RECEPTOR KINASE SUBSTRATE 8 EPS8 EPIDERMAL GROWTH FACTOR RECEPTOR PATHWAY SUBSTRATE 8 RELATED EPS8 RELATED
ENSDARG00000086721	0.683246	2.05192	0.0209308	1	2.05086	2.03317	2.06971	2.45634	2.35383	2.92445	CABZ01067072.1	Uncharacterized protein [Source:UniProtKB/TrEMBL;Acc:E7F5Y0]	9	520131	534160	1	protein_coding		IMMUNOGLOBULIN SUPERFAMILY MEMBER 3 PRECURSOR IGSF3
ENSDARG00000044010	0.683128	4.04184	0.0108323	1	3.68381	3.84579	3.76351	4.28399	4.03224	4.80392	loxl2a	lysyl oxidase-like 2a [Source:ZFIN;Acc:ZDB-GENE-070818-1]	10	20489093	20526754	-1	protein_coding	565508	LYSYL OXIDASE HOMOLOG PRECURSOR LYSYL OXIDASE	proteinaceous extracellular matrix;extracellular region;anatomical structure formation involved in morphogenesis;anatomical structure development;chromosome;organelle;nucleus;oxidoreductase activity;chromosome organization;ion binding;biosynthetic process;cell;intracellular;cellular nitrogen compound metabolic process
ENSDARG00000039117	0.677975	7.16015	0.00618993	1	6.58066	6.90681	6.87338	7.53048	7.57018	7.28511	tefa	thyrotroph embryonic factor a [Source:ZFIN;Acc:ZDB-GENE-990415-264]	12	20241115	20249459	-1	protein_coding	30674	THYROTROPH EMBRYONIC FACTOR	nucleic acid binding transcription factor activity;DNA binding
ENSDARG00000041140	0.674843	3.94312	0.00665832	1	3.45896	3.84579	3.70463	4.32019	4.45639	4.13923	ddb2	damage-specific DNA binding protein 2 [Source:ZFIN;Acc:ZDB-GENE-050419-169]	18	20248868	20260045	1	protein_coding	100004133	DNA DAMAGE BINDING 2 DAMAGE SPECIFIC DNA BINDING 2	DNA binding;cellular protein modification process;organelle;nucleus;cell;intracellular;cellular nitrogen compound metabolic process;response to stress;DNA metabolic process
ENSDARG00000034961	0.674277	6.74107	0.00511374	1	6.32016	6.42365	6.399	6.90495	6.94527	7.27007	bzw1b	basic leucine zipper and W2 domains 1b [Source:ZFIN;Acc:ZDB-GENE-040426-2881]	9	50228	57751	-1	protein_coding	406812	BASIC LEUCINE ZIPPER AND W2 DOMAIN CONTAINING
ENSDARG00000058605	0.672035	2.8249	0.017851	1	2.6365	2.73508	2.67817	3.05196	2.99523	3.66991	vsig10	V-set and immunoglobulin domain containing 10 [Source:ZFIN;Acc:ZDB-GENE-030131-7476]	5	13765562	13788981	-1	protein_coding	100005564	V SET AND IMMUNOGLOBULIN DOMAIN CONTAINING 10 PRECURSOR
ENSDARG00000007709	0.671228	2.14386	0.0183741	1	1.99506	2.26971	2.10048	2.83558	2.39951	2.74462	adamts8a	ADAM metallopeptidase with thrombospondin type 1 motif, 8a [Source:ZFIN;Acc:ZDB-GENE-060526-202]	5	31794851	31815987	-1	protein_coding	569618	A DISINTEGRIN AND METALLOPROTEINASE WITH THROMBOSPONDIN MOTIFS PRECURSOR ADAM TS ADAM ADAMTS	peptidase activity;proteinaceous extracellular matrix;extracellular region;ion binding
ENSDARG00000087663	0.667746	2.71461	0.00999846	1	2.61446	2.47288	2.68495	3.25511	3.10961	3.13833	C24H16orf11	chromosome 16 open reading frame 11 [Source:HGNC Symbol;Acc:14139]	24	39499383	39515607	-1	protein_coding		NHL REPEAT CONTAINING 4
ENSDARG00000010462	0.667049	4.60816	0.0114448	1	4.33228	4.27852	4.31371	4.6921	4.65405	5.38	sp9	sp9 transcription factor [Source:ZFIN;Acc:ZDB-GENE-040426-2313]	9	2590375	2592972	-1	protein_coding	405896	TRANSCRIPTION FACTOR	anatomical structure development;embryo development;DNA binding;organelle;nucleus;ion binding;biosynthetic process;cell;intracellular;cellular nitrogen compound metabolic process
ENSDARG00000016713	0.661464	2.08035	0.0329592	1	1.72018	1.96046	2.46611	2.68824	2.46114	2.68236	dhrs13l1	dehydrogenase/reductase (SDR family) member 13 like 1 [Source:ZFIN;Acc:ZDB-GENE-040426-1907]	14	4632107	4642537	-1	protein_coding	402945	RETINOL DEHYDROGENASE	oxidoreductase activity
ENSDARG00000035066	0.661153	7.77961	0.00780984	1	7.41945	7.41968	7.4197	7.96862	7.96584	8.27616	ubtf	upstream binding transcription factor, RNA polymerase I [Source:ZFIN;Acc:ZDB-GENE-030616-252]	3	19931192	19953067	-1	protein_coding	368509	NUCLEOLAR TRANSCRIPTION FACTOR 1 UPSTREAM BINDING FACTOR 1 UBF 1
ENSDARG00000002369	0.660519	9.81968	0.0308494	1	9.43805	9.44471	9.4787	9.8351	9.82188	10.556	UBB	ubiquitin B [Source:HGNC Symbol;Acc:12463]	5	43682726	43714907	1	protein_coding		POLYUBIQUITIN PRECURSOR[CONTAINS
ENSDARG00000044327	0.660504	4.71549	0.0141453	1	4.43649	4.40378	4.40283	4.84902	4.64459	5.51115	TMEM185B	transmembrane protein 185B [Source:HGNC Symbol;Acc:18896]	21	41866409	41879790	-1	protein_coding	393409	TRANSMEMBRANE
ENSDARG00000007377	0.657575	7.41264	0.0167502	1	7.0836	7.11559	6.96821	7.36677	7.43521	8.18207	odc1	ornithine decarboxylase 1 [Source:ZFIN;Acc:ZDB-GENE-010816-1]	17	52270218	52283861	1	protein_coding	114426	ORNITHINE DECARBOXYLASE ODC EC_4.1.1.17	cell differentiation;anatomical structure development;biosynthetic process;cellular nitrogen compound metabolic process
ENSDARG00000062297	0.656332	2.66124	0.0106956	1	2.58453	2.51157	2.56504	3.19399	3.00117	3.15152	soat1	sterol O-acyltransferase 1 [Source:ZFIN;Acc:ZDB-GENE-081105-177]	8	15403403	15430377	1	protein_coding	564424	STEROL O ACYLTRANSFERASE 1 EC_2.3.1.26 ACYL COENZYME A:CHOLESTEROL ACYLTRANSFERASE 1 ACAT 1 CHOLESTEROL ACYLTRANSFERASE 1	endoplasmic reticulum;transferase activity, transferring acyl groups;organelle;cytoplasm;cell;intracellular
ENSDARG00000089348	0.65437	1.32018	0.0382084	1	1.49735	1.71736	1.36112	2.25162	1.91193	1.77671	C2H19orf26 (2 of 2)	chromosome 19 open reading frame 26 [Source:HGNC Symbol;Acc:28617]	2	59908055	59915834	-1	protein_coding		DOS
ENSDARG00000039754	0.65243	4.18104	0.00696324	1	4.08216	3.9315	3.70129	4.36939	4.64079	4.5685	xpc	xeroderma pigmentosum, complementation group C [Source:ZFIN;Acc:ZDB-GENE-030131-8461]	8	26860933	26883893	1	protein_coding	541386	DNA REPAIR COMPLEMENTING XP C CELLS XERODERMA PIGMENTOSUM GROUP C COMPLEMENTING	DNA binding;organelle;nucleus;cell;intracellular;cellular nitrogen compound metabolic process;response to stress;DNA metabolic process
ENSDARG00000063019	0.650287	1.74134	0.0253303	1	1.72018	1.79259	1.97324	2.52412	2.19707	2.23895	panx2	pannexin 2 [Source:ZFIN;Acc:ZDB-GENE-050419-55]	18	14492713	14508942	-1	protein_coding	557828	PANNEXIN 2	organelle;cytoplasm;cell;intracellular
ENSDARG00000018411	0.649365	3.73006	0.00693412	1	3.62254	3.48341	3.37613	4.20874	3.99404	4.08869	mknk1	MAP kinase interacting serine/threonine kinase 1 [Source:ZFIN;Acc:ZDB-GENE-080220-11]	11	13362177	13375264	1	protein_coding	555974	MAP KINASE INTERACTING SERINE/THREONINE KINASE 1 EC_2.7.11.1 MAP KINASE SIGNAL INTEGRATING KINASE 1 MAPK SIGNAL INTEGRATING KINASE 1 MNK1	lipid metabolic process;carbohydrate metabolic process;cellular protein modification process;kinase activity;ion binding;biosynthetic process
ENSDARG00000060235	0.648501	2.97223	0.0124018	1	2.91428	2.77273	2.77673	3.24007	3.26084	3.65146	mst1ra	macrophage stimulating 1 receptor (c-met-related tyrosine kinase), a [Source:ZFIN;Acc:ZDB-GENE-071218-2]	6	42407140	42436417	1	protein_coding	100002448	HEPATOCYTE GROWTH FACTOR RECEPTOR PRECURSOR HGF RECEPTOR EC_2.7.10.1 HGF/SF RECEPTOR PROTO ONCOGENE C MET SCATTER FACTOR RECEPTOR SF RECEPTOR TYROSINE KINASE MET	cellular protein modification process;kinase activity;ion binding
ENSDARG00000010255	0.648011	2.69217	0.0332606	1	2.49082	2.46633	2.77673	2.81543	2.83819	3.62805	bin2b	bridging integrator 2b [Source:ZFIN;Acc:ZDB-GENE-030131-5598]	6	38811030	38824363	1	protein_coding	327387	BRIDGING INTEGRATOR	cytoplasm;cell;intracellular
ENSDARG00000028524	0.646609	7.83245	0.0443593	1	7.42104	7.51281	7.50748	7.61888	7.59543	8.80563	col5a3b	collagen, type V, alpha 3b [Source:ZFIN;Acc:ZDB-GENE-110728-4]	1	60230505	60263365	-1	protein_coding	100463515	COLLAGEN ALPHA CHAIN PRECURSOR	structural molecule activity;proteinaceous extracellular matrix;extracellular region
ENSDARG00000001953	0.644798	4.26527	0.00999449	1	3.77608	4.1577	4.02913	4.69578	4.28197	4.79974	pfkfb3	6-phosphofructo-2-kinase/fructose-2,6-biphosphatase 3 [Source:ZFIN;Acc:ZDB-GENE-040426-2724]	4	24560099	24572537	-1	protein_coding	554477	6 PHOSPHOFRUCTO 2 KINASE/FRUCTOSE 2 6 BISPHOSPHATASE 6PF 2 K/FRU 2 6 P2ASE PFK/FBPASE 6PF 2 K/FRU 2 6 P2ASE ISOZYME [INCLUDES 6 PHOSPHOFRUCTO 2 KINASE EC_2.7.1.105 ; FRUCTOSE 2 6 BISPHOSPHATASE EC_3.1.3.- 46 ];6 PHOSPHOFRUCTO 2 KINASE/FRUCTOSE 2 6 BISPHOSPHATASE 6PF 2 K/FRU 2 6 P2ASE PFK/FBPASE 6PF 2 K/FRU 2 6 P2ASE ISOZYME [INCLUDES 6 PHOSPHOFRUCTO 2 KINASE EC_2.7.1.105 ; FRUCTOSE 2 6 BISPHOSPHA…	phosphatase activity;carbohydrate metabolic process;kinase activity;ion binding
ENSDARG00000079528	0.643647	5.50774	0.0198312	1	5.16563	5.17008	5.2302	5.59861	5.31525	6.34114	hivep1	human immunodeficiency virus type I enhancer binding protein 1 [Source:ZFIN;Acc:ZDB-GENE-070912-512]	19	3947244	4059578	-1	protein_coding	100000517	ZINC FINGER 40 BINDING 1 BINDING FACTOR	ion binding
ENSDARG00000091715	0.640939	3.36154	0.0165936	1	3.34753	3.07352	3.06896	3.40197	3.6975	4.07837	si:dkey-162h11.2	si:dkey-162h11.2 [Source:ZFIN;Acc:ZDB-GENE-121214-90]	7	898652	933416	1	protein_coding		UNKNOWN
ENSDARG00000087492	0.639488	2.77476	0.0141306	1	2.56166	2.59199	2.80814	3.0462	3.15826	3.41485	CABZ01024770.1	Uncharacterized protein [Source:UniProtKB/TrEMBL;Acc:E7F871]	21	42585816	42628903	-1	protein_coding		ARF GAP WITH RHO GAP DOMAIN ANK REPEAT AND PH DOMAIN CONTAINING CENTAURIN DELTA CNT	lipid binding;enzyme regulator activity;signal transduction;ion binding;cell;intracellular
ENSDARG00000053853	0.635354	6.25631	0.0100138	1	5.87334	6.04667	5.8525	6.53108	6.18015	6.86917	slc13a2	solute carrier family 13 (sodium-dependent dicarboxylate transporter), member 2 [Source:ZFIN;Acc:ZDB-GENE-040426-2389]	21	37935152	37953365	1	protein_coding	406537	SOLUTE CARRIER FAMILY 13 MEMBER NA + COTRANSPORTER	transmembrane transport;transport
ENSDARG00000059054	0.635306	4.86618	0.0119966	1	4.47574	4.78686	4.42933	5.27627	4.77511	5.43228	pdk2	pyruvate dehydrogenase kinase, isoenzyme 2 [Source:ZFIN;Acc:ZDB-GENE-040426-939]	19	6297800	6310636	1	protein_coding	393971	[PYRUVATE DEHYDROGENASE [LIPOAMIDE]] KINASE ISOZYME MITOCHONDRIAL PRECURSOR EC_2.7.11.2 PYRUVATE DEHYDROGENASE KINASE	kinase activity;ion binding
ENSDARG00000025522	0.634501	6.41942	0.0226186	1	6.09917	6.18124	5.97657	6.38377	6.29218	7.26097	sgk1	serum/glucocorticoid regulated kinase 1 [Source:ZFIN;Acc:ZDB-GENE-030131-2860]	23	31878818	31931888	-1	protein_coding	324140	SERINE/THREONINE KINASE EC_2.7.11.1 SERUM/GLUCOCORTICOID REGULATED KINASE	lipid binding;cellular protein modification process;kinase activity;ion binding;endoplasmic reticulum;cell death;organelle;nucleus;cytoplasm;cell;intracellular;response to stress
ENSDARG00000026611	0.634017	4.4305	0.0117302	1	4.0524	4.12896	4.28497	4.68657	4.41916	5.1045	socs3b	suppressor of cytokine signaling 3b [Source:ZFIN;Acc:ZDB-GENE-040426-2528]	12	37046023	37065349	-1	protein_coding	406596	SUPPRESSOR OF CYTOKINE SIGNALING 3 SOCS 3 CYTOKINE INDUCIBLE SH2 3	cellular protein modification process;signal transduction
ENSDARG00000036848	0.631038	7.22075	0.00737956	1	6.92508	6.871	6.85131	7.43191	7.38158	7.69521	slc43a2a	solute carrier family 43, member 2a [Source:ZFIN;Acc:ZDB-GENE-040426-964]	15	27717707	27757596	1	protein_coding	393221	LARGE NEUTRAL AMINO ACIDS TRANSPORTER SMALL SUBUNIT 4 L TYPE AMINO ACID TRANSPORTER 4 SOLUTE CARRIER FAMILY 43 MEMBER 2	transmembrane transport;transmembrane transporter activity;transport
ENSDARG00000061168	0.629603	3.37053	0.0101764	1	3.05734	3.22863	3.2537	3.66852	3.62627	3.95212	dhx34	DEAH (Asp-Glu-Ala-His) box polypeptide 34 [Source:ZFIN;Acc:ZDB-GENE-061207-30]	18	42983846	43006747	1	protein_coding	555838	PROBABLE ATP DEPENDENT RNA HELICASE DHX34 EC_3.6.4.13 DEAH BOX 34	helicase activity;anatomical structure development;embryo development;nucleobase-containing compound catabolic process;ion binding;catabolic process;cellular nitrogen compound metabolic process
ENSDARG00000058891	0.628061	3.05637	0.0322399	1	2.92028	2.76207	3.02685	3.141	3.12601	3.96712	nedd9	neural precursor cell expressed, developmentally down-regulated 9 [Source:ZFIN;Acc:ZDB-GENE-061013-318]	19	2735728	2791924	1	protein_coding	100536178	ENHANCER OF FILAMENTATION 1 CRK ASSOCIATED SUBSTRATE RELATED CAS L NEURAL PRECURSOR CELL EXPRESSED DEVELOPMENTALLY DOWN REGULATED 9 NEDD 9 P105
ENSDARG00000019715	0.626548	2.36132	0.0229779	1	2.50687	2.26971	2.16984	2.71749	2.69163	3.09119	metap1d	methionyl aminopeptidase type 1D (mitochondrial) [Source:ZFIN;Acc:ZDB-GENE-050522-71]	1	30002488	30030422	1	protein_coding	554090	METHIONINE AMINOPEPTIDASE 1 MAP 1 METAP 1 EC_3.4.11.18 PEPTIDASE M 1	peptidase activity
ENSDARG00000092660	0.625537	3.11438	0.00979949	1	3.05734	2.9142	2.89848	3.48085	3.51443	3.55547	cyp27c1	cytochrome P450, family 27, subfamily C, polypeptide 1 [Source:ZFIN;Acc:ZDB-GENE-080204-68]	6	8144749	8158549	1	protein_coding	558396	25 D HYDROXYLASE MITOCHONDRIAL PRECURSOR D 3 HYDROXYLASE CYTOCHROME P450 CYTOCHROME P450	oxidoreductase activity;ion binding
ENSDARG00000055118	0.625483	4.18494	0.0063182	1	3.92085	4.0169	3.85358	4.46519	4.44771	4.65209	mylipb	myosin regulatory light chain interacting protein b [Source:ZFIN;Acc:ZDB-GENE-061027-67]	16	27775274	27788019	1	protein_coding	565911	E3 UBIQUITIN LIGASE MYLIP EC_6.3.2.- INDUCIBLE DEGRADER OF THE LDL RECEPTOR IDOL MYOSIN REGULATORY LIGHT CHAIN INTERACTING MIR	cytoskeleton;organelle;ion binding;cell;intracellular
ENSDARG00000077169	0.624863	4.49739	0.0138032	1	4.01642	4.2729	4.36953	4.71041	4.50318	5.17887	wu:fj08f03	wu:fj08f03 [Source:ZFIN;Acc:ZDB-GENE-030131-7332]	14	11649673	11655264	-1	protein_coding	335392	UNCHARACTERIZED	RNA binding
ENSDARG00000063430	0.622882	4.85352	0.0331564	1	4.69119	4.5642	4.4394	4.86707	4.62934	5.7586	THBS1 (3 of 3)	thrombospondin 1 [Source:HGNC Symbol;Acc:11785]	17	507056	521798	1	protein_coding	100332237	PRECURSOR	extracellular region;cell adhesion;ion binding
ENSDARG00000045768	0.622124	7.10283	0.0145251	1	6.59762	6.87595	6.82506	7.14957	7.15925	7.76741	cry1a	cryptochrome 1a [Source:ZFIN;Acc:ZDB-GENE-010426-2]	4	11077567	11091060	1	protein_coding	100003956	CRYPTOCHROME	lyase activity;nucleoplasm;organelle;nucleus;protein complex;cell;intracellular;cellular nitrogen compound metabolic process;response to stress;DNA metabolic process
ENSDARG00000020465	0.622082	7.76625	0.0145881	1	7.48294	7.4478	7.3563	7.84506	7.84658	8.3861	ewsr1b	Ewing sarcoma breakpoint region 1b [Source:ZFIN;Acc:ZDB-GENE-030131-1600]	5	26542131	26551295	-1	protein_coding	322880	RNA BINDING EWS	cell differentiation;anatomical structure development;mitosis;cell cycle;ion binding;
ENSDARG00000062906	0.621841	1.08197	0.0412918	1	1.17467	1.43827	1.53641	1.88991	1.7379	1.79364	kcnv2b	potassium channel, subfamily V, member 2b [Source:ZFIN;Acc:ZDB-GENE-060526-28]	5	9471688	9483668	-1	protein_coding	567780	POTASSIUM VOLTAGE GATED CHANNEL SUBFAMILY S MEMBER DELAYED RECTIFIER K + CHANNEL ALPHA SUBUNIT	transmembrane transport;protein complex assembly;plasma membrane;transmembrane transporter activity;transport;macromolecular complex assembly;cellular component assembly;protein complex;cell
ENSDARG00000086333	0.62176	1.10397	0.0488368	1	1.38028	1.5037	1.32683	1.55929	1.76608	2.10974	CABZ01084952.1	Uncharacterized protein [Source:UniProtKB/TrEMBL;Acc:E7EYE5]	2	73298	80311	1	protein_coding	100331268	UNKNOWN
ENSDARG00000058285	0.621318	4.64037	0.00980193	1	4.25125	4.46255	4.37373	4.90729	4.67464	5.24805	cpt1b	carnitine palmitoyltransferase 1B (muscle) [Source:ZFIN;Acc:ZDB-GENE-041010-9]	18	7811523	7832169	1	protein_coding	449677	CARNITINE O PALMITOYLTRANSFERASE 1 MUSCLE CPT1 M EC_2.3.1.21 CARNITINE O PALMITOYLTRANSFERASE I MUSCLE CPT I CPTI M CARNITINE PALMITOYLTRANSFERASE 1B	transferase activity, transferring acyl groups
ENSDARG00000040334	0.621129	8.77999	0.047356	1	8.42622	8.46075	8.4336	8.60007	8.63293	9.67278	mat2aa	methionine adenosyltransferase II, alpha a [Source:ZFIN;Acc:ZDB-GENE-030131-2049]	10	6837633	6850187	-1	protein_coding	323329	S ADENOSYLMETHIONINE SYNTHASE ADOMET SYNTHASE EC_2.5.1.6 METHIONINE ADENOSYLTRANSFERASE MAT	cofactor metabolic process;transferase activity, transferring alkyl or aryl (other than methyl) groups;cellular amino acid metabolic process;sulfur compound metabolic process;ion binding;small molecule metabolic process;biosynthetic process;cellular nitrogen compound metabolic process
ENSDARG00000018478	0.619704	4.96879	0.00745881	1	4.48792	4.85488	4.67573	5.41998	5.11345	5.29339	agxtb	alanine-glyoxylate aminotransferase b [Source:ZFIN;Acc:ZDB-GENE-010302-3]	2	22134387	22146295	-1	protein_coding	79378	SERINE PYRUVATE AMINOTRANSFERASE SPT EC_2.6.1.51 ALANINE GLYOXYLATE AMINOTRANSFERASE AGT EC_2.6.1.- 44	peroxisome;mitochondrion;organelle;ion binding;small molecule metabolic process;biosynthetic process;protein targeting;transport;cytoplasm;cell;intracellular
ENSDARG00000020978	0.618143	5.34793	0.0259154	1	4.87242	5.11252	5.14543	5.39756	5.16858	6.18471	dhrs13a.2	dehydrogenase/reductase (SDR family) member 13a, tandem duplicate 2 [Source:ZFIN;Acc:ZDB-GENE-040912-69]	10	38118058	38126716	-1	protein_coding	447903	RETINOL DEHYDROGENASE	oxidoreductase activity
ENSDARG00000016773	0.61745	1.76889	0.0286586	1	1.76089	1.75008	2.06971	2.26159	2.34451	2.41336	socs8	suppressor of cytokine signaling 8 [Source:ZFIN;Acc:ZDB-GENE-080204-120]	11	18459051	18464054	-1	protein_coding	100136861	CYTOKINE INDUCIBLE SH2 CONTAINING	cellular protein modification process;signal transduction
ENSDARG00000010312	0.612835	7.35806	0.024539	1	7.03636	7.02851	7.02512	7.2418	7.35747	8.14318	cp	ceruloplasmin [Source:ZFIN;Acc:ZDB-GENE-010522-1]	22	41133174	41159202	1	protein_coding	84702	PRECURSOR	oxidoreductase activity;ion binding
ENSDARG00000040700	0.6091	1.33716	0.0402294	1	1.51333	1.71736	1.44344	2.08207	1.77996	2.10974	nab1b	NGFI-A binding protein 1b (EGR1 binding protein 1) [Source:ZFIN;Acc:ZDB-GENE-081105-85]	9	42440891	42474607	-1	protein_coding	564685	NGFI A BINDING EGR 1 BINDING	organelle;nucleus;cell;intracellular
ENSDARG00000010238	0.603103	1.71973	0.0387984	1	1.96052	1.75008	1.79657	2.04794	2.20738	2.58848	rbm22	RNA binding motif protein 22 [Source:ZFIN;Acc:ZDB-GENE-040426-2298]	21	32028289	32046337	-1	protein_coding	100536641	PRE SPLICING FACTOR RBM22 RNA BINDING MOTIF 22	anatomical structure development;embryo development;mRNA processing;organelle;nucleus;ion binding;RNA binding;cytoplasm;cell;intracellular;cellular nitrogen compound metabolic process
ENSDARG00000074634	0.601278	5.13895	0.0138502	1	4.90002	4.89689	4.76648	5.30305	5.10658	5.81668	keap1b	kelch-like ECH-associated protein 1b [Source:ZFIN;Acc:ZDB-GENE-080508-1]	6	66888	73493	-1	protein_coding	100003679	KELCH ECH ASSOCIATED 1 CYTOSOLIC INHIBITOR OF NRF2 INRF2
ENSDARG00000022303	0.598355	4.45786	0.0262278	1	4.06329	4.32452	4.21404	5.10008	4.91696	4.14254	hig1	hypoxia induced gene 1 [Source:ZFIN;Acc:ZDB-GENE-030826-15]	2	1970655	1975857	1	protein_coding	373084	UNKNOWN
ENSDARG00000028517	0.596796	4.43391	0.00625387	1	4.17296	4.19779	4.17843	4.79516	4.72036	4.74204	hbp1	HMG-box transcription factor 1 [Source:ZFIN;Acc:ZDB-GENE-050522-414]	25	3507866	3527071	-1	protein_coding	554137	HMG BOX CONTAINING 1 HMG BOX TRANSCRIPTION FACTOR 1 HIGH MOBILITY GROUP BOX TRANSCRIPTION FACTOR 1	RNA binding
ENSDARG00000005947	0.596487	5.47595	0.0135906	1	5.15294	5.22349	5.17945	5.52401	5.52457	6.16126	slc16a9b	solute carrier family 16 (monocarboxylic acid transporters), member 9b [Source:ZFIN;Acc:ZDB-GENE-040801-69]	12	8248793	8266826	-1	protein_coding	445158	MONOCARBOXYLATE TRANSPORTER 9 MCT 9 SOLUTE CARRIER FAMILY 16 MEMBER 9	transmembrane transport;transport
ENSDARG00000059035	0.594405	5.90185	0.0225604	1	5.42089	5.67786	5.69422	5.90069	5.83337	6.67157	POR (2 of 2)	P450 (cytochrome) oxidoreductase [Source:HGNC Symbol;Acc:9208]	15	1836441	1874553	-1	protein_coding	327556	NADPH CYTOCHROME P450 REDUCTASE CPR P450R EC_1.6.2.4	endoplasmic reticulum;organelle;oxidoreductase activity;ion binding;cytosol;cytoplasm;cell;intracellular
ENSDARG00000039462	0.593772	7.19114	0.0420194	1	6.90023	6.81764	6.90786	6.97134	7.06706	8.08054	CABZ01076094.1	Uncharacterized protein [Source:UniProtKB/TrEMBL;Acc:E7FB02]	19	4505333	4541542	-1	protein_coding	100538221	COLLAGEN ALPHA 1 IX CHAIN
ENSDARG00000056986	0.593741	3.27949	0.0118923	1	3.05734	3.04742	3.24913	3.59557	3.63775	3.73708	dact2	dapper homolog 2, antagonist of beta-catenin (xenopus) [Source:ZFIN;Acc:ZDB-GENE-030131-9975]	13	44029503	44036259	1	protein_coding	337795	DAPPER HOMOLOG 2 FRODO 2
ENSDARG00000005774	0.593016	8.99532	0.0388555	1	8.68336	8.69395	8.63796	9.0075	8.89719	9.736	pl10	pl10 [Source:ZFIN;Acc:ZDB-GENE-980526-150]	6	59558999	59576600	1	protein_coding	30116	ATP DEPENDENT RNA HELICASE EC_3.6.4.13	ATPase activity;helicase activity;ion binding
ENSDARG00000075612	0.592215	4.55196	0.0068325	1	4.26782	4.30262	4.32244	4.96484	4.84943	4.77438	ercc6	excision repair cross-complementing rodent repair deficiency, complementation group 6 [Source:ZFIN;Acc:ZDB-GENE-070228-1]	13	31097773	31133332	1	protein_coding	560477	DNA EXCISION REPAIR ERCC 6 EC_3.6.4.12 ATP DEPENDENT HELICASE ERCC6	helicase activity;DNA binding;ion binding
ENSDARG00000041217	0.586097	5.75824	0.0198139	1	5.39634	5.5065	5.49629	5.80856	5.67519	6.50235	xpo6	exportin 6 [Source:ZFIN;Acc:ZDB-GENE-030131-5912]	3	14689988	14736032	-1	protein_coding	333980	EXPORTIN 6	enzyme binding;transport;
ENSDARG00000041129	0.585718	4.63693	0.00926863	1	4.49397	4.37958	4.26474	4.92307	4.75943	5.12972	zswim6	zinc finger, SWIM-type containing 6 [Source:ZFIN;Acc:ZDB-GENE-060602-4]	10	46530478	46547696	-1	protein_coding	403057	ZINC FINGER SWIM DOMAIN CONTAINING
ENSDARG00000088905	0.582168	3.36131	0.0214865	1	3.23161	3.2402	3.12491	3.68342	3.37502	4.05399	pde8a	phosphodiesterase 8A [Source:ZFIN;Acc:ZDB-GENE-070112-622]	Zv9_NA18	66	2716	1	protein_coding		HIGH AFFINITY CAMP SPECIFIC AND IBMX INSENSITIVE 3' 5' CYCLIC PHOSPHODIESTERASE 8B EC_3.1.4.17 CELL PROLIFERATION INDUCING GENE 22	signal transduction
ENSDARG00000020239	0.58069	4.44918	0.0263802	1	4.066	4.36557	4.1712	5.0777	4.87553	4.18486	lpin1	lipin 1 [Source:ZFIN;Acc:ZDB-GENE-080722-2]	17	30509273	30527716	1	protein_coding	799099	PHOSPHATIDATE PHOSPHATASE EC_3.1.3.4 LIPIN
ENSDARG00000004078	0.576927	6.45242	0.0085594	1	6.05005	6.25149	6.15575	6.74371	6.55497	6.86066	acsl4a	acyl-CoA synthetase long-chain family member 4a [Source:ZFIN;Acc:ZDB-GENE-040426-1565]	14	29459069	29479568	1	protein_coding	393622	LONG CHAIN FATTY ACID COA LIGASE EC_6.2.1.3 LONG CHAIN ACYL COA SYNTHETASE LACS
ENSDARG00000060068	0.575406	2.99051	0.0224473	1	3.15731	2.73508	2.69171	3.29931	3.40669	3.44731	fam98b	family with sequence similarity 98, member B [Source:ZFIN;Acc:ZDB-GENE-061201-63]	17	53160227	53165070	-1	protein_coding	780841	FAM98A
ENSDARG00000017354	0.575369	4.62771	0.0226699	1	4.38749	4.37958	4.37163	4.67729	4.60028	5.38559	epha2	eph receptor A2 [Source:ZFIN;Acc:ZDB-GENE-990415-63]	6	45811779	45842930	-1	protein_coding	30689	EPHRIN TYPE A RECEPTOR PRECURSOR EC_2.7.10.1 KINASE	cellular protein modification process;signal transduction;kinase activity;signal transducer activity;plasma membrane;ion binding;cell
ENSDARG00000039863	0.574369	2.42826	0.0308615	1	2.38192	2.27722	2.53531	2.96317	2.58494	3.06354	lifrb	leukemia inhibitory factor receptor alpha b [Source:ZFIN;Acc:ZDB-GENE-080107-2]	21	20071945	20089326	1	protein_coding	565104	ONCOSTATIN M SPECIFIC RECEPTOR SUBUNIT BETA PRECURSOR INTERLEUKIN 31 RECEPTOR SUBUNIT BETA IL 31 RECEPTOR SUBUNIT BETA IL 31R SUBUNIT BETA IL 31R BETA IL 31RB	signal transducer activity
ENSDARG00000035227	0.569972	2.87459	0.0314783	1	2.64378	2.82486	2.85702	3.06908	3.0363	3.65146	SLC37A3	solute carrier family 37, member 3 [Source:HGNC Symbol;Acc:20651]	Zv9_NA915	25299	67538	-1	protein_coding	100331554	SUGAR PHOSPHATE EXCHANGER SOLUTE CARRIER FAMILY 37 MEMBER	transmembrane transport;transmembrane transporter activity;transport
ENSDARG00000052789	0.566629	4.91914	0.0190324	1	4.72244	4.67769	4.58796	5.11252	4.83453	5.58837	azin1a	antizyme inhibitor 1a [Source:ZFIN;Acc:ZDB-GENE-050417-20]	16	56309499	56340115	-1	protein_coding	550230	ORNITHINE DECARBOXYLASE ODC EC_4.1.1.17	biosynthetic process;cellular nitrogen compound metabolic process
ENSDARG00000020645	0.566354	6.59813	0.0193659	1	6.21542	6.3504	6.34487	6.75124	6.49362	7.24798	slc7a3a	solute carrier family 7 (cationic amino acid transporter, y+ system), member 3a [Source:ZFIN;Acc:ZDB-GENE-041114-206]	21	29246063	29281472	1	protein_coding	492363	LOW AFFINITY CATIONIC AMINO ACID TRANSPORTER 2 CAT 2 CAT2 SOLUTE CARRIER FAMILY 7 MEMBER 2	transmembrane transport;transmembrane transporter activity;transport
ENSDARG00000002463	0.564184	3.07786	0.0239592	1	2.99614	2.87022	3.00533	3.40197	3.18459	3.74581	CU074314.1	Uncharacterized protein [Source:UniProtKB/TrEMBL;Acc:E7F3M3]	14	25848223	25872579	1	protein_coding		RHO GUANINE NUCLEOTIDE EXCHANGE FACTOR 37	enzyme regulator activity;cytoplasm;cell;intracellular
ENSDARG00000010641	0.564182	7.94669	0.0386653	1	7.58732	7.69296	7.65016	7.93224	7.80644	8.70674	slc20a1b	solute carrier family 20, member 1b [Source:ZFIN;Acc:ZDB-GENE-030131-260]	10	17745086	17758385	1	protein_coding	321541	SODIUM DEPENDENT PHOSPHATE TRANSPORTER SOLUTE CARRIER FAMILY 20 MEMBER	transmembrane transporter activity;transport
ENSDARG00000070012	0.563983	2.58256	0.0276545	1	2.67961	2.4465	2.46611	3.00528	2.79097	3.222	sesn2	sestrin 2 [Source:ZFIN;Acc:ZDB-GENE-070108-1]	19	45226143	45242485	-1	protein_coding	100149745	SESTRIN	organelle;nucleus;cell cycle;cell;intracellular
ENSDARG00000088315	0.557444	3.7595	0.0362026	1	3.52742	3.63419	3.56082	3.61901	3.94249	4.5611	si:ch211-103f14.3	si:ch211-103f14.3 [Source:ZFIN;Acc:ZDB-GENE-110411-160]	10	29831977	29842646	-1	protein_coding		ZONA PELLUCIDA DOMAIN CONTAINING 1 PRECURSOR ZP DOMAIN CONTAINING 1
ENSDARG00000010519	0.55671	6.00201	0.00907014	1	5.66924	5.80918	5.68747	6.4064	6.29339	6.09708	per3	period homolog 3 (Drosophila) [Source:ZFIN;Acc:ZDB-GENE-000804-1]	11	41435220	41490992	1	protein_coding	58107	PERIOD CIRCADIAN HOMOLOG CIRCADIAN CLOCK PERIOD	signal transduction;signal transducer activity
ENSDARG00000007531	0.556269	3.9851	0.0196435	1	3.80881	3.75465	3.78892	4.14558	4.04092	4.65903	zcchc9	zinc finger, CCHC domain containing 9 [Source:ZFIN;Acc:ZDB-GENE-031030-9]	10	44264518	44269530	1	protein_coding	386639	ZINC FINGER CCHC DOMAIN CONTAINING 9	ion binding
ENSDARG00000089885	0.554252	5.27506	0.00781501	1	4.97979	5.05475	5.0088	5.47775	5.54809	5.6349	slc16a12b	solute carrier family 16 (monocarboxylic acid transporters), member 12b [Source:ZFIN;Acc:ZDB-GENE-050522-80]	12	18034667	18053920	1	protein_coding	449947	MONOCARBOXYLATE TRANSPORTER 12 MCT 12 SOLUTE CARRIER FAMILY 16 MEMBER 12	transmembrane transport;plasma membrane;transmembrane transporter activity;transport;cell
ENSDARG00000040725	0.544653	4.17815	0.0223919	1	4.05513	3.9504	3.90388	4.16959	4.36262	4.8451	zgc:114130	zgc:114130 [Source:ZFIN;Acc:ZDB-GENE-050913-48]	15	14067249	14071222	-1	protein_coding	570332	AMBIGUOUS	ion binding
ENSDARG00000014292	0.54444	5.06829	0.0179335	1	4.9697	4.78159	4.69602	5.15456	5.154	5.67428	med15	mediator complex subunit 15 [Source:ZFIN;Acc:ZDB-GENE-040426-2032]	21	17744431	17761760	-1	protein_coding	406346	MEDIATOR OF RNA POLYMERASE II TRANSCRIPTION SUBUNIT 15 MEDIATOR COMPLEX SUBUNIT 15	protein binding transcription factor activity;nucleoplasm;organelle;nucleus;protein complex;cell;intracellular;
ENSDARG00000004748	0.544147	6.28163	0.0241349	1	5.54944	6.00491	6.35235	6.57219	6.39105	6.65314	zgc:100868	zgc:100868 [Source:ZFIN;Acc:ZDB-GENE-040801-33]	3	39467970	39483264	-1	protein_coding	554458	UNCHARACTERIZED	peptidase activity
ENSDARG00000068613	0.54282	1.89275	0.037601	1	2.01764	1.99727	1.96211	2.56492	2.38141	2.28756	zgc:154018	zgc:154018 [Source:ZFIN;Acc:ZDB-GENE-060929-172]	20	4256994	4283800	1	protein_coding	767791	ZGC:	lipid binding;ion binding
ENSDARG00000059231	0.541461	2.65755	0.0253802	1	2.76215	2.57383	2.47396	3.06908	2.98327	3.16459	hephl1	hephaestin-like 1 [Source:ZFIN;Acc:ZDB-GENE-070801-4]	15	2411043	2459383	1	protein_coding	100535433	PRECURSOR	oxidoreductase activity;ion binding
ENSDARG00000006982	0.541344	3.38272	0.0160979	1	3.26502	3.31136	3.1398	3.64207	3.85337	3.69715	msxd	muscle segment homeobox D [Source:ZFIN;Acc:ZDB-GENE-980526-492]	21	40051375	40054278	1	protein_coding	30531	HOMEOBOX MSX 1 MSH HOMEOBOX 1	nucleic acid binding transcription factor activity;DNA binding;organelle;nucleus;cell;intracellular
ENSDARG00000062929	0.539133	5.06616	0.03737	1	4.79612	4.79211	4.87429	5.18367	4.82786	5.83826	FAM83G (2 of 2)	family with sequence similarity 83, member G [Source:HGNC Symbol;Acc:32554]	1	7155448	7168115	-1	protein_coding		FAM83G
ENSDARG00000044395	0.538252	7.0105	0.0257796	1	6.56062	6.77885	6.83463	7.16126	6.9094	7.6269	ZFP36	ZFP36 ring finger protein [Source:HGNC Symbol;Acc:12862]	Zv9_NA234	5622	7517	1	protein_coding	564559	ZGC:	ion binding
ENSDARG00000090712	0.534726	3.24954	0.0214401	1	3.00181	3.20915	3.15454	3.55968	3.43768	3.80544	BAHD1 (1 of 2)	bromo adjacent homology domain containing 1 [Source:HGNC Symbol;Acc:29153]	20	54891983	54906656	-1	protein_coding	100331694	BROMO ADJACENT HOMOLOGY DOMAIN CONTAINING 1 BAH DOMAIN CONTAINING 1	DNA binding
ENSDARG00000074286	0.532976	2.08933	0.0347027	1	2.14614	2.05079	2.24522	2.61241	2.51194	2.60775	hint3	histidine triad nucleotide binding protein 3 [Source:ZFIN;Acc:ZDB-GENE-100922-168]	16	42691401	42698297	1	protein_coding	796590	HISTIDINE TRIAD NUCLEOTIDE BINDING 3 HINT 3 EC 3
ENSDARG00000029931	0.532942	6.1302	0.0499681	1	5.89331	5.84496	5.85099	5.97826	5.95616	6.98054	atp13a	ATPase type 13A [Source:ZFIN;Acc:ZDB-GENE-040426-2804]	3	53537766	53590050	1	protein_coding	334466	CATION TRANSPORTING ATPASE EC_3.6.3.-	ATPase activity;transmembrane transporter activity;ion binding;transport
ENSDARG00000077396	0.532488	5.40086	0.0150494	1	5.06355	5.14672	5.23367	5.79318	5.81999	5.34741	tlcd2	TLC domain containing 2 [Source:ZFIN;Acc:ZDB-GENE-080204-81]	15	24726995	24765751	-1	protein_coding	559420	TLC DOMAIN CONTAINING 2
ENSDARG00000077207	0.531362	1.51379	0.0495139	1	1.70635	1.63798	1.80905	2.24159	2.04438	2.02627	lzts2b	leucine zipper, putative tumor suppressor 2b [Source:ZFIN;Acc:ZDB-GENE-030131-9587]	12	48976627	48987988	1	protein_coding	100005471	LEUCINE ZIPPER TUMOR SUPPRESSOR	vesicle-mediated transport;transport
ENSDARG00000029075	0.531276	6.32459	0.00936256	1	5.97705	6.09683	6.08954	6.60141	6.58445	6.55418	pfkfb4l	6-phosphofructo-2-kinase/fructose-2,6-biphosphatase 4, like [Source:ZFIN;Acc:ZDB-GENE-031031-4]	6	39924470	39960287	-1	protein_coding	386663	6 PHOSPHOFRUCTO 2 KINASE/FRUCTOSE 2 6 BISPHOSPHATASE 6PF 2 K/FRU 2 6 P2ASE PFK/FBPASE 6PF 2 K/FRU 2 6 P2ASE ISOZYME [INCLUDES 6 PHOSPHOFRUCTO 2 KINASE EC_2.7.1.105 ; FRUCTOSE 2 6 BISPHOSPHATASE EC_3.1.3.- 46 ];6 PHOSPHOFRUCTO 2 KINASE/FRUCTOSE 2 6 BISPHOSPHATASE 6PF 2 K/FRU 2 6 P2ASE PFK/FBPASE 6PF 2 K/FRU 2 6 P2ASE ISOZYME [INCLUDES 6 PHOSPHOFRUCTO 2 KINASE EC_2.7.1.105 ; FRUCTOSE 2 6 BISPHOSPHA…	phosphatase activity;carbohydrate metabolic process;kinase activity;ion binding
ENSDARG00000068708	0.529374	7.04666	0.0116308	1	6.76916	6.80245	6.73926	7.32848	7.26547	7.29295	ifrd1	interferon-related developmental regulator 1 [Source:ZFIN;Acc:ZDB-GENE-030131-6132]	4	6188680	6198209	-1	protein_coding	555178	INTERFERON RELATED DEVELOPMENTAL REGULATOR 1 NERVE GROWTH FACTOR INDUCIBLE PC4
ENSDARG00000022280	0.528627	6.42124	0.0124626	1	6.12409	6.11788	6.2132	6.62041	6.51038	6.87016	brd2a	bromodomain-containing 2a [Source:ZFIN;Acc:ZDB-GENE-990415-248]	19	7775502	7793210	1	protein_coding	30445	BROMODOMAIN
ENSDARG00000030498	0.528298	4.84374	0.0304397	1	4.54925	4.58097	4.70439	4.94333	4.7418	5.55773	il6st	interleukin 6 signal transducer [Source:ZFIN;Acc:ZDB-GENE-080104-6]	10	7783983	7803832	-1	protein_coding	100006778	INTERLEUKIN 6 RECEPTOR SUBUNIT BETA PRECURSOR IL 6 RECEPTOR SUBUNIT BETA IL 6R SUBUNIT BETA IL 6R BETA IL 6RB INTERLEUKIN 6 SIGNAL TRANSDUCER MEMBRANE GLYCOPROTEIN 130 GP130 ONCOSTATIN M RECEPTOR SUBUNIT ALPHA CD130 ANTIGEN
ENSDARG00000074971	0.527726	3.42701	0.0209497	1	3.12128	3.43727	3.2853	3.91252	3.61469	3.76739	CU638740.1	Uncharacterized protein [Source:UniProtKB/TrEMBL;Acc:E7F2Z3]	14	4329760	4340102	1	protein_coding	100330858	RETINOL DEHYDROGENASE	oxidoreductase activity
ENSDARG00000053301	0.52767	5.36702	0.0316355	1	5.2214	5.05148	5.08002	5.26269	5.40198	6.09623	insm1b	insulinoma-associated 1b [Source:ZFIN;Acc:ZDB-GENE-030131-2602]	17	41579658	41581853	1	protein_coding	323882	INSULINOMA ASSOCIATED 1 ZINC FINGER IA 1	ion binding
ENSDARG00000053097	0.526464	6.05873	0.0197532	1	5.78644	5.79683	5.80658	6.07537	6.11865	6.67272	hsf2	heat shock factor 2 [Source:ZFIN;Acc:ZDB-GENE-011128-1]	20	40507307	40519015	-1	protein_coding	140427	HEAT SHOCK FACTOR HSF HEAT SHOCK TRANSCRIPTION FACTOR HSTF	nucleic acid binding transcription factor activity;DNA binding;organelle;nucleus;cell;intracellular;response to stress
ENSDARG00000017180	0.525406	7.0115	0.023805	1	6.74611	6.72774	6.74007	7.0532	7.02322	7.62039	npc1	Niemann-Pick disease, type C1 [Source:ZFIN;Acc:ZDB-GENE-030131-3161]	2	4310671	4353828	1	protein_coding	553330	NIEMANN PICK C1 PRECURSOR	immune system process;cell differentiation;anatomical structure development;embryo development;signal transducer activity;transport;response to stress
ENSDARG00000038401	0.52438	7.22257	0.0161425	1	6.82223	7.09397	6.91401	7.59864	7.42889	7.36868	tefb	thyrotroph embryonic factor b [Source:ZFIN;Acc:ZDB-GENE-050522-224]	3	5651586	5669392	1	protein_coding	553686	THYROTROPH EMBRYONIC FACTOR	nucleic acid binding transcription factor activity;DNA binding
ENSDARG00000070213	0.524065	3.04236	0.0306278	1	2.89612	2.80423	3.12491	3.30895	3.24591	3.65609	etnk2	ethanolamine kinase 2 [Source:ZFIN;Acc:ZDB-GENE-050913-135]	11	39014482	39046271	-1	protein_coding	555330	ETHANOLAMINE KINASE 2 EKI 2 EC_2.7.1.82 ETHANOLAMINE KINASE	lipid metabolic process;kinase activity;biosynthetic process
ENSDARG00000058953	0.522658	5.19184	0.0211004	1	4.62289	5.11776	5.06579	5.54761	5.20378	5.60044	abcc4	ATP-binding cassette, sub-family C (CFTR/MRP), member 4 [Source:ZFIN;Acc:ZDB-GENE-030616-511]	6	7239402	7307273	1	protein_coding	368620	MULTIDRUG RESISTANCE ASSOCIATED 7 ATP BINDING CASSETTE SUB FAMILY C MEMBER 10	ATPase activity;transmembrane transport;transmembrane transporter activity;ion binding;transport
ENSDARG00000063247	0.519517	5.06544	0.0315667	1	4.8204	4.88712	4.78554	5.11527	4.98297	5.77999	plekhm1	pleckstrin homology domain containing, family M (with RUN domain) member 1 [Source:ZFIN;Acc:ZDB-GENE-030131-2752]	12	5894842	5937544	-1	protein_coding	564048	PLECKSTRIN HOMOLOGY DOMAIN CONTAINING FAMILY M MEMBER 3 PH DOMAIN CONTAINING FAMILY M MEMBER 3	lipid binding;ion binding;signal transduction
ENSDARG00000035120	0.519083	4.14854	0.0442348	1	3.93278	3.91956	4.01843	4.24434	3.99701	4.93749	GLDC	glycine dehydrogenase (decarboxylating) [Source:HGNC Symbol;Acc:4313]	5	69158109	69190378	1	protein_coding		GLYCINE DEHYDROGENASE [DECARBOXYLATING] MITOCHONDRIAL PRECURSOR EC_1.4.4.2 GLYCINE CLEAVAGE SYSTEM P GLYCINE DECARBOXYLASE	cellular amino acid metabolic process;oxidoreductase activity;small molecule metabolic process;catabolic process
ENSDARG00000059558	0.518947	2.78007	0.0319757	1	2.70765	2.76741	2.69171	3.1356	2.94681	3.40937	tecta	tectorin alpha [Source:ZFIN;Acc:ZDB-GENE-110411-120]	5	66384027	66432660	-1	protein_coding	561355	PRECURSOR	cell adhesion
ENSDARG00000020176	0.517015	2.29692	0.0392206	1	2.30141	2.37836	2.28148	2.94473	2.57701	2.70042	ZBTB22 (2 of 2)	zinc finger and BTB domain containing 22 [Source:HGNC Symbol;Acc:13085]	19	203850	207265	-1	protein_coding	566513	UNKNOWN	ion binding
ENSDARG00000091631	0.515885	5.61864	0.0200879	1	5.38227	5.43366	5.29483	5.65167	5.68814	6.21958	si:ch211-197h24.6	si:ch211-197h24.6 [Source:ZFIN;Acc:ZDB-GENE-030131-1361]	16	29771547	29787135	1	protein_coding	560245	UNCHARACTERIZED
ENSDARG00000045790	0.514842	3.16896	0.0309229	1	2.92028	3.0949	3.16429	3.37469	3.35197	3.80961	C4H12orf66	chromosome 12 open reading frame 66 [Source:HGNC Symbol;Acc:26517]	4	8410395	8422161	-1	protein_coding	555715	UNKNOWN
ENSDARG00000059826	0.513343	3.06553	0.031864	1	2.72147	3.13675	3.02685	3.30414	3.34264	3.62805	crtac1a	cartilage acidic protein 1a [Source:ZFIN;Acc:ZDB-GENE-030131-9704]	1	55473932	55487002	-1	protein_coding	559626	CARTILAGE ACIDIC 1 PRECURSOR 68 KDA CHONDROCYTE EXPRESSED CEP 68 ASPIC
ENSDARG00000032603	0.513301	3.32024	0.027082	1	3.24603	3.27809	3.06376	3.55158	3.49773	3.91393	st7l	suppression of tumorigenicity 7 like [Source:ZFIN;Acc:ZDB-GENE-080219-43]	6	48230714	48258151	-1	protein_coding	558013	SUPPRESSOR OF TUMORIGENICITY 7
ENSDARG00000035290	0.512067	2.36835	0.0473201	1	2.49082	2.39915	2.24522	2.58093	2.7135	3.09119	dmrt3a	doublesex and mab-3 related transcription factor 3a [Source:ZFIN;Acc:ZDB-GENE-021220-3]	5	46619179	46622445	1	protein_coding	450035	AND MAB 3 RELATED TRANSCRIPTION FACTOR 3	nucleic acid binding transcription factor activity;DNA binding;organelle;nucleus;ion binding;biosynthetic process;cell;intracellular;cellular nitrogen compound metabolic process
ENSDARG00000057633	0.510872	2.41245	0.0429986	1	2.51482	2.38532	2.35138	2.61241	2.8114	3.08432	cxcr4a	chemokine (C-X-C motif) receptor 4a [Source:ZFIN;Acc:ZDB-GENE-020102-1]	6	12833922	12835647	1	protein_coding	140747	C X C CHEMOKINE RECEPTOR TYPE 4 CXC R4 CXCR 4 FUSIN LEUKOCYTE DERIVED SEVEN TRANSMEMBRANE DOMAIN RECEPTOR LESTR STROMAL CELL DERIVED FACTOR 1 RECEPTOR SDF 1 RECEPTOR CD184 ANTIGEN	small conjugating protein binding;immune system process;cell differentiation;cell motility;locomotion;anatomical structure formation involved in morphogenesis;cell morphogenesis;homeostatic process;anatomical structure development;embryo development;signal transduction;signal transducer activity;cytoskeleton organization;cellular component assembly
ENSDARG00000076417	0.509951	5.41786	0.0238052	1	5.12592	5.26277	5.1442	5.53329	5.37936	6.03616	FNIP1	folliculin interacting protein 1 [Source:HGNC Symbol;Acc:29418]	21	43649715	43693545	-1	protein_coding	324863	FOLLICULIN INTERACTING 2 FNIP1 O6 METHYLGUANINE INDUCED APOPTOSIS 1
ENSDARG00000059760	0.509251	4.49684	0.0235895	1	4.24886	4.37609	4.24651	4.64721	4.52189	5.1045	wdtc1	WD and tetratricopeptide repeats 1 [Source:ZFIN;Acc:ZDB-GENE-030131-3224]	16	58473175	58495396	-1	protein_coding	570606	WD AND TETRATRICOPEPTIDE REPEATS 1
ENSDARG00000021938	0.507674	3.80107	0.0358092	1	3.74259	3.53126	3.63977	3.97138	3.77927	4.49537	smad9	MAD homolog 9 (Drosophila) [Source:ZFIN;Acc:ZDB-GENE-031014-1]	10	35985042	36004657	-1	protein_coding	445564	MOTHERS AGAINST DECAPENTAPLEGIC HOMOLOG MAD HOMOLOG MOTHERS AGAINST DPP HOMOLOG SMAD FAMILY MEMBER SMAD	nucleic acid binding transcription factor activity;signal transduction;nucleoplasm;organelle;nucleus;biosynthetic process;protein complex;cell;intracellular;cellular nitrogen compound metabolic process
ENSDARG00000051768	0.506521	2.49202	0.0397962	1	2.29218	2.61586	2.52779	2.76028	2.9094	3.06354	FHOD1	formin homology 2 domain containing 1 [Source:HGNC Symbol;Acc:17905]	7	36004057	36071625	1	protein_coding		FH1/FH2 DOMAIN CONTAINING 1 FORMIN HOMOLOG OVEREXPRESSED IN SPLEEN 1 FHOS FORMIN HOMOLOGY 2 DOMAIN CONTAINING 1
ENSDARG00000087910	0.506227	5.80487	0.0219492	1	5.58104	5.5682	5.52777	5.90943	5.78168	6.40243	si:ch211-242f23.7	si:ch211-242f23.7 [Source:ZFIN;Acc:ZDB-GENE-091204-226]	10	407728	422464	1	protein_coding		UNKNOWN
ENSDARG00000016188	0.506199	4.57414	0.0184292	1	4.21018	4.44767	4.43135	4.84239	4.64649	5.04389	SBNO2 (2 of 3)	strawberry notch homolog 2 (Drosophila) [Source:HGNC Symbol;Acc:29158]	22	17916317	17984407	-1	protein_coding	100002292	STRAWBERRY NOTCH HOMOLOG	helicase activity;ion binding;DNA binding
ENSDARG00000037837	0.504756	5.82587	0.0325192	1	5.56197	5.65788	5.5183	5.83215	5.75293	6.51771	ogfr	opioid growth factor receptor [Source:ZFIN;Acc:ZDB-GENE-030131-377]	23	594434	604464	1	protein_coding	321658	OPIOID GROWTH FACTOR RECEPTOR OGFR ZETA TYPE OPIOID RECEPTOR
ENSDARG00000091131	0.503758	4.55397	0.0395719	1	4.33677	4.46091	4.24192	5.17316	4.89	4.29892	cry2b	cryptochrome 2b [Source:ZFIN;Acc:ZDB-GENE-010426-5]	22	745665	789091	1	protein_coding	83780	CRYPTOCHROME	lyase activity;cellular nitrogen compound metabolic process;response to stress;DNA metabolic process
ENSDARG00000020114	0.503242	4.4834	0.0201944	1	4.38098	4.17989	4.2805	4.69026	4.55255	5.0117	slc20a1a	solute carrier family 20, member 1a [Source:ZFIN;Acc:ZDB-GENE-040426-2217]	8	31905157	31923057	-1	protein_coding	406458	SODIUM DEPENDENT PHOSPHATE TRANSPORTER SOLUTE CARRIER FAMILY 20 MEMBER	transmembrane transporter activity;transport
ENSDARG00000079651	0.50238	5.5388	0.0112252	1	5.29023	5.37717	5.23252	5.82964	5.83503	5.71038	si:ch1073-174d20.2	si:ch1073-174d20.2 [Source:ZFIN;Acc:ZDB-GENE-121214-51]	25	38169904	38187928	-1	protein_coding		EC_3.4.24.-	peptidase activity;ion binding;catabolic process
ENSDARG00000055561	0.502138	5.11798	0.013204	1	4.73612	4.97625	4.95228	5.40769	5.3283	5.40362	c1galt1b	core 1 synthase, glycoprotein-N-acetylgalactosamine 3-beta-galactosyltransferase, 1b [Source:ZFIN;Acc:ZDB-GENE-030131-9075]	6	39119124	39129934	-1	protein_coding	337131	GLYCOPROTEIN N ACETYLGALACTOSAMINE 3 BETA GALACTOSYLTRANSFERASE 1 EC_2.4.1.122 CORE 1 O GLYCAN T SYNTHASE CORE 1 UDP GALACTOSE:N ACETYLGALACTOSAMINE ALPHA R BETA 1 3 GALACTOSYLTRANSFERASE 1 CORE 1 BETA1 3 GALACTOSYLTRANSFERASE 1 C1GALT1 CORE 1 BETA3 GAL T	carbohydrate metabolic process;cellular protein modification process;biosynthetic process;transferase activity, transferring glycosyl groups
ENSDARG00000012390	0.502113	3.01994	0.0497656	1	3.04641	2.88503	2.88086	3.27492	3.02468	3.7631	kcnk5b	potassium channel, subfamily K, member 5b [Source:ZFIN;Acc:ZDB-GENE-040426-1297]	20	9401506	9417029	1	protein_coding	393606	POTASSIUM CHANNEL SUBFAMILY K MEMBER 5 ACID SENSITIVE POTASSIUM CHANNEL TASK 2 TWIK RELATED ACID SENSITIVE K + CHANNEL 2	transmembrane transport;transmembrane transporter activity;transport
ENSDARG00000029476	0.501374	4.47084	0.014731	1	4.20773	4.33714	4.267	4.85396	4.77164	4.61686	ldlr	low density lipoprotein receptor [Source:ZFIN;Acc:ZDB-GENE-031217-1]	3	19121207	19145587	1	protein_coding	387529	LOW DENSITY LIPOPROTEIN RECEPTOR LDL RECEPTOR	ion binding
ENSDARG00000040300	0.500366	4.1673	0.0180107	1	3.9298	4.03028	3.99405	4.5631	4.55052	4.23839	gtpbp10	GTP-binding protein 10 (putative) [Source:ZFIN;Acc:ZDB-GENE-040718-153]	16	26130736	26143578	1	protein_coding	436727	GTP BINDING 10	GTPase activity;nucleolus;organelle;nucleus;transmembrane transporter activity;ion binding;transport;ribosome biogenesis;cell;intracellular
ENSDARG00000029818	0.500125	7.99782	0.0338998	1	7.6884	7.75524	7.75342	8.02033	8.06681	8.54512	srsf5a	serine/arginine-rich splicing factor 5a [Source:ZFIN;Acc:ZDB-GENE-030131-7336]	13	36932096	36936994	-1	protein_coding	335396	SERINE/ARGININE RICH SPLICING FACTOR PRE SPLICING FACTOR SPLICING FACTOR ARGININE/SERINE RICH
ENSDARG00000059794	0.499929	5.62622	0.0251571	1	5.37354	5.4345	5.35456	5.81449	5.51319	6.21958	kdm6al	lysine (K)-specific demethylase 6A, like [Source:ZFIN;Acc:ZDB-GENE-070112-2002]	6	59580423	59621279	1	protein_coding	569207	HISTONE DEMETHYLASE UTY EC_1.14.11.- UBIQUITOUSLY TRANSCRIBED TPR ON THE Y CHROMOSOME UBIQUITOUSLY TRANSCRIBED Y CHROMOSOME TETRATRICOPEPTIDE REPEAT
ENSDARG00000009401	0.49864	7.68009	0.0346372	1	7.33602	7.49079	7.42123	7.73584	7.67096	8.2595	vcanb	versican b [Source:ZFIN;Acc:ZDB-GENE-030131-2185]	10	44667336	44740992	1	protein_coding	323465	CORE PRECURSOR CHONDROITIN SULFATE PROTEOGLYCAN	cell adhesion;ion binding;anatomical structure development
ENSDARG00000041428	0.497172	3.56985	0.0280251	1	3.50762	3.47691	3.30745	3.7344	3.75135	4.15242	YRDC	yrdC domain containing (E. coli) [Source:HGNC Symbol;Acc:28905]	16	5171229	5179096	1	protein_coding	797343	YRDC DOMAIN CONTAINING PROTEIN MITOCHONDRIAL PRECURSOR ISCHEMIA/REPERFUSION INDUCIBLE	RNA binding
ENSDARG00000013990	0.496031	5.46494	0.0124092	1	5.24311	5.29547	5.15645	5.76632	5.75469	5.62784	ube2q2	ubiquitin-conjugating enzyme E2Q family member 2 [Source:ZFIN;Acc:ZDB-GENE-040426-1919]	25	30417485	30453491	-1	protein_coding	406260	UBIQUITIN CONJUGATING ENZYME E2 Q2 EC_6.3.2.19 UBIQUITIN CARRIER Q2 UBIQUITIN LIGASE Q2	ligase activity
ENSDARG00000071325	0.495812	3.58776	0.0301161	1	3.52742	3.46381	3.35502	3.83457	3.65669	4.18486	C22H19orf26 (1 of 2)	chromosome 19 open reading frame 26 [Source:HGNC Symbol;Acc:28617]	22	19010884	19048888	1	protein_coding		DOS
ENSDARG00000060983	0.4958	2.07927	0.044117	1	2.10457	2.11919	2.24522	2.54058	2.46114	2.66407	smyd4	SET and MYND domain containing 4 [Source:ZFIN;Acc:ZDB-GENE-060929-248]	10	37272601	37284563	1	protein_coding	767654	SET AND MYND DOMAIN CONTAINING 4
ENSDARG00000090654	0.493628	3.1902	0.0484153	1	3.13683	3.0692	3.07413	3.19399	3.3932	3.92933	FP236810.2	Uncharacterized protein [Source:UniProtKB/TrEMBL;Acc:F1QH49]	5	9812700	9823111	1	protein_coding	100536948	TYROSINE PHOSPHATASE AUXILIN EC_3.1.3.48 DNAJ HOMOLOG SUBFAMILY C MEMBER 6
ENSDARG00000020573	0.492194	8.0909	0.0275372	1	7.79087	7.8843	7.81309	8.28924	8.17323	8.48174	ddx3	DEAD (Asp-Glu-Ala-Asp) box polypeptide 3 [Source:ZFIN;Acc:ZDB-GENE-030131-1565]	9	34367809	34388046	1	protein_coding	566947	ATP DEPENDENT RNA HELICASE EC_3.6.4.13	ATPase activity;helicase activity;ion binding;
ENSDARG00000063031	0.490935	6.50101	0.0277309	1	6.23	6.31347	6.2132	6.61556	6.43724	7.08393	rad54l2	RAD54-like 2 (S. cerevisiae) [Source:ZFIN;Acc:ZDB-GENE-030131-3097]	22	10717013	10749172	1	protein_coding	558947	TRANSCRIPTIONAL REGULATOR ATRX EC_3.6.4.12 ATP DEPENDENT HELICASE X LINKED NUCLEAR	helicase activity;DNA binding;ion binding
ENSDARG00000059874	0.490423	5.23186	0.0169778	1	4.95953	5.14877	4.90802	5.61328	5.5256	5.30376	ABCC1	ATP-binding cassette, sub-family C (CFTR/MRP), member 1 [Source:HGNC Symbol;Acc:51]	3	36447000	36477480	-1	protein_coding	100002010	MULTIDRUG RESISTANCE ASSOCIATED ATP BINDING CASSETTE SUB FAMILY C MEMBER	ATPase activity;transmembrane transport;transmembrane transporter activity;ion binding;transport
ENSDARG00000031616	0.489945	2.75228	0.032664	1	2.6937	2.77273	2.67135	3.25011	3.08185	3.07743	g6pca.1	glucose-6-phosphatase a, catalytic, tandem duplicate 1 [Source:ZFIN;Acc:ZDB-GENE-031001-4]	12	6706734	6717343	-1	protein_coding	445118	GLUCOSE 6 PHOSPHATASE G 6 PASE G6PASE EC_3.1.3.9	phosphatase activity
ENSDARG00000059983	0.489763	2.42204	0.0371646	1	2.48273	2.39225	2.43425	2.76028	2.9094	2.86962	zufsp	zinc finger with UFM1-specific peptidase domain [Source:ZFIN;Acc:ZDB-GENE-070209-211]	16	34498955	34511241	1	protein_coding	562478	ZINC FINGER WITH UFM1 SPECIFIC PEPTIDASE DOMAIN	ion binding;
ENSDARG00000005690	0.489448	4.78372	0.0176446	1	4.54537	4.64036	4.54386	5.12622	5.16858	4.82877	SLC25A23 (2 of 2)	solute carrier family 25 (mitochondrial carrier; phosphate carrier), member 23 [Source:HGNC Symbol;Acc:19375]	1	55513601	55537156	-1	protein_coding	561939	CALCIUM BINDING MITOCHONDRIAL CARRIER SCAMC SMALL CALCIUM BINDING MITOCHONDRIAL CARRIER SOLUTE CARRIER FAMILY 25 MEMBER	ion binding
ENSDARG00000089646	0.489038	4.36724	0.0311001	1	4.20773	4.18986	4.14191	4.4192	4.42801	5.0117	BX323045.3	Uncharacterized protein [Source:UniProtKB/TrEMBL;Acc:E7F3H1]	11	5851978	5870846	1	protein_coding	571337	CTD SMALL PHOSPHATASE 2 CTDSP 2 EC_3.1.3.-	phosphatase activity
ENSDARG00000022466	0.488837	3.23006	0.0443817	1	3.11082	3.07352	3.20733	3.37009	3.32854	3.94077	clcn5	chloride channel 5 [Source:ZFIN;Acc:ZDB-GENE-110407-11]	7	24020712	24066606	1	protein_coding	557584	H + /CL EXCHANGE TRANSPORTER CHLORIDE CHANNEL CLC CHLORIDE TRANSPORTER CLC	transmembrane transport;transmembrane transporter activity;transport
ENSDARG00000070651	0.487872	5.95958	0.0200974	1	5.63588	5.72663	5.79721	6.04035	6.05083	6.47112	BX005175.1	Uncharacterized protein [Source:UniProtKB/TrEMBL;Acc:E7F4L5]	11	18765417	18789668	-1	protein_coding	100150844	KINASE C TYPE EC_2.7.11.13 NPKC	cellular protein modification process;signal transduction;kinase activity;ion binding
ENSDARG00000078581	0.487511	2.58999	0.0407996	1	2.58453	2.64515	2.49728	3.1783	2.93445	2.84547	crebrf	creb3 regulatory factor [Source:ZFIN;Acc:ZDB-GENE-120203-3]	21	39961086	39991260	-1	protein_coding	100149876	CREB3 REGULATORY FACTOR LUMAN RECRUITMENT FACTOR LRF	nucleic acid binding transcription factor activity;DNA binding;
ENSDARG00000021509	0.485565	5.2412	0.0375082	1	5.02088	5.00817	5.03426	5.225	5.20378	5.93107	tab2	TGF-beta activated kinase 1/MAP3K7 binding protein 2 [Source:ZFIN;Acc:ZDB-GENE-040426-933]	20	1352818	1373605	1	protein_coding	494163	TGF BETA ACTIVATED KINASE 1 AND MA BINDING MITOGEN ACTIVATED KINASE KINASE KINASE 7 INTERACTING TAK1 BINDING TAB TGF BETA ACTIVATED KINASE 1 BINDING	anatomical structure development;embryo development;ion binding
ENSDARG00000077143	0.485252	3.93939	0.0346661	1	3.79907	3.78128	3.7603	4.16163	3.88904	4.57585	znf526	zinc finger protein 526 [Source:ZFIN;Acc:ZDB-GENE-100922-260]	16	12931098	12939427	-1	protein_coding	566071	ZINC FINGER 574	ion binding
ENSDARG00000059461	0.485213	4.46198	0.0171095	1	4.21263	4.3532	4.24651	4.87521	4.63508	4.68648	mepce	methylphosphate capping enzyme [Source:ZFIN;Acc:ZDB-GENE-030131-3936]	5	71671171	71687356	-1	protein_coding	561384	7SK SNRNA METHYLPHOSPHATE CAPPING ENZYME MEPCE EC_2.1.1.- BICOID INTERACTING 3 HOMOLOG BIN3 HOMOLOG	methyltransferase activity
ENSDARG00000070864	0.485128	4.17369	0.0219793	1	3.91184	4.16379	3.90678	4.62808	4.40803	4.32244	bcl6a	B-cell CLL/lymphoma 6a (zinc finger protein 51) [Source:ZFIN;Acc:ZDB-GENE-040426-1696]	6	27924715	27930793	-1	protein_coding	393707	B CELL LYMPHOMA 6	organelle;nucleus;ion binding;cell;intracellular
ENSDARG00000009862	0.485056	4.06461	0.0191634	1	3.8217	3.92912	3.93836	4.46735	4.39003	4.19126	dcps	mRNA decapping enzyme [Source:ZFIN;Acc:ZDB-GENE-040311-1]	10	40647872	40658612	1	protein_coding	402850	M7GPPPX DIPHOSPHATASE EC_3.6.1.59 DCS 1 DECAPPING SCAVENGER ENZYME HINT RELATED 7MEGMP DIRECTED HYDROLASE HISTIDINE TRIAD NUCLEOTIDE BINDING 5 HISTIDINE TRIAD MEMBER 5 HINT 5 SCAVENGER DECAPPING ENZYME DCPS	nucleobase-containing compound catabolic process;catabolic process;cellular nitrogen compound metabolic process
ENSDARG00000052190	0.484689	3.40895	0.033113	1	3.17248	3.35456	3.34649	3.55968	3.60302	4.00759	fdx1l	ferredoxin 1-like [Source:ZFIN;Acc:ZDB-GENE-060929-1046]	6	84314	87838	1	protein_coding	767726	ADRENODOXIN PROTEIN MITOCHONDRIAL PRECURSOR FERREDOXIN 1	generation of precursor metabolites and energy;mitochondrion;organelle;ion binding;transport;cytoplasm;cell;intracellular
ENSDARG00000021720	0.483057	4.61531	0.0447418	1	4.25363	4.52691	4.46327	4.56512	4.63889	5.32284	COL7A1	collagen, type VII, alpha 1 [Source:HGNC Symbol;Acc:2214]	6	40115992	40174833	-1	protein_coding		COLLAGEN ALPHA 1 VII CHAIN PRECURSOR LONG CHAIN COLLAGEN LC COLLAGEN	enzyme regulator activity
ENSDARG00000035563	0.482374	6.5784	0.0471303	1	6.45602	6.30662	6.23127	6.44134	6.56803	7.27874	znf703	zinc finger protein 703 [Source:ZFIN;Acc:ZDB-GENE-010717-1]	5	25998918	26002619	-1	protein_coding	114429	ZINC FINGER	cell junction organization;enzyme binding;anatomical structure development;embryo development;DNA binding;nucleoplasm;organelle;nucleus;ion binding;biosynthetic process;cellular component assembly;protein complex;cytoplasm;cell;intracellular;cellular nitrogen compound metabolic process
ENSDARG00000009922	0.481729	5.21833	0.0268226	1	4.91212	5.046	5.04089	5.35283	5.19732	5.79373	dmbx1a	diencephalon/mesencephalon homeobox 1a [Source:ZFIN;Acc:ZDB-GENE-020117-1]	2	9974227	9981384	-1	protein_coding	142987	DIENCEPHALON/MESENCEPHALON HOMEOBOX 1 ORTHODENTICLE HOMOLOG 3 PAIRED HOMEOBOX DMBX1	cell differentiation;nucleic acid binding transcription factor activity;anatomical structure development;DNA binding;organelle;nucleus;biosynthetic process;cell;intracellular;cellular nitrogen compound metabolic process
ENSDARG00000078322	0.480855	5.62585	0.0394193	1	5.35261	5.4734	5.36621	5.72731	5.45487	6.2973	col12a1a	collagen, type XII, alpha 1a [Source:ZFIN;Acc:ZDB-GENE-090728-1]	17	50361621	50384471	-1	protein_coding		COLLAGEN XII ALPHA 1 CHAINUNCHARACTERIZED FRAGMENT	proteinaceous extracellular matrix;extracellular region
ENSDARG00000022648	0.479219	3.49304	0.0375598	1	3.47128	3.29667	3.34649	3.58767	3.68648	4.1125	otud3	OTU domain containing 3 [Source:ZFIN;Acc:ZDB-GENE-040426-2509]	23	39757212	39772205	1	protein_coding	405858	OTU DOMAIN CONTAINING 3
ENSDARG00000009505	0.478008	6.75746	0.0274743	1	6.51027	6.63186	6.38917	6.81563	6.82024	7.27686	slmo2	slowmo homolog 2 (Drosophila) [Source:ZFIN;Acc:ZDB-GENE-031002-13]	6	59776159	59786039	1	protein_coding	378855	SLOWMO HOMOLOG
ENSDARG00000040893	0.477592	4.44383	0.0337167	1	4.21263	4.30262	4.2602	4.4695	4.5136	5.08229	bmper	BMP binding endothelial regulator [Source:ZFIN;Acc:ZDB-GENE-030219-146]	16	9251505	9291853	-1	protein_coding	338246	BMP BINDING ENDOTHELIAL REGULATOR PRECURSOR BONE MORPHOGENETIC BINDING ENDOTHELIAL CELL PRECURSOR DERIVED REGULATOR CROSSVEINLESS 2	extracellular space;immune system process;proteinaceous extracellular matrix;extracellular region;anatomical structure formation involved in morphogenesis;anatomical structure development;embryo development
ENSDARG00000078895	0.476982	5.10397	0.0262042	1	4.7121	4.89811	5.0488	5.38052	5.07736	5.57006	fasn	fatty acid synthase [Source:ZFIN;Acc:ZDB-GENE-030131-7802]	12	34681230	34725417	-1	protein_coding	335859	FATTY ACID SYNTHASE EC_2.3.1.85 [INCLUDES [ACYL CARRIER PROTEIN] S ACETYLTRANSFERASE EC_2.3.1.- 38 ; [ACYL CARRIER PROTEIN] S MALONYLTRANSFERASE EC_2.3.-.- 1 39 ; 3 OXOACYL [ACYL CARRIER PROTEIN] SYNTHASE EC 2.3.1.41 ; 3 OXOACYL [ACYL CARRIER PROTEIN] RED;FATTY ACID SYNTHASE EC_2.3.1.85 [INCLUDES [ACYL CARRIER PROTEIN] S ACETYLTRANSFERASE EC_2.3.1.- 38 ; [ACYL CARRIER PROTEIN] S MALONYLTRANSFERAS…	transferase activity, transferring acyl groups;oxidoreductase activity;ion binding;biosynthetic process
ENSDARG00000078805	0.476519	2.90534	0.0315785	1	2.77546	2.85526	2.92164	3.26009	3.32381	3.22824	AP5B1	adaptor-related protein complex 5, beta 1 subunit [Source:HGNC Symbol;Acc:25104]	11	40346238	40352315	-1	protein_coding		AP 5 COMPLEX SUBUNIT BETA 1 ADAPTER RELATED COMPLEX 5 BETA SUBUNIT BETA5
ENSDARG00000005126	0.476512	3.89939	0.025375	1	3.78269	3.78655	3.67086	4.19321	3.97001	4.39078	large	like-glycosyltransferase [Source:ZFIN;Acc:ZDB-GENE-061204-1]	4	60316294	60350267	-1	protein_coding	446213	GLYCOSYLTRANSFERASE LARGE2 EC_2.4.-.- GLYCOSYLTRANSFERASE 1B	transferase activity, transferring glycosyl groups;
ENSDARG00000014577	0.475537	4.47443	0.0261397	1	4.13474	4.3848	4.33544	4.63001	4.56463	5.00081	rhpn2	rhophilin, Rho GTPase binding protein 2 [Source:ZFIN;Acc:ZDB-GENE-030131-9927]	7	39741767	39784232	1	protein_coding	321330	RHOPHILIN GTP RHO BINDING	signal transduction
ENSDARG00000009472	0.475194	3.28044	0.0296464	1	3.18749	3.14087	3.2214	3.63059	3.44641	3.75015	med19b	mediator complex subunit 19b [Source:ZFIN;Acc:ZDB-GENE-040727-4]	1	45037847	45046967	1	protein_coding	445021	MEDIATOR OF RNA POLYMERASE II TRANSCRIPTION SUBUNIT 19 MEDIATOR COMPLEX SUBUNIT 19	protein binding transcription factor activity;nucleoplasm;organelle;nucleus;protein complex;cell;intracellular;biosynthetic process;cellular nitrogen compound metabolic process
ENSDARG00000016465	0.473459	5.16514	0.031439	1	4.86621	5.01042	4.98151	5.25896	5.14195	5.76612	slc1a5	solute carrier family 1 (neutral amino acid transporter), member 5 [Source:ZFIN;Acc:ZDB-GENE-070501-4]	15	12160281	12183588	-1	protein_coding		EXCITATORY AMINO ACID TRANSPORTER SODIUM DEPENDENT GLUTAMATE/ASPARTATE TRANSPORTER SOLUTE CARRIER FAMILY 1 MEMBER	transmembrane transporter activity;transport
ENSDARG00000028058	0.4729	3.11738	0.0344937	1	3.1775	2.90454	3.02685	3.5837	3.40221	3.39281	traf6	TNF receptor-associated factor 6 [Source:ZFIN;Acc:ZDB-GENE-030131-5735]	7	50179826	50195706	-1	protein_coding	554561	TNF RECEPTOR ASSOCIATED FACTOR 6 EC_6.3.2.- E3 UBIQUITIN LIGASE TRAF6	ligase activity;immune system process;cell differentiation;anatomical structure development;DNA binding;cellular protein modification process;signal transduction;signal transducer activity;ion binding;cytoplasm;cell;intracellular;response to stress
ENSDARG00000001452	0.471646	2.81371	0.0498284	1	2.87772	2.64515	2.79566	3.03463	3.02468	3.46327	adam8a	a disintegrin and metalloproteinase domain 8a [Source:ZFIN;Acc:ZDB-GENE-030616-622]	13	24895371	24903526	1	protein_coding	368917	DISINTEGRIN AND METALLOPROTEINASE DOMAIN CONTAINING PRECURSOR ADAM EC_3.4.24.-	peptidase activity;enzyme binding;signal transduction;ion binding
ENSDARG00000027182	0.47113	4.5845	0.0307462	1	4.39182	4.3848	4.41308	4.67915	4.62357	5.17887	rnf25	ring finger protein 25 [Source:ZFIN;Acc:ZDB-GENE-040426-1581]	3	32808122	32817102	1	protein_coding	100003846	E3 UBIQUITIN LIGASE RNF25 EC_6.3.2.- RING FINGER 25	ion binding
ENSDARG00000028396	0.470952	6.99679	0.0239745	1	6.69231	6.91735	6.63976	7.1566	7.11543	7.38063	fkbp5	FK506 binding protein 5 [Source:ZFIN;Acc:ZDB-GENE-030616-630]	6	41026922	41046917	1	protein_coding	368924	PEPTIDYL PROLYL CIS TRANS ISOMERASE FKBP5 PPIASE FKBP5 EC_5.2.1.8.51 KDA FK506 BINDING 51 KDA FKBP FKBP 51 FK506 BINDING 5 FKBP 5 ROTAMASE	protein folding;isomerase activity;cellular protein modification process
ENSDARG00000006812	0.470859	6.34486	0.0228812	1	6.08388	6.09736	6.14902	6.5357	6.33396	6.81631	wdr26b	WD repeat domain 26b [Source:ZFIN;Acc:ZDB-GENE-041014-277]	20	46950028	46985046	1	protein_coding	564794	WD REPEAT CONTAINING	cytoplasm;cell;intracellular
ENSDARG00000087613	0.469778	4.97437	0.0224026	1	4.90457	4.61097	4.78554	5.05066	5.21787	5.39255	timm44	translocase of inner mitochondrial membrane 44 homolog (yeast) [Source:ZFIN;Acc:ZDB-GENE-030131-145]	22	4099828	4115913	-1	protein_coding	100537910	MITOCHONDRIAL IMPORT INNER MEMBRANE TRANSLOCASE SUBUNIT PRECURSOR	protein transporter activity;transmembrane transporter activity;transport
ENSDARG00000018953	0.469572	4.20723	0.0211725	1	3.9298	4.13103	4.0503	4.61454	4.39003	4.44	gclm	glutamate-cysteine ligase, modifier subunit [Source:ZFIN;Acc:ZDB-GENE-030131-5906]	8	15786374	15794203	1	protein_coding	333974	GLUTAMATE CYSTEINE LIGASE REGULATORY SUBUNIT GCS LIGHT CHAIN GAMMA ECS REGULATORY SUBUNIT GAMMA GLUTAMYLCYSTEINE SYNTHETASE REGULATORY SUBUNIT GLUTAMATE CYSTEINE LIGASE MODIFIER SUBUNIT	ligase activity
ENSDARG00000071288	0.469509	3.78211	0.0494984	1	3.61885	3.73572	3.56818	3.93449	3.72288	4.47976	samhd1	SAM domain and HD domain 1 [Source:ZFIN;Acc:ZDB-GENE-090313-386]	23	542718	562158	-1	protein_coding	553453	DEOXYNUCLEOSIDE TRIPHOSPHATE TRIPHOSPHOHYDROLASE SAMHD1 DNTPASE EC_3.1.5.-	ion binding
ENSDARG00000073988	0.468138	3.70774	0.031436	1	3.62988	3.54064	3.55343	3.91252	3.81342	4.26594	mntb	MAX binding protein b [Source:ZFIN;Acc:ZDB-GENE-070820-8]	21	38297383	38344313	1	protein_coding	556663	MAX BINDING MNT MYC ANTAGONIST MNT
ENSDARG00000070107	0.467866	4.87742	0.016902	1	4.69119	4.6228	4.72264	5.15189	5.0461	5.19329	six7	sine oculis homeobox homolog 7 [Source:ZFIN;Acc:ZDB-GENE-990825-28]	7	8229740	8248372	-1	protein_coding	30625	HOMEOBOX SINE OCULIS HOMEOBOX HOMOLOG	nucleic acid binding transcription factor activity;anatomical structure development;embryo development;DNA binding;organelle;nucleus;cell;intracellular
ENSDARG00000038785	0.467152	6.86129	0.0225734	1	6.58255	6.73559	6.54319	7.0224	6.95754	7.26059	abcf2a	ATP-binding cassette, sub-family F (GCN20), member 2a [Source:ZFIN;Acc:ZDB-GENE-030131-8714]	2	32223429	32231413	-1	protein_coding	336770	ATP BINDING CASSETTE SUB FAMILY F MEMBER 2	ATPase activity;ion binding
ENSDARG00000029766	0.467002	3.38926	0.0381649	1	3.17248	3.3896	3.2853	3.82116	3.85008	3.42031	nr1i2	nuclear receptor subfamily 1, group I, member 2 [Source:ZFIN;Acc:ZDB-GENE-030903-3]	9	9724022	9786561	1	protein_coding	565875	VITAMIN D3 RECEPTOR VDR 1 25 DIHYDROXYVITAMIN D3 RECEPTOR NUCLEAR RECEPTOR SUBFAMILY 1 GROUP I MEMBER 1	nucleic acid binding transcription factor activity;DNA binding;signal transduction;signal transducer activity;organelle;nucleus;ion binding;biosynthetic process;cell;intracellular;cellular nitrogen compound metabolic process
ENSDARG00000052065	0.466794	5.26415	0.042558	1	4.9271	5.16402	5.06058	5.48945	5.05754	5.86853	IRS4 (2 of 2)	insulin receptor substrate 4 [Source:HGNC Symbol;Acc:6128]	7	52700940	52704181	-1	protein_coding		INSULIN RECEPTOR SUBSTRATE	lipid binding;ion binding
ENSDARG00000077002	0.46565	5.05614	0.0463371	1	4.97259	4.73603	4.84126	5.10285	4.96181	5.7314	IGSF3	immunoglobulin superfamily, member 3 [Source:HGNC Symbol;Acc:5950]	9	21109901	21406322	-1	protein_coding	557878	IMMUNOGLOBULIN SUPERFAMILY MEMBER 2 PRECURSOR IGSF2 GLU TRP ILE EWI MOTIF CONTAINING 101 EWI 101 CD101 ANTIGEN
ENSDARG00000059581	0.465295	4.9682	0.0319324	1	4.78465	4.83468	4.68083	5.1303	4.92166	5.53777	mbd5	methyl-CpG binding domain protein 5 [Source:ZFIN;Acc:ZDB-GENE-070209-125]	6	2609	13949	1	protein_coding		METHYL CPG BINDING DOMAIN 5 METHYL CPG BINDING MBD5	DNA binding;organelle;nucleus;cell;intracellular
ENSDARG00000013721	0.464661	7.19505	0.032447	1	6.78775	7.05685	7.00696	7.23865	7.30232	7.67079	g6pca.2	glucose-6-phosphatase a, catalytic, tandem duplicate 2 [Source:ZFIN;Acc:ZDB-GENE-050309-17]	12	6725071	6731782	1	protein_coding	563180	GLUCOSE 6 PHOSPHATASE G 6 PASE G6PASE EC_3.1.3.9	phosphatase activity
ENSDARG00000088409	0.46242	4.53423	0.0207453	1	4.36125	4.36557	4.33328	4.7481	4.66905	4.95828	CABZ01041493.1	Uncharacterized protein [Source:UniProtKB/TrEMBL;Acc:E7FFC6]	18	45219884	45238864	-1	protein_coding	100000890	UNKNOWN
ENSDARG00000044485	0.462238	4.66055	0.0408074	1	4.4859	4.42589	4.50987	4.65856	4.68943	5.3126	sall4	sal-like 4 (Drosophila) [Source:ZFIN;Acc:ZDB-GENE-060328-2]	23	39046102	39054442	1	protein_coding	572527	SAL 4 ZINC FINGER SALL4	anatomical structure development;embryo development;ion binding
ENSDARG00000091326	0.460224	4.09283	0.0283104	1	3.9824	3.94098	3.88633	4.22919	4.22728	4.62397	CABZ01084007.1	Uncharacterized protein [Source:UniProtKB/TrEMBL;Acc:E7EZ44]	8	88184	136657	1	protein_coding		CENTROSOMAL OF 120 KDA CEP120 COILED COIL DOMAIN CONTAINING 100
ENSDARG00000086826	0.458353	5.68062	0.0293582	1	5.37245	5.4303	5.58329	5.69275	5.77216	6.22114	sult6b1	sulfotransferase family, cytosolic, 6b, member 1 [Source:ZFIN;Acc:ZDB-GENE-050417-228]	11	44488333	44500653	1	protein_coding	322462	SULFOTRANSFERASE 6B1 S THYROXINE SULFOTRANSFERASE EC_2.8.2.- N2
ENSDARG00000096310	0.457843	3.11505	0.0361098	1	2.89612	3.1894	3.03218	3.51039	3.38414	3.46855	TAF1C	TATA box binding protein (TBP)-associated factor, RNA polymerase I, C, 110kDa [Source:HGNC Symbol;Acc:11534]	21	5787537	5815705	1	protein_coding	336342	TATA BOX BINDING ASSOCIATED FACTOR RNA POLYMERASE I SUBUNIT C RNA POLYMERASE I SPECIFIC TBP ASSOCIATED FACTOR KDA TATA BOX BINDING ASSOCIATED FACTOR 1C TBP ASSOCIATED FACTOR 1C TRANSCRIPTION INITIATION FACTOR SL1/TIF IB SUBUNIT C
ENSDARG00000016200	0.457752	5.11523	0.0358546	1	4.87396	4.95184	4.9167	5.297	5.00826	5.69244	trib3	tribbles homolog 3 (Drosophila) [Source:ZFIN;Acc:ZDB-GENE-040426-2609]	11	24994383	24999045	1	protein_coding	405805	TRIBBLES HOMOLOG TRB	protein binding transcription factor activity;cellular protein modification process;kinase activity;ion binding
ENSDARG00000028957	0.457612	4.49088	0.0311362	1	4.30041	4.29155	4.35258	4.93402	4.85436	4.4156	maff	v-maf musculoaponeurotic fibrosarcoma oncogene homolog f (avian) [Source:ZFIN;Acc:ZDB-GENE-040426-1280]	12	20437068	20442960	-1	protein_coding	393307	MAF MUSCULOAPONEUROTIC FIBROSARCOMA ONCOGENE	nucleic acid binding transcription factor activity;DNA binding;nucleoplasm;organelle;nucleus;protein complex;cell;intracellular
ENSDARG00000042751	0.456929	5.83737	0.0197267	1	5.6166	5.61188	5.62887	5.99702	5.9276	6.25896	riok3	RIO kinase 3 (yeast) [Source:ZFIN;Acc:ZDB-GENE-040801-133]	24	37736904	37750738	1	protein_coding	445220	SERINE/THREONINE KINASE RIO3 EC_2.7.11.1 RIO KINASE 3	cellular protein modification process;kinase activity;ion binding
ENSDARG00000006038	0.456644	5.00962	0.0449028	1	4.8268	4.86114	4.74878	5.03767	4.94958	5.67085	aebp2	AE binding protein 2 [Source:ZFIN;Acc:ZDB-GENE-040426-2885]	4	2794209	2816316	-1	protein_coding	406815	ZINC FINGER AEBP2 ADIPOCYTE ENHANCER BINDING 2 AE BINDING 2	ion binding;DNA binding;nucleoplasm;organelle;nucleus;chromosome organization;biosynthetic process;protein complex;cell;intracellular;cellular nitrogen compound metabolic process
ENSDARG00000063540	0.45555	3.58606	0.0292996	1	3.53917	3.42042	3.44968	4.02793	3.83354	3.79707	foxo1a	forkhead box O1 a [Source:ZFIN;Acc:ZDB-GENE-061013-59]	16	6063891	6072221	1	protein_coding	768121	FORKHEAD BOX O	nucleic acid binding transcription factor activity;DNA binding
ENSDARG00000044685	0.455241	4.11779	0.0366423	1	3.93574	4.01465	3.93836	4.61648	4.4693	4.02919	nr0b2a	nuclear receptor subfamily 0, group B, member 2a [Source:ZFIN;Acc:ZDB-GENE-080403-1]	16	58399649	58404669	1	protein_coding	403010	NUCLEAR RECEPTOR SUBFAMILY 0 GROUP B MEMBER 2 ORPHAN NUCLEAR RECEPTOR SHP SMALL HETERODIMER PARTNER	nucleic acid binding transcription factor activity;DNA binding;signal transduction;signal transducer activity;organelle;nucleus;biosynthetic process;cell;intracellular;cellular nitrogen compound metabolic process
ENSDARG00000003323	0.454949	3.90883	0.0417553	1	3.76945	3.76803	3.76671	3.99546	3.97303	4.5437	dcp1a	DCP1 decapping enzyme homolog A (S. cerevisiae) [Source:ZFIN;Acc:ZDB-GENE-030723-5]	Zv9_NA698	37278	48796	-1	protein_coding	360153	DECAPPING ENZYME 1B EC 3
ENSDARG00000069883	0.453868	5.34061	0.0385709	1	5.11811	5.15997	5.12811	5.50316	5.20764	5.93298	ATF6B	activating transcription factor 6 beta [Source:HGNC Symbol;Acc:2349]	19	49751546	49757537	-1	protein_coding		CYCLIC AMP DEPENDENT TRANSCRIPTION FACTOR ATF 6 BETA CAMP DEPENDENT TRANSCRIPTION FACTOR ATF 6 BETA ACTIVATING TRANSCRIPTION FACTOR 6 BETA ATF6 BETA CAMP RESPONSE ELEMENT BINDING RELATED CREB RP CAMP RESPONSIVE ELEMENT BINDING 1 [CONTAINS PROCESSED CYCLI	nucleic acid binding transcription factor activity;DNA binding
ENSDARG00000034326	0.453546	5.88457	0.0298883	1	5.72003	5.63251	5.64809	5.8991	5.9554	6.42637	ing3	inhibitor of growth family, member 3 [Source:ZFIN;Acc:ZDB-GENE-040109-3]	4	9668634	9679879	1	protein_coding	393911	INHIBITOR OF GROWTH 3	ion binding
ENSDARG00000031044	0.453207	4.69103	0.0363989	1	4.42175	4.57184	4.52696	4.79001	4.70042	5.27693	lipg	lipase, endothelial [Source:ZFIN;Acc:ZDB-GENE-040426-699]	8	33224978	33234084	-1	protein_coding	393096	LIPASE PRECURSOR	extracellular region;lipid metabolic process;
ENSDARG00000062266	0.45312	6.09899	0.0274271	1	5.86246	5.94021	5.82972	6.203	6.12546	6.6006	edc4	enhancer of mRNA decapping 4 [Source:ZFIN;Acc:ZDB-GENE-030131-5032]	18	21641228	21691702	-1	protein_coding	565659	ENHANCER OF DECAPPING 4
ENSDARG00000030616	0.45266	3.71854	0.0364784	1	3.41286	3.71928	3.62925	4.22411	3.87617	3.91393	nfe2l1a	nuclear factor, erythroid derived 2,-like 1a [Source:ZFIN;Acc:ZDB-GENE-040630-5]	3	24362911	24384385	-1	protein_coding	405781	NUCLEAR FACTOR ERYTHROID 2 RELATED FACTOR 1 NF E2 RELATED FACTOR 1 NFE2 RELATED FACTOR 1 NUCLEAR FACTOR ERYTHROID DERIVED 2 1	nucleic acid binding transcription factor activity;DNA binding
ENSDARG00000057110	0.452137	4.02221	0.0227936	1	3.84398	3.97137	3.80458	4.31062	4.23989	4.35131	slc25a1a	solute carrier family 25 (mitochondrial carrier; citrate transporter), member 1a [Source:ZFIN;Acc:ZDB-GENE-040426-1172]	10	23319646	23328578	1	protein_coding	393579	TRICARBOXYLATE TRANSPORT PROTEIN MITOCHONDRIAL PRECURSOR CITRATE TRANSPORT CTP SOLUTE CARRIER FAMILY 25 MEMBER 1 TRICARBOXYLATE CARRIER	transport
ENSDARG00000045447	0.451955	4.76956	0.0453922	1	4.52385	4.67486	4.54944	4.82066	4.72395	5.41734	slc35g2b	solute carrier family 35, member G2b [Source:ZFIN;Acc:ZDB-GENE-050320-142]	24	3491574	3497718	-1	protein_coding	541438	SOLUTE CARRIER FAMILY 35 MEMBER G2 TRANSMEMBRANE 22
ENSDARG00000026655	0.450954	4.52342	0.0222028	1	4.26782	4.34251	4.43337	4.66045	4.8362	4.84104	tspo	translocator protein [Source:ZFIN;Acc:ZDB-GENE-041010-125]	6	40509086	40514065	-1	protein_coding	450011	TRANSLOCATOR MITOCHONDRIAL BENZODIAZEPINE RECEPTOR PKBS PERIPHERAL TYPE BENZODIAZEPINE RECEPTOR PBR	immune system process;cell differentiation;homeostatic process;anatomical structure development;embryo development
ENSDARG00000061120	0.450637	7.71178	0.0300293	1	7.42289	7.5343	7.47065	7.84527	7.91425	8.01123	slc43a2b	solute carrier family 43, member 2b [Source:ZFIN;Acc:ZDB-GENE-041212-6]	10	24803925	24822912	-1	protein_coding	494042	LARGE NEUTRAL AMINO ACIDS TRANSPORTER SMALL SUBUNIT 4 L TYPE AMINO ACID TRANSPORTER 4 SOLUTE CARRIER FAMILY 43 MEMBER 2	transmembrane transport;transport;transmembrane transporter activity
ENSDARG00000087303	0.449946	5.96662	0.0410393	1	5.60267	5.86066	5.77433	6.1597	5.80987	6.52216	cebpd	CCAAT/enhancer binding protein (C/EBP), delta [Source:ZFIN;Acc:ZDB-GENE-020111-4]	24	37059295	37061674	1	protein_coding	140817	CCAAT/ENHANCER BINDING DELTA C/EBP DELTA	nucleic acid binding transcription factor activity;DNA binding
ENSDARG00000010752	0.44951	3.18566	0.0347345	1	3.17248	3.07782	3.08443	3.51039	3.3932	3.63746	acsl4l	acyl-CoA synthetase long-chain family member 4, like [Source:ZFIN;Acc:ZDB-GENE-030131-6493]	5	25187334	25243169	-1	protein_coding	334561	LONG CHAIN FATTY ACID COA LIGASE EC_6.2.1.3 LONG CHAIN ACYL COA SYNTHETASE LACS
ENSDARG00000055342	0.449153	3.12326	0.0417047	1	3.03539	3.05617	3.07929	3.64968	3.40669	3.29514	SLC16A13	solute carrier family 16, member 13 (monocarboxylic acid transporter 13) [Source:HGNC Symbol;Acc:31037]	7	21199624	21213578	1	protein_coding		MONOCARBOXYLATE TRANSPORTER 13 MCT 13 SOLUTE CARRIER FAMILY 16 MEMBER 13	transmembrane transport;transport
ENSDARG00000009870	0.448307	4.29999	0.0392444	1	4.07679	4.16581	4.1712	4.51185	4.2499	4.86926	mapk8b	mitogen-activated protein kinase 8b [Source:ZFIN;Acc:ZDB-GENE-010202-1]	12	2770278	2787246	-1	protein_coding	65236	MITOGEN ACTIVATED KINASE MAP KINASE MAPK EC_2.7.11.24 STRESS ACTIVATED KINASE C JUN N TERMINAL KINASE	lipid metabolic process;carbohydrate metabolic process;cellular protein modification process;kinase activity;ion binding;biosynthetic process;signal transduction;signal transducer activity;cell;intracellular;response to stress
ENSDARG00000086272	0.447767	4.51136	0.0244133	1	4.32324	4.47729	4.20463	4.70676	4.71856	4.87523	si:dkey-4p15.5	si:dkey-4p15.5 [Source:ZFIN;Acc:ZDB-GENE-121214-193]	15	18539826	18546202	-1	protein_coding	562872	ZONA PELLUCIDA DOMAIN CONTAINING 1 PRECURSOR ZP DOMAIN CONTAINING 1
ENSDARG00000059811	0.44756	3.8802	0.0277137	1	3.58146	3.81776	3.82315	4.1563	4.08912	4.24456	smpd5	sphingomyelin phosphodiesterase 5 [Source:ZFIN;Acc:ZDB-GENE-061110-22]	16	57049656	57072850	1	protein_coding	567592	AMBIGUOUS	lipid metabolic process;mitochondrion;organelle;cytoplasm;cell;intracellular
ENSDARG00000002980	0.447554	4.75896	0.0266958	1	4.57231	4.65627	4.49643	4.93868	4.83786	5.22171	vps54	vacuolar protein sorting 54 homolog (S. cerevisiae) [Source:ZFIN;Acc:ZDB-GENE-081022-176]	1	55550030	55577651	-1	protein_coding	562169	VACUOLAR SORTING ASSOCIATED 54	vesicle-mediated transport;transport
ENSDARG00000067639	0.447548	4.78679	0.0495697	1	4.63754	4.57337	4.59878	4.77095	4.76468	5.45772	prpf4	PRP4 pre-mRNA processing factor 4 homolog (yeast) [Source:ZFIN;Acc:ZDB-GENE-030131-5143]	5	58884595	58896115	1	protein_coding	100334455	U4/U6 SMALL NUCLEAR RIBONUCLEOPROTEIN PRP4 U4/U6 SNRNP 60 KDA WD SPLICING FACTOR PRP4	anatomical structure development;cellular nitrogen compound metabolic process
ENSDARG00000076867	0.447275	3.66072	0.045656	1	3.57766	3.5344	3.51587	3.88701	3.66044	4.26291	MKL2 (3 of 3)	MKL/myocardin-like 2 [Source:HGNC Symbol;Acc:29819]	3	46342532	46401191	1	protein_coding	557356	MKL/MYOCARDIN MEGAKARYOBLASTIC LEUKEMIA MYOCARDIN RELATED TRANSCRIPTION FACTOR MRTF
ENSDARG00000091902	0.446942	5.29144	0.0221231	1	5.00967	5.20099	5.05667	5.47775	5.41427	5.6777	b3gnt2b	UDP-GlcNAc:betaGal beta-1,3-N-acetylglucosaminyltransferase 2b [Source:ZFIN;Acc:ZDB-GENE-050913-158]	17	23864948	23910521	1	protein_coding	793362	UDP GLCNAC:BETAGAL BETA 1 3 N ACETYLGLUCOSAMINYLTRANSFERASE BGNT BETA 1 3 GN BETA 1 3 N ACETYLGLUCOSAMINYLTRANSFERASE BETA3GN EC_2.4.1.-	carbohydrate metabolic process;cellular protein modification process;Golgi apparatus;organelle;biosynthetic process;cytoplasm;cell;intracellular;transferase activity, transferring glycosyl groups;
ENSDARG00000040649	0.446043	3.94415	0.022802	1	3.80557	3.80743	3.80458	4.24183	4.18616	4.24456	prickle1a	prickle-like 1 (Drosophila) a [Source:ZFIN;Acc:ZDB-GENE-030724-5]	25	383063	417239	-1	protein_coding	368249	PRICKLE	cell differentiation;cell motility;locomotion;anatomical structure development;embryo development;signal transduction;ion binding;cell;intracellular
ENSDARG00000039931	0.446002	5.60304	0.0202121	1	5.2821	5.54663	5.34495	5.81025	5.78082	5.90501	slc25a33	solute carrier family 25, member 33 [Source:ZFIN;Acc:ZDB-GENE-040426-2183]	23	30099621	30117021	-1	protein_coding	406436	SOLUTE CARRIER FAMILY 25 MEMBER	transmembrane transport;mitochondrion;organelle;transport;cytoplasm;cell;intracellular
ENSDARG00000039302	0.445915	4.58375	0.0457446	1	4.42387	4.31179	4.4887	4.68287	4.53628	5.20757	terfa	telomeric repeat binding factor a [Source:ZFIN;Acc:ZDB-GENE-020419-38]	4	62065768	62081128	1	protein_coding	192316	TERFA	DNA binding
ENSDARG00000021239	0.444569	5.0617	0.0329985	1	4.8786	4.91022	4.81985	5.23388	5.03166	5.58594	apaf1	apoptotic protease activating factor 1 [Source:ZFIN;Acc:ZDB-GENE-000616-4]	4	16911901	16942232	1	protein_coding	58131	APOPTOTIC PROTEASE ACTIVATING FACTOR 1 APAF 1	ion binding;cell;intracellular
ENSDARG00000002670	0.444408	4.40999	0.033961	1	4.16033	4.32089	4.2488	4.65479	4.39455	4.91445	tbpl2	TATA box binding protein like 2 [Source:ZFIN;Acc:ZDB-GENE-040520-3]	17	10599003	10628727	1	protein_coding	407713	TATA BOX BINDING TATA SEQUENCE BINDING TATA BINDING FACTOR TATA BOX FACTOR TRANSCRIPTION INITIATION FACTOR TFIID TBP SUBUNIT	DNA binding;biosynthetic process;cellular nitrogen compound metabolic process;immune system process;anatomical structure development;embryo development;organelle;nucleus;cell;intracellular
ENSDARG00000078578	0.444385	3.74465	0.0387931	1	3.58901	3.66598	3.60799	3.90936	3.84679	4.30779	FAM222B (2 of 2)	family with sequence similarity 222, member B [Source:HGNC Symbol;Acc:25563]	15	15399401	15401378	-1	protein_coding		UNKNOWN
ENSDARG00000023151	0.44431	6.09529	0.0217221	1	5.80197	6.03786	5.78464	6.38149	6.30424	6.26429	ucp1	uncoupling protein 1 [Source:ZFIN;Acc:ZDB-GENE-010503-1]	1	53870145	53884605	1	protein_coding	83908	MITOCHONDRIAL BROWN FAT UNCOUPLING 1 UCP 1 SOLUTE CARRIER FAMILY 25 MEMBER 7 THERMOGENIN	mitochondrion;organelle;transport;cytoplasm;cell;intracellular
ENSDARG00000070870	0.444184	3.31812	0.0420327	1	3.26973	3.16534	3.2628	3.54344	3.47657	3.86271	ptpn23b	protein tyrosine phosphatase, non-receptor type 23, b [Source:ZFIN;Acc:ZDB-GENE-060503-179]	19	18823184	18852567	1	protein_coding	560417	TYROSINE PHOSPHATASE NON RECEPTOR TYPE 23 EC_3.1.3.48 HIS DOMAIN CONTAINING TYROSINE PHOSPHATASE HD PTP TYROSINE PHOSPHATASE TD14 PTP TD14
ENSDARG00000027734	0.442894	7.84499	0.0331048	1	7.53742	7.6666	7.63382	8.09693	8.02515	8.04077	srsf5b	serine/arginine-rich splicing factor 5b [Source:ZFIN;Acc:ZDB-GENE-040718-354]	20	28895877	28910737	-1	protein_coding	436883	SERINE/ARGININE RICH SPLICING FACTOR PRE SPLICING FACTOR SPLICING FACTOR ARGININE/SERINE RICH
ENSDARG00000016154	0.442703	6.32958	0.0206695	1	6.12344	6.06033	6.14902	6.66049	6.48093	6.49719	zfp36l1a	zinc finger protein 36, C3H type-like 1a [Source:ZFIN;Acc:ZDB-GENE-030131-9860]	17	37960135	37963383	-1	protein_coding	561280	ZINC FINGER 36 TYPE 1 BUTYRATE RESPONSE FACTOR 1 TIS11B	ion binding
ENSDARG00000071211	0.441523	3.53482	0.034194	1	3.32508	3.52182	3.43768	3.82453	3.95172	3.72389	C11H1orf50	chromosome 1 open reading frame 50 [Source:HGNC Symbol;Acc:28795]	11	40340778	40345898	1	protein_coding	553695	UNCHARACTERIZED
ENSDARG00000025089	0.441071	3.42823	0.0442272	1	3.30228	3.45392	3.23533	3.69817	3.51443	3.96712	loxl4	lysyl oxidase-like 4 [Source:ZFIN;Acc:ZDB-GENE-080722-19]	13	40533747	40585353	-1	protein_coding		LYSINE 6 OXIDASE PRECURSOR EC_1.4.3.13 LYSYL OXIDASE	oxidoreductase activity;ion binding
ENSDARG00000007430	0.440247	3.55343	0.0327836	1	3.49158	3.42718	3.42558	3.76273	3.79645	3.993	prdm12b	PR domain containing 12b [Source:ZFIN;Acc:ZDB-GENE-041114-172]	5	66656224	66660563	1	protein_coding	492816	PR DOMAIN ZINC FINGER 12 PR DOMAIN CONTAINING 12	ion binding
ENSDARG00000020647	0.439935	4.5404	0.0279118	1	4.34349	4.4072	4.3632	4.74277	4.61778	4.99533	trpc4apb	transient receptor potential cation channel, subfamily C, member 4 associated protein b [Source:ZFIN;Acc:ZDB-GENE-000330-2]	23	18931002	18948675	-1	polymorphic_pseudogene	58089	SHORT TRANSIENT RECEPTOR POTENTIAL CHANNEL 4 ASSOCIATED TRP4 ASSOCIATED TRPC4 ASSOCIATED PROTEIN TAP1 TNF RECEPTOR UBIQUITOUS SCAFFOLDING/SIGNALING PROTEIN TRUSS
ENSDARG00000003751	0.439801	5.12419	0.0218311	1	4.83318	5.02609	4.93389	5.44095	5.3424	5.29487	lats1	LATS, large tumor suppressor, homolog 1 (Drosophila) [Source:ZFIN;Acc:ZDB-GENE-050523-2]	20	1263770	1292178	-1	protein_coding	553164	SERINE/THREONINE KINASE LATS2 EC_2.7.11.1 KINASE PHOSPHORYLATED DURING MITOSIS LARGE TUMOR SUPPRESSOR HOMOLOG 2 SERINE/THREONINE KINASE KPM	anatomical structure development;embryo development;cellular protein modification process;kinase activity;ion binding;
ENSDARG00000062137	0.43916	6.59719	0.0276016	1	6.39859	6.36147	6.37245	6.70772	6.67175	7.03004	stag1b	stromal antigen 1b [Source:ZFIN;Acc:ZDB-GENE-030131-1393]	24	27818966	27865418	-1	protein_coding	563669	COHESIN SUBUNIT SA SCC3 HOMOLOG STROMAL ANTIGEN
ENSDARG00000019299	0.438784	5.20753	0.0214995	1	4.96535	5.05475	5.02226	5.43656	5.32948	5.55152	znf687b	zinc finger protein 687b [Source:ZFIN;Acc:ZDB-GENE-041111-214]	19	8442468	8454975	-1	protein_coding		ZINC FINGER	ion binding
ENSDARG00000033666	0.437517	4.98554	0.0436788	1	4.84111	4.74823	4.81057	5.05639	4.94804	5.58715	pi4k2a	phosphatidylinositol 4-kinase type 2 alpha [Source:ZFIN;Acc:ZDB-GENE-040426-2675]	1	55276763	55294966	1	protein_coding	406667	PHOSPHATIDYLINOSITOL 4 KINASE TYPE 2 EC_2.7.1.67 PHOSPHATIDYLINOSITOL 4 KINASE TYPE II	cytoplasmic membrane-bounded vesicle;extracellular region;endosome;mitochondrion;kinase activity;plasma membrane;organelle;ion binding;protein complex;cytosol;cytoplasm;cell;intracellular
ENSDARG00000086490	0.433755	3.69812	0.0403827	1	3.6517	3.51231	3.58641	3.80763	3.89544	4.22597	SUN2	Sad1 and UNC84 domain containing 2 [Source:HGNC Symbol;Acc:14210]	6	47982348	47999334	1	protein_coding	796761	SUN DOMAIN CONTAINING 3 SAD1/UNC 84 DOMAIN CONTAINING 1
ENSDARG00000031774	0.432235	4.57617	0.0304974	1	4.3524	4.52534	4.34403	4.77791	4.66905	5.00808	pus7	pseudouridylate synthase 7 homolog (S. cerevisiae) [Source:ZFIN;Acc:ZDB-GENE-060620-1]	25	281605	290037	1	protein_coding	402995	SYNTHASE	isomerase activity;RNA binding;cellular nitrogen compound metabolic process
ENSDARG00000060320	0.432077	4.70386	0.0479286	1	4.51792	4.61837	4.45536	4.76396	4.68758	5.3126	dcaf5	ddb1 and cul4 associated factor 5 [Source:ZFIN;Acc:ZDB-GENE-060929-808]	13	36810912	36840775	-1	protein_coding	560257	DDB1 AND CUL4 ASSOCIATED FACTOR 5 WD REPEAT CONTAINING 22
ENSDARG00000086551	0.429489	4.68618	0.0465755	1	4.60808	4.53945	4.39458	4.83741	4.62742	5.2557	irs4a	insulin receptor substrate 4a [Source:ZFIN;Acc:ZDB-GENE-120215-92]	21	41921451	41932976	-1	protein_coding	100537326	INSULIN RECEPTOR SUBSTRATE	lipid binding;ion binding
ENSDARG00000041874	0.429301	3.36484	0.0344792	1	3.29767	3.31865	3.2307	3.72001	3.6301	3.66991	SLC7A1 (2 of 2)	solute carrier family 7 (cationic amino acid transporter, y+ system), member 1 [Source:HGNC Symbol;Acc:11057]	15	7230125	7250301	-1	protein_coding		LOW AFFINITY CATIONIC AMINO ACID TRANSPORTER 2 CAT 2 CAT2 SOLUTE CARRIER FAMILY 7 MEMBER 2	transmembrane transport;transmembrane transporter activity;transport
ENSDARG00000038780	0.428955	5.95717	0.0232619	1	5.70185	5.78701	5.76716	6.1226	6.07637	6.31426	ubtfl	upstream binding transcription factor, like [Source:ZFIN;Acc:ZDB-GENE-040426-1159]	2	32075481	32105316	-1	protein_coding	393978	NUCLEOLAR TRANSCRIPTION FACTOR 1 UPSTREAM BINDING FACTOR 1 UBF 1
ENSDARG00000002020	0.427294	4.75305	0.0244244	1	4.506	4.62427	4.61308	5.03622	4.91539	5.02789	rictorb	rapamycin-insensitive companion of mTOR b [Source:ZFIN;Acc:ZDB-GENE-070810-5]	21	20023347	20070262	1	protein_coding	561835	RAPAMYCIN INSENSITIVE COMPANION OF MTOR AVO3 HOMOLOG
ENSDARG00000038027	0.426957	4.03683	0.0413576	1	3.96798	3.88069	3.85659	4.05968	4.2424	4.5685	nol12	nucleolar protein 12 [Source:ZFIN;Acc:ZDB-GENE-040426-1035]	3	1923487	1929172	1	protein_coding	393260	NUCLEOLAR 12	rRNA binding;nucleolus;organelle;nucleus;RNA binding;cell;intracellular
ENSDARG00000036510	0.424953	6.15922	0.0230518	1	5.91151	6.0351	5.91009	6.39173	6.2952	6.42773	ccnt2b	cyclin T2b [Source:ZFIN;Acc:ZDB-GENE-030131-183]	22	12272620	12286847	1	protein_coding	321464	CYCLIN T	enzyme binding;
ENSDARG00000058746	0.423963	5.04169	0.0364901	1	4.84428	4.92582	4.81367	5.14652	5.08297	5.54778	ubap1	ubiquitin associated protein 1 [Source:ZFIN;Acc:ZDB-GENE-040426-950]	21	10289981	10305917	1	protein_coding	393183	UBIQUITIN ASSOCIATED 1 UBAP 1
ENSDARG00000040623	0.423079	4.85834	0.0386114	1	4.6753	4.63599	4.74391	5.09591	4.80088	5.33878	fosl2	fos-like antigen 2 [Source:ZFIN;Acc:ZDB-GENE-070209-164]	17	41427846	41443739	1	protein_coding	558921	FOS RELATED ANTIGEN 2 FRA 2	nucleic acid binding transcription factor activity;DNA binding;organelle;nucleus;cell;intracellular
ENSDARG00000091398	0.422702	3.23062	0.046805	1	3.06278	3.22476	3.20261	3.50621	3.40669	3.71504	COL13A1	collagen, type XIII, alpha 1 [Source:HGNC Symbol;Acc:2190]	13	7362553	7453879	1	protein_coding		COLLAGEN ALPHA 1 XIII CHAIN
ENSDARG00000045847	0.421829	5.68967	0.0433725	1	5.49617	5.49769	5.48856	5.68073	5.70461	6.26201	si:ch211-214j24.10	si:ch211-214j24.10 [Source:ZFIN;Acc:ZDB-GENE-030131-6301]	4	5190732	5198585	1	protein_coding	558894	AMBIGUOUS
ENSDARG00000026519	0.421712	4.82195	0.0251055	1	4.56849	4.73739	4.643	5.03477	5.05897	5.08229	ralgps2	Ral-A exchange factor RalGPS2 [Source:ZFIN;Acc:ZDB-GENE-040426-1212]	20	15973492	16196883	-1	protein_coding	393446	RAS SPECIFIC GUANINE NUCLEOTIDE RELEASING FACTOR RAL GEF WITH PH DOMAIN AND SH3 BINDING MOTIF RALA EXCHANGE FACTOR	lipid binding;enzyme regulator activity;signal transduction;ion binding;cell;intracellular
ENSDARG00000013741	0.42093	4.31602	0.0282069	1	4.09549	4.16783	4.23961	4.6126	4.5944	4.49795	lancl1	LanC antibiotic synthetase component C-like 1 (bacterial) [Source:ZFIN;Acc:ZDB-GENE-040924-1]	1	6518806	6541073	-1	protein_coding	494154	LANC	ion binding;cytoplasm;cell;intracellular
ENSDARG00000067741	0.419786	5.55294	0.0445933	1	5.16816	5.47176	5.42615	5.57683	5.59204	6.08939	itpkcb	inositol 1,4,5-trisphosphate 3-kinase Cb [Source:ZFIN;Acc:ZDB-GENE-080225-27]	18	33773645	33804790	-1	protein_coding	322720	INOSITOL TRISPHOSPHATE 3 KINASE EC_2.7.1.127 INOSITOL 1 4 5 TRISPHOSPHATE 3 KINASE IP3 3 KINASE IP3K INSP 3 KINASE	kinase activity
ENSDARG00000056638	0.419477	3.8415	0.0453538	1	3.71177	3.76537	3.69458	4.219	3.80666	4.28103	pir	pirin [Source:ZFIN;Acc:ZDB-GENE-040718-288]	11	30794453	30813595	-1	protein_coding	436823	PIRIN EC_1.13.11.24 PROBABLE QUERCETIN 2 3 DIOXYGENASE PIR PROBABLE QUERCETINASE
ENSDARG00000055912	0.41852	4.30256	0.0376702	1	3.99383	4.22908	4.235	4.4192	4.48422	4.74422	nipa2	non imprinted in Prader-Willi/Angelman syndrome 2 (human) [Source:ZFIN;Acc:ZDB-GENE-040426-2134]	6	37681956	37693856	-1	protein_coding	406399	MAGNESIUM TRANSPORTER NON IMPRINTED IN PRADER WILLI/ANGELMAN SYNDROME REGION	transmembrane transporter activity;transport
ENSDARG00000075121	0.417408	4.18211	0.0339632	1	3.97087	3.97368	4.17843	4.51185	4.30856	4.49018	hbegfa	heparin-binding EGF-like growth factor a [Source:ZFIN;Acc:ZDB-GENE-080204-119]	14	7015235	7018245	1	protein_coding	797938	AMBIGUOUS
ENSDARG00000005927	0.416798	4.70126	0.0361275	1	4.58371	4.50471	4.52507	4.80541	4.80258	5.17887	tbc1d17	TBC1 domain family, member 17 [Source:ZFIN;Acc:ZDB-GENE-050522-79]	3	30318065	30337417	-1	protein_coding	554092	TBC1 DOMAIN FAMILY MEMBER 15 GTPASE ACTIVATING RAB7 GAP RAB7 RAB7 GAP	enzyme regulator activity
ENSDARG00000041645	0.41675	6.6264	0.0347066	1	6.48972	6.29696	6.46355	6.64154	6.82318	7.00754	sb:cb37	sb:cb37 [Source:ZFIN;Acc:ZDB-GENE-030131-9800]	15	20098690	20117292	-1	protein_coding	100006947	PRECURSOR	extracellular space;extracellular region;enzyme regulator activity
ENSDARG00000037432	0.415954	3.26821	0.0495897	1	3.36084	3.09065	3.14473	3.46369	3.60692	3.66071	haus7	HAUS augmin-like complex, subunit 7 [Source:ZFIN;Acc:ZDB-GENE-050506-15]	23	20110969	20120304	-1	protein_coding		IM: FRAGMENT
ENSDARG00000074169	0.414816	5.62392	0.0229633	1	5.38336	5.4791	5.43725	5.8935	5.80818	5.81772	gpam	glycerol-3-phosphate acyltransferase, mitochondrial [Source:ZFIN;Acc:ZDB-GENE-101026-1]	12	33181931	33221664	1	protein_coding	100332911	GLYCEROL 3 PHOSPHATE ACYLTRANSFERASE MITOCHONDRIAL GPAT EC_2.3.1.15	transferase activity, transferring acyl groups
ENSDARG00000022161	0.41467	4.97108	0.0287922	1	4.85058	4.771	4.77445	5.19671	5.06607	5.32866	prdm10	PR domain containing 10 [Source:ZFIN;Acc:ZDB-GENE-050419-74]	18	42722094	42776381	-1	protein_coding	798383	PR DOMAIN ZINC FINGER 10 PR DOMAIN CONTAINING 10	ion binding
ENSDARG00000038737	0.414656	5.66653	0.022623	1	5.49416	5.45449	5.47786	5.84959	5.84662	5.94818	phf20b	PHD finger protein 20, b [Source:ZFIN;Acc:ZDB-GENE-040822-33]	23	15103844	15147833	-1	protein_coding	445482	PHD FINGER 20 HEPATOCELLULAR CARCINOMA ASSOCIATED ANTIGEN 58	ion binding
ENSDARG00000041908	0.414593	4.94233	0.0364927	1	4.89088	4.65915	4.75524	5.00097	5.1052	5.38559	usp39	ubiquitin specific peptidase 39 [Source:ZFIN;Acc:ZDB-GENE-030131-966]	5	71731229	71747826	1	protein_coding	790924	U4/U6 U5 TRI SNRNP ASSOCIATED 2 INACTIVE UBIQUITIN SPECIFIC PEPTIDASE 39	anatomical structure development;ion binding;catabolic process
ENSDARG00000078567	0.412713	6.54106	0.0398595	1	6.10906	6.52719	6.34434	6.59551	6.74746	6.87961	lonrf1l	LON peptidase N-terminal domain and ring finger 1, like [Source:ZFIN;Acc:ZDB-GENE-081104-397]	8	14217556	14304260	1	protein_coding	100317496	LON PEPTIDASE N TERMINAL DOMAIN AND RING FINGER RING FINGER	peptidase activity;ATPase activity;ion binding
ENSDARG00000062226	0.412552	5.12066	0.038078	1	5.01669	4.88712	4.92818	5.20319	5.18954	5.60644	ino80db	INO80 complex subunit Db [Source:ZFIN;Acc:ZDB-GENE-070112-2072]	6	13142909	13164826	1	protein_coding	563304	INO80 COMPLEX SUBUNIT D
ENSDARG00000043973	0.412549	6.32866	0.0312153	1	6.14411	6.13191	6.10607	6.52333	6.3515	6.7083	znf292b	zinc finger protein 292b [Source:ZFIN;Acc:ZDB-GENE-030131-9559]	20	217311	232690	-1	protein_coding	566732	ZINC FINGER 654	ion binding
ENSDARG00000074641	0.411507	6.0493	0.0344936	1	5.8648	5.88664	5.8058	6.10541	6.14101	6.4959	tfap4	transcription factor AP-4 (activating enhancer binding protein 4) [Source:ZFIN;Acc:ZDB-GENE-090810-1]	3	10971099	10998827	1	protein_coding	100318080	TRANSCRIPTION FACTOR AP 4 ACTIVATING ENHANCER BINDING 4 CLASS C BASIC HELIX LOOP HELIX 41 BHLHC41
ENSDARG00000060484	0.410264	3.96854	0.0381508	1	3.83765	3.86583	3.83845	4.16694	4.08912	4.42378	EPT1	ethanolaminephosphotransferase 1 (CDP-ethanolamine-specific) [Source:HGNC Symbol;Acc:29361]	23	31238822	31260997	1	protein_coding	557632	ETHANOLAMINEPHOSPHOTRANSFERASE 1 EC_2.7.8.1 SELENOPROTEIN I SELI	lipid metabolic process;biosynthetic process
ENSDARG00000002748	0.410222	4.29388	0.0379391	1	4.28188	4.19185	3.96925	4.60479	4.41916	4.60011	sema6d	sema domain, transmembrane domain (TM), and cytoplasmic domain, (semaphorin) 6D [Source:ZFIN;Acc:ZDB-GENE-040426-1933]	19	400160	427243	1	protein_coding	406272	SEMAPHORIN PRECURSOR
ENSDARG00000016143	0.409504	4.57125	0.0310654	1	4.30041	4.46255	4.48287	4.7692	4.76468	4.89498	xiap	X-linked inhibitor of apoptosis [Source:ZFIN;Acc:ZDB-GENE-030825-7]	14	29493295	29503541	1	protein_coding	373108	E3 UBIQUITIN LIGASE XIAP EC_6.3.2.- BACULOVIRAL IAP REPEAT CONTAINING 4 IAP HOMOLOG A INHIBITOR OF APOPTOSIS 3 IAP 3 3 X LINKED INHIBITOR OF APOPTOSIS X LINKED IAP	ion binding
ENSDARG00000002720	0.409209	4.83553	0.0442821	1	4.59125	4.7196	4.69937	4.90729	4.8868	5.3574	utp15	utp15, U3 small nucleolar ribonucleoprotein, homolog [Source:ZFIN;Acc:ZDB-GENE-030131-3831]	18	6123286	6142697	-1	protein_coding	325106	U3 SMALL NUCLEOLAR RNA ASSOCIATED 15	nucleolus;organelle;nucleus;ribosome biogenesis;cell;intracellular;cellular nitrogen compound metabolic process
ENSDARG00000057141	0.408829	3.78746	0.0410075	1	3.79581	3.69147	3.54226	4.06538	4.15985	3.94835	zgc:110045	zgc:110045 [Source:ZFIN;Acc:ZDB-GENE-050706-149]	13	16279529	16306819	-1	protein_coding	664755	POLY RC BINDING ALPHA HETEROGENEOUS NUCLEAR RIBONUCLEOPROTEIN HNRNP	RNA binding
ENSDARG00000090077	0.40833	7.12736	0.0408175	1	6.98179	6.90681	6.86967	7.17911	7.24653	7.52731	srsf4	serine/arginine-rich splicing factor 4 [Source:ZFIN;Acc:ZDB-GENE-030131-591]	19	17154639	17164226	-1	protein_coding	321872	SERINE/ARGININE RICH SPLICING FACTOR PRE SPLICING FACTOR SPLICING FACTOR ARGININE/SERINE RICH
ENSDARG00000045842	0.407223	4.88887	0.0389601	1	4.74798	4.58702	4.82753	5.1599	5.26677	4.90085	zgc:113263	zgc:113263 [Source:ZFIN;Acc:ZDB-GENE-050306-34]	4	5214841	5241407	1	protein_coding	100329628	ZGC:
ENSDARG00000008886	0.405706	4.14621	0.0344348	1	4.09814	3.94334	4.00494	4.29858	4.4258	4.4719	msxb	muscle segment homeobox B [Source:ZFIN;Acc:ZDB-GENE-980526-26]	1	49859299	49861712	1	protein_coding	30511	HOMEOBOX MSX 1 MSH HOMEOBOX 1	growth;anatomical structure formation involved in morphogenesis;nucleic acid binding transcription factor activity;anatomical structure development;embryo development;DNA binding;organelle;nucleus;cell;intracellular;response to stress
ENSDARG00000078954	0.405669	5.87471	0.0271172	1	5.71399	5.74704	5.58783	6.11712	6.00723	6.12327	rxrba	retinoid x receptor, beta a [Source:ZFIN;Acc:ZDB-GENE-980526-436]	19	7871577	7897380	-1	protein_coding	30530	RETINOIC ACID RECEPTOR RXR NUCLEAR RECEPTOR SUBFAMILY 2 GROUP B MEMBER RETINOID X RECEPTOR	nucleic acid binding transcription factor activity;DNA binding;signal transduction;signal transducer activity;organelle;nucleus;ion binding;cell;intracellular;biosynthetic process;cellular nitrogen compound metabolic process;
ENSDARG00000076542	0.405408	5.41097	0.0284882	1	5.17946	5.26937	5.2429	5.7318	5.51111	5.6302	pogzb	pogo transposable element with ZNF domain b [Source:ZFIN;Acc:ZDB-GENE-100609-3]	16	40785038	40801811	1	protein_coding	561483	ZINC FINGER SUPPRESSOR OF HAIRY WING HOMOLOG ZINC FINGER	DNA binding;ion binding
ENSDARG00000043077	0.404437	4.94326	0.032606	1	4.76976	4.75899	4.80435	5.15055	5.02001	5.32284	nisch	nischarin [Source:ZFIN;Acc:ZDB-GENE-050208-570]	22	10471880	10507830	-1	protein_coding		NISCHARIN IMIDAZOLINE RECEPTOR 1 I 1 IR1 IMIDAZOLINE RECEPTOR 1 IMIDAZOLINE 1 RECEPTOR I1R	lipid binding;ion binding
ENSDARG00000061587	0.40372	5.95225	0.0492338	1	5.79137	5.72045	5.77274	6	5.91428	6.49395	ctdspl2a	CTD (carboxy-terminal domain, RNA polymerase II, polypeptide A) small phosphatase like 2a [Source:ZFIN;Acc:ZDB-GENE-061013-647]	25	33475364	33498056	1	protein_coding	558181	CTD SMALL PHOSPHATASE 2 CTDSP 2 EC_3.1.3.-	phosphatase activity;
ENSDARG00000059116	0.401028	4.65071	0.0444509	1	4.44276	4.53632	4.51369	4.75869	4.70588	5.14793	HEATR5B (2 of 2)	HEAT repeat containing 5B [Source:HGNC Symbol;Acc:29273]	13	328952	350855	-1	protein_coding	571772	HEAT REPEAT CONTAINING
ENSDARG00000077515	0.400302	6.19781	0.0354194	1	5.95236	5.99357	6.06765	6.36599	6.22461	6.58732	letm2	leucine zipper-EF-hand containing transmembrane protein 2 [Source:ZFIN;Acc:ZDB-GENE-090521-4]	10	20671395	20687191	1	protein_coding	100006201	LETM1 AND EF HAND DOMAIN CONTAINING 1 MITOCHONDRIAL PRECURSOR LEUCINE ZIPPER EF HAND CONTAINING TRANSMEMBRANE 1
ENSDARG00000044812	0.399317	4.49722	0.0321999	1	4.28421	4.4072	4.3632	4.72668	4.68758	4.78923	TTC17	Uncharacterized protein [Source:UniProtKB/TrEMBL;Acc:E7F211]	7	51752705	51806323	-1	protein_coding	569538	TETRATRICOPEPTIDE REPEAT 17 TPR REPEAT 17
ENSDARG00000089546	0.3984	4.60248	0.0496188	1	4.44484	4.50471	4.40899	4.77617	4.5786	5.1062	TUBGCP6	tubulin, gamma complex associated protein 6 [Source:HGNC Symbol;Acc:18127]	25	5992926	6024305	1	protein_coding		GAMMA TUBULIN COMPLEX COMPONENT 6 GCP 6	cytoskeleton;microtubule organizing center;cytoskeleton organization;organelle;protein complex;cell;intracellular
ENSDARG00000063626	0.39729	6.58737	0.0422825	1	6.36377	6.42196	6.38813	6.63772	6.65395	7.02825	ddx21	DEAD (Asp-Glu-Ala-Asp) box polypeptide 21 [Source:ZFIN;Acc:ZDB-GENE-031113-10]	13	174494	184799	1	protein_coding		NUCLEOLAR RNA HELICASE 2 EC_3.6.4.13 DEAD BOX 21 GU ALPHA NUCLEOLAR RNA HELICASE GU NUCLEOLAR RNA HELICASE II RH II/GU	ATPase activity;helicase activity;organelle;nucleus;ion binding;RNA binding;cell;intracellular
ENSDARG00000019897	0.394915	5.39881	0.0400737	1	5.29948	5.22252	5.14911	5.47239	5.49014	5.8403	agpat6	1-acylglycerol-3-phosphate O-acyltransferase 6 (lysophosphatidic acid acyltransferase, zeta) [Source:ZFIN;Acc:ZDB-GENE-060421-5102]	10	42726956	42764615	-1	protein_coding	678522	GLYCEROL 3 PHOSPHATE ACYLTRANSFERASE 3 GPAT 3 EC_2.3.1.15 1 ACYLGLYCEROL 3 PHOSPHATE O ACYLTRANSFERASE 9 1 AGP ACYLTRANSFERASE 9 1 AGPAT 9 LYSOPHOSPHATIDIC ACID ACYLTRANSFERASE THETA LPAAT THETA	transferase activity, transferring acyl groups
ENSDARG00000022424	0.392771	5.53465	0.0412031	1	5.28791	5.44286	5.34066	5.67515	5.53995	5.97995	slc26a5	solute carrier family 26, member 5 [Source:ZFIN;Acc:ZDB-GENE-030131-1566]	4	13997929	14019421	-1	protein_coding	322846	SOLUTE CARRIER FAMILY 26 MEMBER	transmembrane transport;homeostatic process;plasma membrane;transmembrane transporter activity;transport;cytoplasm;cell;intracellular
ENSDARG00000044304	0.392135	5.36112	0.03913	1	5.21531	5.18512	5.1686	5.45078	5.43965	5.79898	prrc1	proline-rich coiled-coil 1 [Source:ZFIN;Acc:ZDB-GENE-041024-9]	10	16194107	16215265	1	protein_coding	474330	PRRC1 PROLINE RICH AND COILED COIL CONTAINING 1	anatomical structure formation involved in morphogenesis;homeostatic process;anatomical structure development;embryo development;Golgi apparatus;organelle;cytoplasm;cell;intracellular
ENSDARG00000075016	0.391537	5.95875	0.0420687	1	5.84758	5.63543	5.83278	6.04252	6.02919	6.38159	APOB (2 of 3)	apolipoprotein B [Source:HGNC Symbol;Acc:603]	20	53789469	53820056	1	protein_coding		APOLIPOPROTEIN B 100 PRECURSOR APO B 100 [CONTAINS APOLIPOPROTEIN B 48 APO B 48 ]	transport
ENSDARG00000040644	0.389146	4.52752	0.0408643	1	4.33003	4.44767	4.38002	4.70494	4.62934	4.92985	acpl2	acid phosphatase-like 2 [Source:ZFIN;Acc:ZDB-GENE-040718-127]	15	40341600	40372712	1	protein_coding	436703	ACID PHOSPHATASE 2 PRECURSOR EC_3.1.3.2	phosphatase activity
ENSDARG00000035398	0.388649	4.60506	0.0363554	1	4.43019	4.50311	4.4494	4.84571	4.73469	4.91832	enc1	ectodermal-neural cortex 1 [Source:ZFIN;Acc:ZDB-GENE-060531-140]	5	36240218	36251996	1	protein_coding	559101	ECTODERM NEURAL CORTEX 2 KELCH 25
ENSDARG00000044811	0.388075	5.39215	0.048456	1	5.23591	5.1731	5.25663	5.42664	5.4451	5.88541	cdk9	cyclin-dependent kinase 9 (CDC2-related kinase) [Source:ZFIN;Acc:ZDB-GENE-030131-321]	21	6057269	6070856	1	protein_coding	321602	CYCLIN DEPENDENT KINASE 9 EC_2.7.11.22 EC_2.7.11.- 23 CELL DIVISION KINASE 9	cellular protein modification process;kinase activity;ion binding
ENSDARG00000070150	0.387621	4.53826	0.0379176	1	4.3073	4.42082	4.4613	4.76571	4.67464	4.86326	JTB	jumping translocation breakpoint [Source:HGNC Symbol;Acc:6201]	19	43748161	43756946	1	protein_coding	560832	AMBIGUOUS
ENSDARG00000073847	0.385938	4.31578	0.0393365	1	4.24886	4.13517	4.17602	4.5181	4.48422	4.65672	rbm15	RNA binding motif protein 15 [Source:ZFIN;Acc:ZDB-GENE-041008-192]	8	25641454	25644018	-1	protein_coding	798517	RNA BINDING ONE TWENTY TWO RNA BINDING MOTIF
ENSDARG00000075713	0.384466	3.81448	0.0470414	1	3.80233	3.64293	3.70463	3.95612	4.14383	4.12258	shox2	short stature homeobox 2 [Source:ZFIN;Acc:ZDB-GENE-040426-1457]	15	2171409	2177728	-1	protein_coding	394171	SHORT STATURE HOMEOBOX 2 PAIRED FAMILY HOMEODOMAIN PRX3	nucleic acid binding transcription factor activity;anatomical structure development;DNA binding;organelle;nucleus;cell;intracellular;
ENSDARG00000060506	0.383678	5.71548	0.0444783	1	5.54361	5.51287	5.56502	5.81703	5.72629	6.1702	sos2	son of sevenless homolog 2 (Drosophila) [Source:ZFIN;Acc:ZDB-GENE-090319-5]	13	37040821	37065157	-1	protein_coding	561670	SON OF SEVENLESS HOMOLOG SOS	lipid binding;enzyme regulator activity;DNA binding;signal transduction;ion binding;cell;intracellular
ENSDARG00000089861	0.38345	4.80187	0.0398759	1	4.59125	4.70299	4.66204	4.9965	4.8932	5.16755	usp44	ubiquitin specific peptidase 44 [Source:ZFIN;Acc:ZDB-GENE-040426-774]	4	25108882	25122903	-1	protein_coding	393227	UBIQUITIN CARBOXYL TERMINAL HYDROLASE 44 EC_3.4.19.12 DEUBIQUITINATING ENZYME 44 UBIQUITIN THIOESTERASE 44 UBIQUITIN SPECIFIC PROCESSING PROTEASE 44	ion binding;catabolic process
ENSDARG00000016304	0.383213	4.45571	0.0427498	1	4.32098	4.3848	4.25565	4.60283	4.59244	4.85522	tfdp1b	transcription factor Dp-1, b [Source:ZFIN;Acc:ZDB-GENE-040426-1746]	1	101932	116399	1	protein_coding	393749	TRANSCRIPTION FACTOR DP	nucleic acid binding transcription factor activity;nucleoplasm;organelle;nucleus;protein complex;cell;intracellular;DNA binding;biosynthetic process;cellular nitrogen compound metabolic process
ENSDARG00000012881	0.381032	6.07752	0.0459855	1	5.99494	5.87123	5.82128	6.02581	6.33042	6.43314	slc4a1a	solute carrier family 4, anion exchanger, member 1a [Source:ZFIN;Acc:ZDB-GENE-010525-1]	3	19955146	19981409	-1	protein_coding	84703	ANION EXCHANGE AE ANION EXCHANGER SOLUTE CARRIER FAMILY 4 MEMBER	immune system process;cell differentiation;homeostatic process;anatomical structure development;embryo development;transmembrane transporter activity;transport
ENSDARG00000058734	0.379359	5.18254	0.041713	1	4.96099	4.9843	5.11937	5.44752	5.2166	5.4983	prdx1	peroxiredoxin 1 [Source:ZFIN;Acc:ZDB-GENE-050320-35]	2	5748881	5758078	-1	protein_coding	541344	THIOREDOXIN PEROXIDASE THIOREDOXIN DEPENDENT PEROXIDE REDUCTASE	oxidoreductase activity
ENSDARG00000023055	0.379242	4.13427	0.0497842	1	3.81204	4.12273	4.10191	4.45002	4.3417	4.33983	slc25a43	solute carrier family 25, member 43 [Source:ZFIN;Acc:ZDB-GENE-030616-69]	14	33738544	33750637	-1	protein_coding	796731	SOLUTE CARRIER FAMILY 25 MEMBER 43
ENSDARG00000008192	0.379153	5.01481	0.0393305	1	4.75136	4.93415	4.89052	5.27258	5.29	5.11633	pank1a	pantothenate kinase 1a [Source:ZFIN;Acc:ZDB-GENE-040426-2846]	17	23384759	23407473	1	protein_coding	406789	PANTOTHENATE KINASE EC_2.7.1.33 PANTOTHENIC ACID KINASE	cofactor metabolic process;kinase activity;ion binding;small molecule metabolic process;biosynthetic process;cellular nitrogen compound metabolic process
ENSDARG00000044086	0.378181	4.00235	0.0437689	1	3.85968	3.92912	3.89805	4.17751	4.21966	4.35417	pnpla3	patatin-like phospholipase domain containing 3 [Source:ZFIN;Acc:ZDB-GENE-040718-27]	Zv9_scaffold3512	30685	45752	1	protein_coding	436610	PATATIN PHOSPHOLIPASE DOMAIN CONTAINING 2 EC_3.1.1.3 ADIPOSE TRIGLYCERIDE LIPASE	lipid metabolic process
ENSDARG00000035540	0.37783	4.7125	0.0370001	1	4.53758	4.60054	4.57158	4.94178	4.89798	4.96203	brwd3	bromodomain and WD repeat domain containing 3 [Source:ZFIN;Acc:ZDB-GENE-100921-43]	5	24757347	24779866	1	protein_coding	553209	WD REPEAT CONTAINING
ENSDARG00000042760	0.377244	4.88077	0.0457116	1	4.60436	4.80644	4.77763	5.19021	4.91539	5.17079	stk10	serine/threonine kinase 10 [Source:ZFIN;Acc:ZDB-GENE-040426-1136]	21	42307549	42354297	1	protein_coding	394108	SERINE/THREONINE KINASE EC_2.7.11.1	cellular protein modification process;kinase activity;ion binding
ENSDARG00000058597	0.373639	6.81717	0.0498072	1	6.58963	6.74914	6.5497	6.93406	6.88391	7.17314	nt5c3a	5'-nucleotidase, cytosolic IIIA [Source:ZFIN;Acc:ZDB-GENE-030131-439]	16	8379869	8402571	-1	protein_coding	321720	7 METHYLGUANOSINE PHOSPHATE SPECIFIC 5' NUCLEOTIDASE EC_3.1.3.- CYTOSOLIC 5' NUCLEOTIDASE 3B CYTOSOLIC 5' NUCLEOTIDASE III CN III EC_3.1.3.5	phosphatase activity;ion binding;cytoplasm;cell;intracellular
ENSDARG00000033680	0.370522	4.84589	0.0429206	1	4.7564	4.77233	4.56975	5.01576	5.12301	5.04035	gli1	GLI-Kruppel family member 1 [Source:ZFIN;Acc:ZDB-GENE-030321-1]	1	30667486	30746919	1	protein_coding	352930	ZINC FINGER	cell differentiation;locomotion;anatomical structure formation involved in morphogenesis;cell morphogenesis;anatomical structure development;embryo development;ion binding;protein complex;cell;intracellular
ENSDARG00000036086	0.368635	3.87821	0.0497343	1	3.75944	3.86085	3.7311	4.05968	4.14115	4.18806	itga11a	integrin, alpha 11a [Source:ZFIN;Acc:ZDB-GENE-050324-1]	7	34511027	34583283	-1	protein_coding	541475	INTEGRIN ALPHA PRECURSOR CD49 ANTIGEN FAMILY MEMBER COLLAGEN RECEPTOR VLA ANTIGEN	cell adhesion;signal transduction;plasma membrane;protein complex;cell
ENSDARG00000003127	0.368512	6.33836	0.0422739	1	6.10182	6.2011	6.17997	6.47545	6.43285	6.65893	zgc:123105	zgc:123105 [Source:ZFIN;Acc:ZDB-GENE-051113-272]	21	31224720	31235071	-1	protein_coding	664766	MONOOXYGENASE P33MONOX EC 1	oxidoreductase activity;cytoplasm;cell;intracellular
ENSDARG00000045880	0.366895	4.82317	0.043651	1	4.63023	4.71132	4.70439	5.12758	4.91539	5.05972	gas2l3	growth arrest-specific 2 like 3 [Source:ZFIN;Acc:ZDB-GENE-030131-2560]	4	1545677	1579703	-1	protein_coding	566151	GAS2 3 GROWTH ARREST SPECIFIC 2 3	cell cycle
ENSDARG00000005186	0.364744	5.44669	0.0386097	1	5.37026	5.27125	5.21972	5.65734	5.63756	5.63959	sp4	sp4 transcription factor [Source:ZFIN;Acc:ZDB-GENE-031202-3]	19	2969913	2986462	1	protein_coding	387291	TRANSCRIPTION FACTOR	ion binding
ENSDARG00000090858	0.362042	4.89936	0.0489188	1	4.75136	4.77895	4.74554	5.26021	5.08437	4.96577	AREL1	apoptosis resistant E3 ubiquitin protein ligase 1 [Source:HGNC Symbol;Acc:20363]	17	50011322	50054902	1	protein_coding	100332031	APOPTOSIS RESISTANT E3 UBIQUITIN LIGASE 1 EC_6.3.2.-	ligase activity
ENSDARG00000077264	0.357374	6.52336	0.0487106	1	6.26521	6.44171	6.33897	6.63916	6.66054	6.80696	wdr43	WD repeat domain 43 [Source:ZFIN;Acc:ZDB-GENE-021231-3]	17	24649784	24663840	1	protein_coding	317637	WD REPEAT CONTAINING 43	immune system process;cell differentiation;anatomical structure formation involved in morphogenesis;anatomical structure development
ENSDARG00000003607	0.355807	5.26457	0.0455958	1	5.17445	5.14979	5.01823	5.47668	5.37707	5.53022	nr2f6a	nuclear receptor subfamily 2, group F, member 6a [Source:ZFIN;Acc:ZDB-GENE-030131-4362]	2	23477764	23489841	-1	protein_coding	325637	COUP TRANSCRIPTION FACTOR COUP COUP TRANSCRIPTION FACTOR COUP TF NUCLEAR RECEPTOR SUBFAMILY 2 GROUP F MEMBER	nucleic acid binding transcription factor activity;DNA binding;signal transduction;signal transducer activity;organelle;nucleus;ion binding;biosynthetic process;cell;intracellular;cellular nitrogen compound metabolic process
ENSDARG00000028431	0.355621	5.66632	0.0431688	1	5.62765	5.48883	5.39856	5.82964	5.87763	5.86253	adnp2b	ADNP homeobox 2b [Source:ZFIN;Acc:ZDB-GENE-030131-5930]	19	21268021	21274770	1	protein_coding	564171	ACTIVITY DEPENDENT NEUROPROTECTOR HOMEOBOX ACTIVITY DEPENDENT NEUROPROTECTIVE	immune system process;developmental maturation;cell differentiation;homeostatic process;anatomical structure development;ion binding
ENSDARG00000077326	0.354695	5.08638	0.0483553	1	4.92859	4.98773	4.91237	5.26021	5.17517	5.4187	slc45a4	solute carrier family 45, member 4 [Source:ZFIN;Acc:ZDB-GENE-091230-5]	16	33211929	33236091	-1	protein_coding	557721	SOLUTE CARRIER FAMILY 45 MEMBER 4	transmembrane transport;transport;
ENSDARG00000052947	0.354112	5.52807	0.0444496	1	5.38878	5.33914	5.39235	5.62972	5.68722	5.83622	irx3a	iroquois homeobox protein 3a [Source:ZFIN;Acc:ZDB-GENE-991119-5]	7	35811114	35814431	-1	protein_coding	30520	IROQUOIS CLASS HOMEODOMAIN IRX IROQUOIS HOMEOBOX	nucleic acid binding transcription factor activity;DNA binding;organelle;nucleus;cell;intracellular;anatomical structure development;embryo development
ENSDARG00000031891	0.352203	4.82889	0.0493761	1	4.7069	4.7196	4.66032	4.96026	4.99046	5.15122	tbx1	T-box 1 [Source:ZFIN;Acc:ZDB-GENE-030805-5]	5	16906410	16919398	1	protein_coding	368206	T BOX TRANSCRIPTION FACTOR TBX1 T BOX 1	nucleic acid binding transcription factor activity;organelle;nucleus;cell;intracellular;immune system process;cell differentiation;cell motility;locomotion;anatomical structure development;embryo development;DNA binding;biosynthetic process;cellular nitrogen compound metabolic process
ENSDARG00000014147	0.349664	5.69447	0.0452882	1	5.50718	5.57431	5.53436	5.86438	5.99016	5.78317	axin2	axin 2 (conductin, axil) [Source:ZFIN;Acc:ZDB-GENE-000403-2]	3	56617061	56636704	1	protein_coding	58080	AXIN AXIS INHIBITION	cell death;cytoplasmic membrane-bounded vesicle;anatomical structure formation involved in morphogenesis;enzyme binding;enzyme regulator activity;anatomical structure development;embryo development;cytoskeleton;signal transduction;signal transducer activity;plasma membrane;organelle;protein complex;cytoplasm;cell;intracellular
ENSDARG00000056167	-0.349578	5.77939	0.0448962	1	5.92948	5.97408	5.99102	5.64312	5.69823	5.51754	hspe1	heat shock 10 protein 1 (chaperonin 10) [Source:ZFIN;Acc:ZDB-GENE-000906-2]	9	33334325	33338315	1	protein_coding	58041	10 KDA HEAT SHOCK PROTEIN MITOCHONDRIAL HSP10.10 KDA CHAPERONIN CHAPERONIN 10 CPN10	protein folding;cytoplasm;cell;intracellular;response to stress
ENSDARG00000077060	-0.358706	5.25885	0.0432595	1	5.47797	5.45367	5.44126	5.21349	5.07595	5.02789	RBM6	RNA binding motif protein 6 [Source:HGNC Symbol;Acc:9903]	6	42598224	42621705	1	protein_coding		UNKNOWN	ion binding
ENSDARG00000007369	-0.360789	5.11115	0.0417662	1	5.34482	5.33465	5.26117	4.92934	4.97092	4.98984	tcf7l1b	transcription factor 7-like 1b (T-cell specific, HMG-box) [Source:ZFIN;Acc:ZDB-GENE-991110-10]	8	54385857	54508714	-1	protein_coding	30556	TRANSCRIPTION FACTOR 7 1 HMG BOX TRANSCRIPTION FACTOR 3 TCF 3
ENSDARG00000025493	-0.364494	4.75488	0.0492078	1	5.01529	4.90054	4.98838	4.49928	4.7803	4.55615	serp1	stress-associated endoplasmic reticulum protein 1 [Source:ZFIN;Acc:ZDB-GENE-030131-8741]	18	2448953	2453073	-1	protein_coding	336797	UNKNOWN
ENSDARG00000040131	-0.37213	4.40604	0.0425187	1	4.56275	4.6228	4.71437	4.32257	4.28441	4.22908	zfyve26	zinc finger, FYVE domain containing 26 [Source:ZFIN;Acc:ZDB-GENE-030131-3286]	13	33291258	33338535	-1	protein_coding	324565	ZINC FINGER FYVE DOMAIN CONTAINING 26	ion binding;cell differentiation;cell morphogenesis;anatomical structure development
ENSDARG00000020217	-0.381123	4.05747	0.0486422	1	4.22723	4.31726	4.36531	3.89663	4.11673	3.80126	cpsf4	cleavage and polyadenylation specific factor 4 [Source:ZFIN;Acc:ZDB-GENE-990415-180]	3	40284200	40290037	1	protein_coding	30203	CLEAVAGE AND POLYADENYLATION SPECIFICITY FACTOR SUBUNIT 4 CLEAVAGE AND POLYADENYLATION SPECIFICITY FACTOR 30 KDA SUBUNIT CPSF 30 KDA SUBUNIT	cell differentiation;anatomical structure development;ion binding
ENSDARG00000003109	-0.386531	5.26983	0.0482224	1	5.39094	5.55283	5.49243	5.24898	5.2166	4.80183	rcan1a	regulator of calcineurin 1a [Source:ZFIN;Acc:ZDB-GENE-040801-135]	9	36896658	36918454	1	protein_coding	445222	CALCIPRESSIN DOWN SYNDROME REGION 1 REGULATOR OF CALCINEURIN	signal transduction
ENSDARG00000019137	-0.387716	5.10515	0.0351752	1	5.33474	5.27968	5.34388	4.83907	5.06748	4.91252	tram1	translocating chain-associating membrane protein 1 [Source:ZFIN;Acc:ZDB-GENE-021011-1]	24	14118964	14138957	1	protein_coding	266757	TRANSLOCATING CHAIN ASSOCIATED MEMBRANE
ENSDARG00000075149	-0.398694	3.68877	0.0456575	1	3.99098	4.00112	3.8922	3.63825	3.70115	3.42031	NAGPA	N-acetylglucosamine-1-phosphodiester alpha-N-acetylglucosaminidase [Source:HGNC Symbol;Acc:17378]	16	43175455	43211822	1	protein_coding	569719	N ACETYLGLUCOSAMINE 1 PHOSPHODIESTER ALPHA N ACETYLGLUCOSAMINIDASE PRECURSOR EC_3.1.4.45 MANNOSE 6 PHOSPHATE UNCOVERING ENZYME PHOSPHODIESTER ALPHA GLCNACASE
ENSDARG00000071082	-0.398736	3.90471	0.0453509	1	4.33453	4.0697	4.07892	3.68342	3.7896	3.89836	p4ha1b	prolyl 4-hydroxylase, alpha polypeptide I b [Source:ZFIN;Acc:ZDB-GENE-030131-4089]	17	19977556	19997359	-1	protein_coding	100003675	PROLYL 4 HYDROXYLASE SUBUNIT ALPHA PRECURSOR 4 PH ALPHA EC_1.14.11.2 PROCOLLAGEN PROLINE 2 OXOGLUTARATE 4 DIOXYGENASE SUBUNIT ALPHA	endoplasmic reticulum;proteinaceous extracellular matrix;extracellular region;organelle;oxidoreductase activity;ion binding;cytoplasm;cell;intracellular
ENSDARG00000005273	-0.399442	3.70802	0.0477483	1	3.99951	4.0169	3.92409	3.7557	3.64914	3.39835	ergic1	endoplasmic reticulum-golgi intermediate compartment (ERGIC) 1 [Source:ZFIN;Acc:ZDB-GENE-050913-75]	14	19668926	19714971	1	protein_coding	567774	ENDOPLASMIC RETICULUM GOLGI INTERMEDIATE COMPARTMENT 1 ER GOLGI INTERMEDIATE COMPARTMENT 32 KDA ERGIC 32
ENSDARG00000043237	-0.403197	4.75881	0.0328182	1	4.96244	4.97625	5.02627	4.54894	4.49899	4.74204	nfil3-2	nuclear factor, interleukin 3 regulated, member 2 [Source:ZFIN;Acc:ZDB-GENE-110929-1]	3	13875231	13876856	-1	protein_coding	792516	E4 BINDING 4	nucleic acid binding transcription factor activity;DNA binding
ENSDARG00000017708	-0.405894	3.34572	0.0462384	1	3.58901	3.61359	3.72781	3.23502	3.37502	3.20944	lrrc40	leucine rich repeat containing 40 [Source:ZFIN;Acc:ZDB-GENE-030131-6062]	6	29827546	29836350	1	protein_coding	334130	LEUCINE RICH REPEAT CONTAINING 40
ENSDARG00000035631	-0.406452	4.92739	0.0360154	1	5.16689	5.08286	5.21035	4.89615	4.82953	4.52861	sdf2l1	stromal cell-derived factor 2-like 1 [Source:ZFIN;Acc:ZDB-GENE-040808-46]	5	14510877	14518072	-1	protein_coding	445275	STROMAL CELL DERIVED FACTOR 2 1 PRECURSOR SDF2 1
ENSDARG00000063177	-0.407354	4.5182	0.0421351	1	4.79285	4.72098	4.75846	4.50976	4.47784	4.07144	manf	mesencephalic astrocyte-derived neurotrophic factor [Source:ZFIN;Acc:ZDB-GENE-060929-640]	22	35034561	35040698	1	protein_coding	767691	MESENCEPHALIC ASTROCYTE DERIVED NEUROTROPHIC FACTOR HOMOLOG PRECURSOR MANF/CDNF	cell differentiation;anatomical structure development
ENSDARG00000061974	-0.408554	3.35165	0.0435649	1	3.66963	3.61951	3.664	3.20436	3.34731	3.28321	grhl2b	grainyhead-like 2b (Drosophila) [Source:ZFIN;Acc:ZDB-GENE-060503-719]	19	12857101	12914107	1	protein_coding	100034503	GRAINYHEAD HOMOLOG TRANSCRIPTION FACTOR CP2	anatomical structure development
ENSDARG00000088805	-0.412238	3.8149	0.0443849	1	4.23448	4.0697	3.94119	3.58767	3.87617	3.62333	nes	nestin [Source:ZFIN;Acc:ZDB-GENE-071119-2]	16	31272001	31282459	1	protein_coding	100150939	NESTIN
ENSDARG00000002506	-0.417505	4.21719	0.0485641	1	4.39182	4.46091	4.55871	4.07953	4.32995	3.75879	C7H16orf87	chromosome 16 open reading frame 87 [Source:HGNC Symbol;Acc:33754]	7	44602709	44610814	-1	protein_coding	436785	UNKNOWN
ENSDARG00000058454	-0.424325	6.80157	0.0344395	1	7.12935	6.98793	6.89877	6.37692	6.62299	6.74085	dynll1	dynein, light chain, LC8-type 1 [Source:ZFIN;Acc:ZDB-GENE-040426-1961]	8	2662318	2666539	1	protein_coding	406297	DYNEIN LIGHT CHAIN CYTOPLASMIC 8 KDA DYNEIN LIGHT CHAIN DYNEIN LIGHT CHAIN LC8 TYPE	cytoskeleton;organelle;protein complex;cell;intracellular
ENSDARG00000031343	-0.427199	3.8779	0.0376336	1	4.14759	4.16985	4.13944	3.63825	3.98207	3.60426	rab6bb	RAB6B, member RAS oncogene family b [Source:ZFIN;Acc:ZDB-GENE-050320-28]	2	22253138	22259454	1	protein_coding	541339	RAS RELATED RAB 6	GTPase activity;nucleobase-containing compound catabolic process;signal transduction;organelle;nucleus;ion binding;nucleocytoplasmic transport;small molecule metabolic process;catabolic process;transport;cytoplasm;cell;intracellular;cellular nitrogen compound metabolic process
ENSDARG00000014995	-0.431329	3.61523	0.0332126	1	3.92384	3.93862	3.85358	3.40197	3.57542	3.54051	jagn1b	jagunal homolog 1b (Drosophila) [Source:ZFIN;Acc:ZDB-GENE-040801-103]	22	29931472	29935307	1	protein_coding	445190	JAGUNAL HOMOLOG 1	endoplasmic reticulum;organelle;cytoplasm;cell;intracellular;
ENSDARG00000038119	-0.432882	3.93205	0.0305197	1	4.26311	4.24064	4.1095	3.9407	3.76188	3.6836	si:dkey-65j6.2	si:dkey-65j6.2 [Source:ZFIN;Acc:ZDB-GENE-090313-319]	23	43569559	43619476	1	protein_coding	100148904	PLECKSTRIN HOMOLOGY DOMAIN CONTAINING FAMILY G MEMBER PH DOMAIN CONTAINING FAMILY G MEMBER	lipid binding;enzyme regulator activity;ion binding
ENSDARG00000017162	-0.433884	3.86057	0.0380662	1	4.14759	4.17789	4.08918	3.86103	3.85337	3.44195	CABZ01076801.1	Uncharacterized protein [Source:UniProtKB/TrEMBL;Acc:E7F4J1]	20	47775841	47801501	1	protein_coding	100331925	KINESIN	cytoskeletal protein binding;ion binding
ENSDARG00000090185	-0.43795	3.84717	0.0411598	1	3.92682	4.10597	4.32244	3.67599	3.91129	3.54051	CR391977.3	Uncharacterized protein [Source:UniProtKB/TrEMBL;Acc:E7EYN3]	25	27621529	27624918	-1	protein_coding	100333708	UNKNOWN	enzyme regulator activity
ENSDARG00000007553	-0.438566	3.70897	0.0464329	1	3.71177	4.05013	4.18801	3.7557	3.56744	3.42575	opn4.1	opsin 4.1 [Source:ZFIN;Acc:ZDB-GENE-030314-2]	2	32561008	32564192	1	protein_coding	352918	MELANOPSIN OPSIN	neurological system process;cellular protein modification process;signal transduction;signal transducer activity
ENSDARG00000045352	-0.439313	4.00676	0.0415512	1	4.25363	4.4343	4.1345	3.91252	4.07229	3.56536	zgc:56530	zgc:56530 [Source:ZFIN;Acc:ZDB-GENE-040426-1065]	24	21529015	21530166	1	protein_coding	792225	UNKNOWN	enzyme regulator activity;cell;intracellular
ENSDARG00000020301	-0.43968	4.90831	0.0222904	1	5.18446	5.08071	5.18066	4.68472	4.8362	4.64278	os9	amplified in osteosarcoma [Source:ZFIN;Acc:ZDB-GENE-060929-32]	6	39133549	39149473	-1	protein_coding	553455	OS 9 PRECURSOR
ENSDARG00000035074	-0.440147	3.26006	0.03976	1	3.62622	3.59269	3.51587	3.22996	3.30472	2.98465	rtel1	regulator of telomere elongation helicase 1 [Source:ZFIN;Acc:ZDB-GENE-050306-11]	11	12869838	12917195	1	protein_coding	503732	REGULATOR OF TELOMERE ELONGATION HELICASE 1 EC_3.6.4.12	ATPase activity;helicase activity;DNA binding;organelle;nucleus;ion binding;cell;intracellular;cellular nitrogen compound metabolic process
ENSDARG00000027501	-0.440528	4.05598	0.0237895	1	4.34349	4.34072	4.2961	3.95919	3.85665	3.91779	usp20	ubiquitin specific protease 20 [Source:ZFIN;Acc:ZDB-GENE-040426-1219]	5	34916598	34948192	1	protein_coding	393962	UBIQUITIN CARBOXYL TERMINAL HYDROLASE 20 EC_3.4.19.12 DEUBIQUITINATING ENZYME 20 UBIQUITIN THIOESTERASE 20 UBIQUITIN SPECIFIC PROCESSING PROTEASE 20	ion binding;peptidase activity;anatomical structure development;cytoskeleton;microtubule organizing center;cellular protein modification process;organelle;catabolic process;vesicle-mediated transport;transport;cytoplasm;cell;intracellular
ENSDARG00000037476	-0.44182	4.08737	0.0388168	1	4.40258	4.31726	4.35258	4.12116	4.05811	3.58008	sorbs3	sorbin and SH3 domain containing 3 [Source:ZFIN;Acc:ZDB-GENE-050327-1]	8	39407720	39495089	-1	protein_coding	541478	VINEXIN SH3 CONTAINING ADAPTER MOLECULE 1 SCAM 1 SORBIN AND SH3 DOMAIN CONTAINING 3	ion binding;;;;
ENSDARG00000018491	-0.443072	6.37195	0.0340827	1	6.691	6.47268	6.59903	5.87659	6.10905	6.42093	pdia4	protein disulfide isomerase associated 4 [Source:ZFIN;Acc:ZDB-GENE-030131-5493]	24	17883783	17890563	1	protein_coding	554998	DISULFIDE ISOMERASE A4 PRECURSOR EC_5.3.4.1 ENDOPLASMIC RETICULUM RESIDENT 70 ER 70 ERP70 ENDOPLASMIC RETICULUM RESIDENT 72 ER 72 ERP 72 ERP72	endoplasmic reticulum;homeostatic process;isomerase activity;organelle;oxidoreductase activity;ion binding;small molecule metabolic process;cytoplasm;cell;intracellular
ENSDARG00000079281	-0.44425	3.01029	0.0422286	1	3.28377	3.29297	3.46947	2.84886	2.98926	3.02821	TESK1 (1 of 2)	testis-specific kinase 1 [Source:HGNC Symbol;Acc:11731]	7	25695505	25738547	1	protein_coding	559449	DUAL SPECIFICITY TESTIS SPECIFIC KINASE EC_2.7.12.1 TESTICULAR KINASE	cellular protein modification process;kinase activity;ion binding
ENSDARG00000013292	-0.445198	2.99788	0.0447506	1	3.2603	3.41022	3.34649	3.04043	3.04207	2.7271	tmem179	transmembrane protein 179 [Source:ZFIN;Acc:ZDB-GENE-040808-25]	20	27423260	27426177	1	protein_coding	445310	TRANSMEMBRANE 179
ENSDARG00000033544	-0.446285	3.13628	0.0461825	1	3.33859	3.57149	3.48121	3.086	3.2509	2.82915	ADAMTS15 (1 of 2)	ADAM metallopeptidase with thrombospondin type 1 motif, 15 [Source:HGNC Symbol;Acc:16305]	15	16622808	16637604	-1	protein_coding	100002059	A DISINTEGRIN AND METALLOPROTEINASE WITH THROMBOSPONDIN MOTIFS PRECURSOR ADAM TS ADAM ADAMTS	peptidase activity;ion binding
ENSDARG00000017431	-0.447475	3.02876	0.0419927	1	3.48349	3.3077	3.31184	3.05769	3.04207	2.79593	fam63b	family with sequence similarity 63, member B [Source:ZFIN;Acc:ZDB-GENE-030616-328]	7	31830192	31869801	1	protein_coding	570359	FAM63A
ENSDARG00000061352	-0.447998	5.7509	0.0193728	1	6.03837	5.97119	5.9245	5.66955	5.52457	5.4105	bcl11aa	B-cell CLL/lymphoma 11Aa [Source:ZFIN;Acc:ZDB-GENE-060421-4643]	13	26076935	26149114	1	protein_coding	678650	B CELL LYMPHOMA/LEUKEMIA 11A BCL 11A B CELL CLL/LYMPHOMA 11A COUP TF INTERACTING 1 ECOTROPIC VIRAL INTEGRATION SITE 9 EVI 9	ion binding;
ENSDARG00000087857	-0.450918	3.299	0.0352694	1	3.51953	3.66311	3.66743	3.19919	3.08744	3.33616	NCR3LG1	natural killer cell cytotoxicity receptor 3 ligand 1 [Source:HGNC Symbol;Acc:42400]	12	4679277	4708592	-1	protein_coding	100150385	MAM DOMAIN CONTAINING GLYCOSYLPHOSPHATIDYLINOSITOL ANCHOR 1
ENSDARG00000012776	-0.45349	2.94508	0.0412837	1	3.31144	3.25547	3.32058	3.00528	2.97122	2.68236	SMARCA1	SWI/SNF related, matrix associated, actin dependent regulator of chromatin, subfamily a, member 1 [Source:HGNC Symbol;Acc:11097]	5	23636042	23671696	-1	protein_coding	559803	EC_3.6.4.-	ATPase activity;helicase activity;DNA binding;organelle;nucleus;chromosome organization;ion binding;cell;intracellular
ENSDARG00000037790	-0.453605	5.60379	0.0173828	1	5.80279	5.88726	5.81665	5.31864	5.34708	5.50346	pvalb8	parvalbumin 8 [Source:ZFIN;Acc:ZDB-GENE-030805-3]	3	61763106	61771637	-1	protein_coding	360208	PARVALBUMIN THYMIC CPV3	ion binding
ENSDARG00000061770	-0.457577	2.99601	0.03869	1	3.26973	3.34388	3.41338	2.96317	3.05355	2.77903	abcd4	ATP-binding cassette, sub-family D (ALD), member 4 [Source:ZFIN;Acc:ZDB-GENE-050517-30]	24	37407497	37426867	1	protein_coding	767748	ATP BINDING CASSETTE SUB FAMILY D MEMBER 4 PMP70 RELATED P70R PEROXISOMAL MEMBRANE 1 PXMP1 L PEROXISOMAL MEMBRANE 69 PMP69	ATPase activity;transmembrane transport;transmembrane transporter activity;ion binding;transport
ENSDARG00000058260	-0.458078	3.11599	0.036077	1	3.5116	3.37918	3.46553	2.93231	3.01884	3.17109	zgc:174160	zgc:174160 [Source:ZFIN;Acc:ZDB-GENE-030131-6252]	24	25817963	25841695	1	protein_coding	560948	CIP2A CANCEROUS INHIBITOR OF PP2A P90 AUTOANTIGEN
ENSDARG00000004753	-0.45925	3.09683	0.0408914	1	3.40432	3.47364	3.42963	3.086	3.18981	2.76193	mylkb	myosin light chain kinase b [Source:ZFIN;Acc:ZDB-GENE-041111-150]	6	13367443	13407931	-1	protein_coding		MYOSIN LIGHT CHAIN KINASE EC_2.7.11.18	cellular protein modification process;kinase activity;ion binding
ENSDARG00000040039	-0.460901	3.24642	0.0477249	1	3.60773	3.46381	3.64673	3.25011	3.36123	2.79593	pttg1ipb	pituitary tumor-transforming 1 interacting protein b [Source:ZFIN;Acc:ZDB-GENE-041010-10]	9	12931510	12935372	-1	protein_coding	449768	PITUITARY TUMOR TRANSFORMING 1 INTERACTING	immune system process;anatomical structure development
ENSDARG00000042652	-0.462061	5.42541	0.0174122	1	5.76325	5.60071	5.62358	5.14517	5.16462	5.32284	rreb1b	ras responsive element binding protein 1b [Source:ZFIN;Acc:ZDB-GENE-070912-273]	2	20840352	20858154	1	protein_coding	555701	RAS RESPONSIVE ELEMENT BINDING 1 RREB 1 RESPONSIVE ZINC FINGER	ion binding
ENSDARG00000031658	-0.462934	3.37224	0.0352811	1	3.7358	3.61951	3.71793	3.46369	3.28051	3.02821	si:ch211-207d6.2	si:ch211-207d6.2 [Source:ZFIN;Acc:ZDB-GENE-070912-185]	2	29557670	29608149	1	protein_coding	570069	SRC KINASE SIGNALING INHIBITOR 1 SNAP 25 INTERACTING SNIP P130CAS ASSOCIATED P140CAP
ENSDARG00000077852	-0.463219	5.65051	0.0437409	1	5.93319	5.86813	5.85551	5.25398	5.05469	5.86253	samd11	sterile alpha motif domain containing 11 [Source:ZFIN;Acc:ZDB-GENE-060428-2]	23	23314851	23418043	1	protein_coding	569122	STERILE ALPHA MOTIF DOMAIN CONTAINING 11 SAM DOMAIN CONTAINING 11	DNA binding;
ENSDARG00000019950	-0.463962	3.54683	0.0257956	1	3.79254	3.90268	3.86557	3.44195	3.36123	3.47905	carf	calcium responsive transcription factor [Source:ZFIN;Acc:ZDB-GENE-070912-172]	9	13505839	13527559	1	protein_coding	555728	AMYOTROPHIC LATERAL SCLEROSIS 2 CHROMOSOMAL REGION CANDIDATE GENE 8 CALCIUM RESPONSE FACTOR CARF
ENSDARG00000063701	-0.464062	4.56382	0.0388391	1	4.79448	4.83086	4.84732	4.25436	4.05811	4.74204	rreb1a	ras responsive element binding protein 1a [Source:ZFIN;Acc:ZDB-GENE-030219-137]	24	2381315	2415178	-1	protein_coding		RAS RESPONSIVE ELEMENT BINDING 1 RREB 1 RESPONSIVE ZINC FINGER	ion binding
ENSDARG00000076487	-0.464473	3.88981	0.045173	1	4.17547	4.1434	4.21639	3.80763	4.03224	3.28919	haao	3-hydroxyanthranilate 3,4-dioxygenase [Source:ZFIN;Acc:ZDB-GENE-041114-89]	13	8323968	8350060	1	protein_coding	492518	3 HYDROXYANTHRANILATE 3 4 DIOXYGENASE EC_1.13.11.6 3 HYDROXYANTHRANILATE OXYGENASE 3 HAO 3 HYDROXYANTHRANILIC ACID DIOXYGENASE HAD	oxidoreductase activity;ion binding;cytoplasm;cell;intracellular
ENSDARG00000021564	-0.465346	4.01814	0.0211448	1	4.38532	4.2897	4.22339	3.91252	3.91444	3.75448	VDAC3 (2 of 3)	voltage-dependent anion channel 3 [Source:HGNC Symbol;Acc:12674]	10	3307331	3325707	1	protein_coding	393186	VOLTAGE DEPENDENT ANION SELECTIVE CHANNEL VDAC OUTER MITOCHONDRIAL MEMBRANE PORIN	transmembrane transport;mitochondrion;organelle;transmembrane transporter activity;transport;cytoplasm;cell;intracellular
ENSDARG00000075165	-0.469334	3.20219	0.0321055	1	3.64809	3.49311	3.46159	3.14639	2.97122	3.21573	ZC3H8	zinc finger CCCH-type containing 8 [Source:HGNC Symbol;Acc:30941]	13	48803008	48816493	1	protein_coding	559312	ZINC FINGER CCCH DOMAIN CONTAINING	ion binding
ENSDARG00000022650	-0.469664	4.72162	0.0201494	1	4.83477	4.967	5.12312	4.44566	4.5136	4.61923	cyp2ad3	cytochrome P450, family 2, subfamily AD, polypeptide 3 [Source:ZFIN;Acc:ZDB-GENE-041001-156]	20	25578032	25581283	-1	protein_coding	569245	CYTOCHROME P450	oxidoreductase activity;ion binding
ENSDARG00000041947	-0.473459	3.43078	0.0430004	1	3.38274	3.79964	3.9995	3.36548	3.34731	3.23445	styk1	serine/threonine/tyrosine kinase 1 [Source:ZFIN;Acc:ZDB-GENE-030131-3435]	16	34282843	34290739	-1	protein_coding	324714	TYROSINE KINASE STYK1 EC_2.7.10.2 ONCOGENE WITH KINASE DOMAIN SERINE/THREONINE/TYROSINE KINASE 1	cellular protein modification process;kinase activity;ion binding
ENSDARG00000055589	-0.473575	4.57266	0.0340198	1	4.93898	4.81934	4.74716	4.48659	4.61391	3.96712	s100t	S100 calcium binding protein T [Source:ZFIN;Acc:ZDB-GENE-050320-61]	16	24862112	24863680	-1	protein_coding	541368	UNKNOWN	ion binding;
ENSDARG00000009839	-0.47449	2.99476	0.0449314	1	3.41711	3.30035	3.32493	2.84223	2.70625	3.19677	FAM117B (1 of 2)	family with sequence similarity 117, member B [Source:HGNC Symbol;Acc:14440]	9	13396651	13489022	1	protein_coding	100003476	INDUCED
ENSDARG00000033802	-0.477383	2.52438	0.0446476	1	2.76215	2.9142	3.08955	2.51582	2.49521	2.55908	cyp27a7	cytochrome P450, family 27, subfamily A, polypeptide 7 [Source:ZFIN;Acc:ZDB-GENE-081104-519]	9	39461300	39471449	1	protein_coding	402831	25 D HYDROXYLASE MITOCHONDRIAL PRECURSOR D 3 HYDROXYLASE CYTOCHROME P450 CYTOCHROME P450	oxidoreductase activity;ion binding
ENSDARG00000069991	-0.478406	3.18938	0.0335273	1	3.35642	3.64002	3.57184	3.26999	3.04782	2.95486	gadd45ab	growth arrest and DNA-damage-inducible, alpha, b [Source:ZFIN;Acc:ZDB-GENE-040704-60]	6	20074688	20082606	1	protein_coding	431763	GROWTH ARREST AND DNA DAMAGE INDUCIBLE GADD45	organelle;nucleus;cell;intracellular;response to stress
ENSDARG00000077157	-0.478542	4.31509	0.0259932	1	4.62472	4.60948	4.53637	4.1906	4.3417	3.82204	synpo2b	synaptopodin 2b [Source:ZFIN;Acc:ZDB-GENE-101230-1]	1	24843964	24848670	-1	protein_coding	100006620	SYNAPTOPODIN 2 MYOPODIN
ENSDARG00000007382	-0.482228	2.67499	0.0466919	1	2.79519	3.07782	3.27634	2.73904	2.60068	2.59815	ubtd1a	ubiquitin domain containing 1a [Source:ZFIN;Acc:ZDB-GENE-070424-93]	13	31595138	31602285	-1	protein_coding	563264	UBIQUITIN DOMAIN CONTAINING
ENSDARG00000086142	-0.483633	3.8596	0.0241737	1	4.00234	4.06321	4.37792	3.70913	3.76537	3.63746	arhgap27	Rho GTPase activating protein 27 [Source:ZFIN;Acc:ZDB-GENE-030131-3922]	12	5811858	5886480	-1	protein_coding	564211	RHO GTPASE ACTIVATING RHO TYPE GTPASE ACTIVATING	lipid binding;enzyme regulator activity;signal transduction;ion binding;cell;intracellular
ENSDARG00000014731	-0.483946	3.71236	0.0468896	1	4.07948	3.99886	3.9748	3.66852	3.85992	3.05654	cacybp	calcyclin binding protein [Source:ZFIN;Acc:ZDB-GENE-040426-2579]	2	35316287	35322203	1	protein_coding	405823	CALCYCLIN BINDING CACYBP
ENSDARG00000076290	-0.485718	6.91154	0.0384003	1	7.3239	7.04701	7.04107	6.68938	6.97235	6.22739	calrl2	calreticulin, like 2 [Source:ZFIN;Acc:ZDB-GENE-030131-4042]	8	17101739	17111891	-1	protein_coding	325317	CALRETICULIN PRECURSOR	unfolded protein binding;protein folding;endoplasmic reticulum;organelle;ion binding;cytoplasm;cell;intracellular
ENSDARG00000068156	-0.486936	2.3064	0.0420545	1	2.75545	2.74594	2.725	2.34829	2.46114	2.18865	chchd7	coiled-coil-helix-coiled-coil-helix domain containing 7 [Source:ZFIN;Acc:ZDB-GENE-080204-55]	7	59965552	59974845	-1	protein_coding	561510	UNKNOWN
ENSDARG00000088799	-0.487988	3.59267	0.0209577	1	3.85028	3.94098	3.92696	3.40646	3.41116	3.5505	XXYLT1 (2 of 2)	xyloside xylosyltransferase 1 [Source:HGNC Symbol;Acc:26639]	11	35235095	35315355	-1	protein_coding	100334669	XYLOSIDE XYLOSYLTRANSFERASE 1 EC_2.4.2.- N3 UDP XYLOSE:ALPHA XYLOSIDE ALPHA 1 3 XYLOSYLTRANSFERASE	transferase activity, transferring glycosyl groups
ENSDARG00000053481	-0.48862	2.53377	0.0467685	1	2.79519	3.14087	2.85702	2.42121	2.49521	2.65483	ENTPD5 (1 of 2)	ectonucleoside triphosphate diphosphohydrolase 5 [Source:HGNC Symbol;Acc:3367]	17	45196774	45206530	-1	protein_coding	556849	ECTONUCLEOSIDE TRIPHOSPHATE DIPHOSPHOHYDROLASE 5 NTPDASE 5 EC_3.6.1.6 GUANOSINE DIPHOSPHATASE ENTPD5 GDPASE ENTPD5 EC_3.6.1.- 42 URIDINE DIPHOSPHATASE ENTPD5 UDPASE ENTPD5
ENSDARG00000068088	-0.489922	3.17645	0.0416758	1	3.21217	3.5623	3.73764	2.90714	3.25588	3.05654	tcnl	transcobalamin like [Source:ZFIN;Acc:ZDB-GENE-060531-123]	5	32256932	32259642	-1	protein_coding	566714	SIMILAR TO TRANSCOBALAMIN 1 TRANSCOBALAMIN I TCI TC I UNCHARACTERIZED	small molecule metabolic process;transport
ENSDARG00000038367	-0.49183	2.94115	0.0414552	1	3.0682	3.33312	3.4851	2.80184	2.73505	3.06354	cyp2k19	cytochrome P450, family 2, subfamily k, polypeptide 19 [Source:ZFIN;Acc:ZDB-GENE-091211-1]	3	12526788	12534716	-1	protein_coding	562304	CYTOCHROME P450	oxidoreductase activity;ion binding
ENSDARG00000023886	-0.492114	3.86831	0.0297941	1	3.8281	4.22327	4.39664	3.77322	3.60692	3.74145	cacna2d4b	calcium channel, voltage-dependent, alpha 2/delta subunit 4b [Source:ZFIN;Acc:ZDB-GENE-100422-18]	25	19513809	19580551	-1	protein_coding	100150428	VOLTAGE DEPENDENT CALCIUM CHANNEL SUBUNIT ALPHA 2/DELTA 3 PRECURSOR VOLTAGE GATED CALCIUM CHANNEL SUBUNIT ALPHA 2/DELTA 3 [CONTAINS VOLTAGE DEPENDENT CALCIUM CHANNEL SUBUNIT ALPHA 2 3; VOLTAGE DEPENDENT CALCIUM CHANNEL SUBUNIT DELTA 3]
ENSDARG00000057231	-0.493673	4.40931	0.0205215	1	4.47574	4.76301	4.80124	4.38543	4.14651	4.09894	rorca	RAR-related orphan receptor C a [Source:ZFIN;Acc:ZDB-GENE-990415-250]	8	19410053	19424372	-1	protein_coding	559245	NUCLEAR RECEPTOR ROR NUCLEAR RECEPTOR RZR NUCLEAR RECEPTOR SUBFAMILY 1 GROUP F MEMBER RETINOID RELATED ORPHAN RECEPTOR	nucleic acid binding transcription factor activity;DNA binding;signal transduction;signal transducer activity;organelle;nucleus;ion binding;biosynthetic process;cell;intracellular;cellular nitrogen compound metabolic process
ENSDARG00000075954	-0.497278	6.24917	0.0328537	1	6.59152	6.43879	6.43818	6.036	6.33042	5.52135	serpinh1a	serpin peptidase inhibitor, clade H (heat shock protein 47), member 1a [Source:ZFIN;Acc:ZDB-GENE-080219-21]	10	39878541	39887981	1	protein_coding	555328	SERPIN H1 PRECURSOR 47 KDA HEAT SHOCK COLLAGEN BINDING COLLIGIN	enzyme regulator activity
ENSDARG00000086945	-0.49814	3.40799	0.0411217	1	3.78269	3.79703	3.62925	3.43756	3.4893	2.82915	C12H10orf71 (1 of 2)	chromosome 10 open reading frame 71 [Source:HGNC Symbol;Acc:26973]	12	2645050	2650806	-1	protein_coding		UNKNOWN
ENSDARG00000052000	-0.499332	3.58475	0.0324579	1	3.68734	3.89295	4.10191	3.42431	3.66793	3.19677	cav2	caveolin 2 [Source:ZFIN;Acc:ZDB-GENE-040625-164]	25	19043878	19049085	1	protein_coding	415240	CAVEOLIN 2	plasma membrane;Golgi apparatus;organelle;cytoplasm;cell;intracellular
ENSDARG00000026855	-0.500598	1.94997	0.0440488	1	2.47459	2.4794	2.37674	2.08207	2.07849	1.98264	cacna2d4a	calcium channel, voltage-dependent, alpha 2/delta subunit 4a [Source:ZFIN;Acc:ZDB-GENE-041210-213]	4	19174092	19230701	-1	protein_coding	568225	VOLTAGE DEPENDENT CALCIUM CHANNEL SUBUNIT ALPHA 2/DELTA 3 PRECURSOR VOLTAGE GATED CALCIUM CHANNEL SUBUNIT ALPHA 2/DELTA 3 [CONTAINS VOLTAGE DEPENDENT CALCIUM CHANNEL SUBUNIT ALPHA 2 3; VOLTAGE DEPENDENT CALCIUM CHANNEL SUBUNIT DELTA 3];VOLTAGE DEPENDENT CALCIUM CHANNEL SUBUNIT ALPHA 2/DELTA 3 PRECURSOR VOLTAGE GATED CALCIUM CHANNEL SUBUNIT ALPHA 2/DELTA 3 [CONTAINS VOLTAGE DEPENDENT CALCIUM CHANN…
ENSDARG00000056270	-0.500622	3.18865	0.035417	1	3.66963	3.49954	3.42963	3.23502	3.22576	2.73589	atpaf2	ATP synthase mitochondrial F1 complex assembly factor 2 [Source:ZFIN;Acc:ZDB-GENE-050411-18]	12	19436573	19440504	-1	protein_coding	560253	ATP SYNTHASE MITOCHONDRIAL F1 COMPLEX ASSEMBLY FACTOR 2 PRECURSOR	protein complex assembly;macromolecular complex assembly;cellular component assembly
ENSDARG00000009637	-0.501337	7.55617	0.0451746	1	7.27935	7.92024	8.06009	7.36619	7.07518	7.41352	zgc:73075	zgc:73075 [Source:ZFIN;Acc:ZDB-GENE-040426-1661]	19	10962074	10975115	1	protein_coding	572207	UNKNOWN	ion binding
ENSDARG00000008662	-0.502323	1.93963	0.0478994	1	2.51482	2.43983	2.35138	2.04794	2.17622	1.87542	fign	fidgetin [Source:ZFIN;Acc:ZDB-GENE-050522-339]	9	52086531	52089435	1	protein_coding	553599	SPASTIN EC_3.6.4.3	ion binding
ENSDARG00000058606	-0.502705	6.04487	0.0193776	1	6.27344	6.4616	6.11802	5.87415	5.53177	5.95007	SIK1	salt-inducible kinase 1 [Source:HGNC Symbol;Acc:11142]	9	9169115	9178227	1	protein_coding	553465	SERINE/THREONINE KINASE EC_2.7.11.1 SALT INDUCIBLE KINASE SIK SERINE/THREONINE KINASE SNF1 KINASE	cellular protein modification process;kinase activity;ion binding
ENSDARG00000008858	-0.506698	2.18245	0.0477671	1	2.75545	2.61586	2.55025	2.20075	2.42625	2.02627	cyp7c1	cytochrome P450, family 7, subfamily C, polypeptide 1 [Source:ZFIN;Acc:ZDB-GENE-070912-293]	2	42236837	42253253	1	protein_coding	570455	7 ALPHA 7 ALPHA HYDROXYLASE CYTOCHROME P450	oxidoreductase activity;ion binding
ENSDARG00000060581	-0.506835	2.86734	0.0334331	1	3.23161	3.28182	3.2214	2.88798	2.95907	2.50871	UBAC2 (1 of 2)	UBA domain containing 2 [Source:HGNC Symbol;Acc:20486]	1	29595182	29624482	-1	protein_coding	556047	UBIQUITIN ASSOCIATED DOMAIN CONTAINING 2 PRECURSOR UBA DOMAIN CONTAINING 2 PHOSPHOGLYCERATE DEHYDROGENASE 1
ENSDARG00000052223	-0.511312	4.49344	0.0221217	1	4.64843	4.74418	4.92101	4.22156	4.5586	4.02561	rcvrna	recoverin a [Source:ZFIN;Acc:ZDB-GENE-050913-106]	3	47321878	47324041	1	protein_coding	570333	UNKNOWN	ion binding
ENSDARG00000014244	-0.512029	5.81142	0.012065	1	6.17331	6.02065	5.99375	5.68721	5.56623	5.4187	rbmx	RNA binding motif protein, X-linked [Source:ZFIN;Acc:ZDB-GENE-030131-579]	14	32725471	32732600	-1	protein_coding	321860	RNA BINDING MOTIF PROTEIN X HETEROGENEOUS NUCLEAR RIBONUCLEOPROTEIN G HNRNP G	mRNA binding;extracellular region;protein complex assembly;DNA binding;mRNA processing;chromosome;nuclear chromosome;organelle;nucleus;biosynthetic process;RNA binding;macromolecular complex assembly;cellular component assembly;cell;intracellular;cellular nitrogen compound metabolic process
ENSDARG00000037835	-0.515683	1.97202	0.0494703	1	2.42478	2.55543	2.41805	2.19035	2.16568	1.77671	polr3k	polymerase (RNA) III (DNA directed) polypeptide K [Source:ZFIN;Acc:ZDB-GENE-040718-291]	3	46418224	46422259	1	protein_coding	436826	DNA DIRECTED RNA POLYMERASE III SUBUNIT RPC10 RNA POLYMERASE III SUBUNIT C10 DNA DIRECTED RNA POLYMERASE III SUBUNIT K RNA POLYMERASE III SUBUNIT C11 RPC11	DNA binding;nucleotidyltransferase activity;organelle;nucleus;ion binding;biosynthetic process;cell;intracellular;cellular nitrogen compound metabolic process
ENSDARG00000003998	-0.517757	3.82074	0.0314742	1	4.10342	4.15567	4.14191	3.76273	3.90814	3.17755	phyhipla	phytanoyl-CoA 2-hydroxylase interacting protein-like a [Source:ZFIN;Acc:ZDB-GENE-061215-64]	17	20790830	20809105	-1	protein_coding	790943	PHYTANOYL COA HYDROXYLASE INTERACTING PHYTANOYL COA HYDROXYLASE ASSOCIATED 1 PAHX AP1 PAHXAP1
ENSDARG00000054963	-0.518237	2.64016	0.0281686	1	2.95579	3.11598	3.05854	2.52412	2.68427	2.58848	alg1	asparagine-linked glycosylation 1 homolog (yeast, beta-1,4-mannosyltransferase) [Source:ZFIN;Acc:ZDB-GENE-030131-6093]	3	29011402	29020759	1	protein_coding	334161	CHITOBIOSYLDIPHOSPHODOLICHOL BETA MANNOSYLTRANSFERASE EC_2.4.1.142 ASPARAGINE LINKED GLYCOSYLATION 1 BETA 1 4 MANNOSYLTRANSFERASE GDP MAN:GLCNAC2 PP DOLICHOL MANNOSYLTRANSFERASE GDP MANNOSE DOLICHOL DIPHOSPHOCHITOBIOSE MANNOSYLTRANSFERASE	biosynthetic process;transferase activity, transferring glycosyl groups
ENSDARG00000079717	-0.522653	4.36451	0.0127968	1	4.74967	4.56113	4.64995	4.08234	4.12219	4.26291	RBM12B	RNA binding motif protein 12B [Source:HGNC Symbol;Acc:32310]	16	18283408	18288630	-1	protein_coding	334496	RNA BINDING 12B RNA BINDING MOTIF 12B
ENSDARG00000074283	-0.523023	1.87186	0.0418503	1	2.44158	2.35018	2.36834	1.94041	1.89926	2.09616	inpp5d	inositol polyphosphate-5-phosphatase D [Source:ZFIN;Acc:ZDB-GENE-100922-30]	6	27849044	27900420	1	protein_coding	559103	PHOSPHATIDYLINOSITOL 3 4 5 TRISPHOSPHATE 5 PHOSPHATASE EC_3.1.3.86 INOSITOL POLYPHOSPHATE PHOSPHATASE SH2 DOMAIN CONTAINING INOSITOL 5' PHOSPHATASE SH2 DOMAIN CONTAINING INOSITOL PHOSPHATASE SHIP	lipid metabolic process
ENSDARG00000038858	-0.523347	3.57381	0.0201786	1	3.94755	3.95742	3.79834	3.51873	3.53505	3.17755	setd7	SET domain containing (lysine methyltransferase) 7 [Source:ZFIN;Acc:ZDB-GENE-040718-156]	14	49134990	49148620	-1	protein_coding	436729	HISTONE LYSINE N METHYLTRANSFERASE SETD7 EC_2.1.1.43 HISTONE H3 K4 METHYLTRANSFERASE SETD7 H3 K4 HMTASE SETD7 SET DOMAIN CONTAINING 7 SET7/9	chromosome;cellular protein modification process;methyltransferase activity;organelle;chromosome organization;cell;intracellular
ENSDARG00000075436	-0.524288	2.92263	0.0375686	1	3.47536	3.11598	3.2942	2.84223	3.08744	2.52907	sytl2	synaptotagmin-like 2 [Source:ZFIN;Acc:ZDB-GENE-121214-363]	15	18503283	18530969	1	protein_coding	100334502	SYTL2 FRAGMENT	enzyme binding;transport
ENSDARG00000041904	-0.524701	3.28226	0.0224359	1	3.70483	3.56537	3.6222	3.27492	3.2409	2.92445	ankzf1	ankyrin repeat and zinc finger domain containing 1 [Source:ZFIN;Acc:ZDB-GENE-050309-80]	9	13110646	13161437	-1	protein_coding	553307	ANKYRIN REPEAT AND ZINC FINGER DOMAIN CONTAINING 1
ENSDARG00000040100	-0.524904	4.60852	0.018964	1	4.83636	4.93534	4.90367	4.53668	4.54444	4.02202	si:dkey-95h12.1	si:dkey-95h12.1 [Source:ZFIN;Acc:ZDB-GENE-060503-85]	18	8337058	8350395	-1	protein_coding	794350	SUBUNIT SUBUNIT
ENSDARG00000052072	-0.527885	2.96647	0.0242475	1	3.28377	3.3581	3.38449	2.96926	2.98327	2.64554	dnajb9a	DnaJ (Hsp40) homolog, subfamily B, member 9a [Source:ZFIN;Acc:ZDB-GENE-050626-115]	25	20753337	20759584	-1	protein_coding	574005	DNAJ HOMOLOG SUBFAMILY B MEMBER 9 MICROVASCULAR ENDOTHELIAL DIFFERENTIATION GENE 1 MDG 1
ENSDARG00000053127	-0.527895	2.09901	0.0490931	1	2.54622	2.53053	2.65762	2.07079	2.43505	1.89123	helb	helicase (DNA) B [Source:ZFIN;Acc:ZDB-GENE-030729-16]	4	11834475	11845706	-1	protein_coding	797342	DNA HELICASE B EC_3.6.4.12	ATPase activity;helicase activity;biosynthetic process;cellular nitrogen compound metabolic process;DNA metabolic process
ENSDARG00000090371	-0.529744	2.47398	0.0343255	1	2.86533	2.93806	2.9043	2.57295	2.58494	2.16282	BX664721.5	Uncharacterized protein [Source:UniProtKB/TrEMBL;Acc:E7EZC5]	7	76692360	76699575	1	protein_coding	571944	AMBIGUOUS	ion binding;cell;intracellular
ENSDARG00000055591	-0.533998	1.69117	0.0448798	1	2.22586	2.18449	2.31685	1.82421	1.7379	1.95281	pipox	pipecolic acid oxidase [Source:ZFIN;Acc:ZDB-GENE-110627-2]	15	23503645	23532411	-1	protein_coding	558601	PEROXISOMAL SARCOSINE OXIDASE PSO EC_1.5.3.1 EC_1.5.3.- 7 L PIPECOLATE OXIDASE L PIPECOLIC ACID OXIDASE	oxidoreductase activity
ENSDARG00000071468	-0.534718	2.9716	0.041625	1	3.40432	3.3581	3.2853	3.06339	3.08185	2.36888	mrpl54	mitochondrial ribosomal protein L54 [Source:ZFIN;Acc:ZDB-GENE-050208-381]	22	15865507	15866507	-1	protein_coding	100034614	39S RIBOSOMAL L54 MITOCHONDRIAL PRECURSOR L54MT MRP L54	ribosome;mitochondrion;organelle;cytoplasm;cell;intracellular
ENSDARG00000092651	-0.5349	2.19001	0.0398855	1	2.77546	2.57991	2.61563	2.35761	2.3257	1.93766	si:dkey-57a22.11	si:dkey-57a22.11 [Source:ZFIN;Acc:ZDB-GENE-081104-423]	9	23010728	23017004	1	protein_coding	569865	UNKNOWN	reproduction;chromosome;organelle;nucleus;chromosome segregation;cell cycle;cell;intracellular
ENSDARG00000038242	-0.53814	2.94127	0.0409638	1	3.31144	3.3259	3.33359	2.88153	3.16885	2.38013	zgc:113333	zgc:113333 [Source:ZFIN;Acc:ZDB-GENE-050320-57]	3	18562706	18577974	-1	protein_coding	541364	HEXOSAMINIDASE D EC_3.2.1.52 BETA N ACETYLHEXOSAMINIDASE BETA HEXOSAMINIDASE D HEXOSAMINIDASE DOMAIN CONTAINING N ACETYL BETA GALACTOSAMINIDASE	hydrolase activity, acting on glycosyl bonds;carbohydrate metabolic process
ENSDARG00000039499	-0.538677	3.36641	0.0371845	1	3.46718	3.69708	3.94119	3.17303	3.55133	2.86162	soul2	heme-binding protein soul2 [Source:ZFIN;Acc:ZDB-GENE-030131-2524]	13	27263282	27267224	1	protein_coding	557389	UNCHARACTERIZED FRAGMENT
ENSDARG00000003797	-0.541258	2.90853	0.0311593	1	3.30228	3.38266	3.19313	2.99934	2.93445	2.45652	asb2a	ankyrin repeat and SOCS box-containing 2a [Source:ZFIN;Acc:ZDB-GENE-030131-5355]	20	27326639	27341282	-1	protein_coding	567986	ANKYRIN REPEAT AND SOCS BOX	signal transduction;cellular protein modification process
ENSDARG00000035605	-0.541609	2.80714	0.0331319	1	3.41286	3.09065	3.08443	2.82889	2.89033	2.42427	tchp	trichoplein, keratin filament binding [Source:ZFIN;Acc:ZDB-GENE-060421-3368]	5	21651122	21662580	1	protein_coding	678595	TRICHOPLEIN KERATIN FILAMENT BINDING PROTEIN TCHP MITOCHONDRIAL WITH ONCOSTATIC ACTIVITY MITOSTATIN	cytoskeleton;organelle;cytoplasm;cell;intracellular
ENSDARG00000027079	-0.544528	3.58512	0.038661	1	3.94755	3.84579	3.96925	3.7557	3.5061	2.84547	znf804a	zinc finger protein 804A [Source:ZFIN;Acc:ZDB-GENE-070912-632]	9	12183002	12310676	-1	protein_coding	565294	G PATCH DOMAIN CONTAINING 8
ENSDARG00000016623	-0.545505	5.6924	0.0100692	1	5.78233	6.14837	5.92736	5.44752	5.35405	5.47357	si:ch211-195b13.1	si:ch211-195b13.1 [Source:ZFIN;Acc:ZDB-GENE-030131-7626]	19	25368510	25374892	1	protein_coding	768159	SERINE/THREONINE KINASE EC_2.7.11.1 SERUM/GLUCOCORTICOID REGULATED KINASE	lipid binding;cellular protein modification process;kinase activity;ion binding
ENSDARG00000055080	-0.546785	5.68335	0.0146898	1	6.0259	5.91157	5.91659	5.21606	5.23309	5.73797	rbm4.2	RNA binding motif protein 4.2 [Source:ZFIN;Acc:ZDB-GENE-030131-3019]	7	23963174	23967956	1	protein_coding	557528	RNA BINDING RNA BINDING MOTIF RNA BINDING MOTIF	ion binding
ENSDARG00000015337	-0.548678	2.83984	0.0395168	1	3.20727	3.16129	3.33359	2.84886	3.0305	2.27556	comta	catechol-O-methyltransferase a [Source:ZFIN;Acc:ZDB-GENE-050913-117]	8	9004025	9025412	1	protein_coding	561372	CATECHOL O METHYLTRANSFERASE EC_2.1.1.6	neurological system process;cell-cell signaling;methyltransferase activity;ion binding;catabolic process
ENSDARG00000068217	-0.548885	2.81755	0.0301102	1	3.19742	3.15723	3.28976	2.80184	2.95907	2.38013	stx2b	syntaxin 2b [Source:ZFIN;Acc:ZDB-GENE-091204-424]	8	45912710	45926743	1	protein_coding	100536636	SYNTAXIN	vesicle-mediated transport;transport
ENSDARG00000019365	-0.550646	1.75543	0.041863	1	2.13586	2.30685	2.44228	1.9027	1.94927	1.77671	zgc:110712	zgc:110712 [Source:ZFIN;Acc:ZDB-GENE-050417-50]	11	11687372	11696446	-1	protein_coding	550250	KERATIN TYPE I CYTOSKELETAL CYTOKERATIN CK KERATIN	structural molecule activity;cytoskeleton;organelle;protein complex;cell;intracellular
ENSDARG00000056764	-0.551782	1.90197	0.0429472	1	2.56166	2.43313	2.25437	2.19035	1.94927	1.79364	hydin	HYDIN, axonemal central pair apparatus protein [Source:ZFIN;Acc:ZDB-GENE-050419-219]	18	21054460	21182112	1	protein_coding	557988	FTSJ METHYLTRANSFERASE DOMAIN CONTAINING 1 EC_2.1.1.-
ENSDARG00000028804	-0.55207	4.63667	0.0332903	1	4.88782	5.21863	4.62017	4.29373	4.01767	4.785	ankrd9	ankyrin repeat domain 9 [Source:ZFIN;Acc:ZDB-GENE-041114-3]	17	29335655	29336840	1	protein_coding	492328	ANKYRIN REPEAT DOMAIN CONTAINING 9
ENSDARG00000030896	-0.553659	3.33641	0.0291302	1	3.37402	3.7918	3.86258	2.89439	3.26578	3.37041	foxq1a	forkhead box Q1a [Source:ZFIN;Acc:ZDB-GENE-070424-74]	2	902565	903497	-1	protein_coding	100537750	FORKHEAD BOX Q1 HNF 3/FORKHEAD 1 HFH 1 HEPATOCYTE NUCLEAR FACTOR 3 FORKHEAD HOMOLOG 1	transcription factor binding;cell death;enzyme binding;nucleic acid binding transcription factor activity;enzyme regulator activity;anatomical structure development;embryo development;DNA binding;nucleobase-containing compound catabolic process;nucleoplasm;organelle;nucleus;biosynthetic process;catabolic process;protein complex;cell;intracellular;cellular nitrogen compound metabolic process;DNA m…
ENSDARG00000068893	-0.554213	2.36495	0.0347239	1	2.8082	2.81973	2.82052	2.24159	2.63927	2.12319	mettl5	methyltransferase like 5 [Source:ZFIN;Acc:ZDB-GENE-041010-21]	9	49110537	49119170	1	protein_coding	449776	METHYLTRANSFERASE 5 EC_2.1.1.-	cellular protein modification process;methyltransferase activity;ribosome biogenesis;cytoplasm;cell;intracellular;cellular nitrogen compound metabolic process
ENSDARG00000096602	-0.557523	2.37244	0.0306458	1	3.0187	2.80942	2.61563	2.25162	2.46973	2.34611	si:ch1073-357b18.4	si:ch1073-357b18.4 [Source:ZFIN;Acc:ZDB-GENE-121214-213]	12	296836	298704	-1	protein_coding	797129	UNKNOWN
ENSDARG00000021405	-0.558104	2.55674	0.024445	1	2.90825	2.88503	3.14965	2.6046	2.4438	2.47762	chd3	chromodomain helicase DNA binding protein 3 [Source:ZFIN;Acc:ZDB-GENE-121031-4]	7	21913974	21928485	-1	protein_coding		UNKNOWN	DNA binding;organelle;nucleus;ion binding;cell;intracellular
ENSDARG00000080675	-0.558171	3.37258	0.0162964	1	3.61516	3.85835	3.69794	3.31374	3.28538	3.04245	OTOA	otoancorin [Source:HGNC Symbol;Acc:16378]	16	24136379	24192557	-1	protein_coding		UNKNOWN
ENSDARG00000000796	-0.558871	5.96819	0.011395	1	6.17017	6.38901	6.14226	5.73894	5.43746	5.85751	nr4a1	nuclear receptor subfamily 4, group A, member 1 [Source:ZFIN;Acc:ZDB-GENE-040704-11]	23	32389912	32396444	-1	protein_coding	431720	NUCLEAR RECEPTOR SUBFAMILY 4 GROUP A MEMBER ORPHAN NUCLEAR RECEPTOR	nucleic acid binding transcription factor activity;DNA binding;signal transduction;signal transducer activity;organelle;nucleus;ion binding;biosynthetic process;cell;intracellular;cellular nitrogen compound metabolic process
ENSDARG00000061216	-0.562771	1.90545	0.0318685	1	2.49886	2.30685	2.47396	2.03638	1.99761	1.92235	HEXDC	hexosaminidase (glycosyl hydrolase family 20, catalytic domain) containing [Source:HGNC Symbol;Acc:26307]	12	28182466	28191759	-1	protein_coding	565372	HEXOSAMINIDASE D EC_3.2.1.52 BETA N ACETYLHEXOSAMINIDASE BETA HEXOSAMINIDASE D HEXOSAMINIDASE DOMAIN CONTAINING N ACETYL BETA GALACTOSAMINIDASE	hydrolase activity, acting on glycosyl bonds;carbohydrate metabolic process
ENSDARG00000026406	-0.563558	1.90968	0.0360835	1	2.23553	2.56159	2.47396	2.09328	1.88648	1.98264	anxa5a	annexin A5a [Source:ZFIN;Acc:ZDB-GENE-080220-29]	14	49346447	49369877	1	protein_coding	557578	ANNEXIN ANNEXIN ANNEXIN	lipid binding;ion binding
ENSDARG00000096306	-0.563659	1.75535	0.0354878	1	2.29218	2.36434	2.25437	2.03638	1.82084	1.74225	LRRC41	leucine rich repeat containing 41 [Source:HGNC Symbol;Acc:16917]	6	3300289	3314225	-1	protein_coding	100333617	UNKNOWN
ENSDARG00000052046	-0.564043	2.04163	0.0317171	1	2.49886	2.43983	2.67817	1.97715	2.07849	2.21402	SEC16B	SEC16 homolog B (S. cerevisiae) [Source:HGNC Symbol;Acc:30301]	6	20034682	20074894	-1	protein_coding		TRANSPORT SEC16B LEUCINE ZIPPER TRANSCRIPTION REGULATOR 2 REGUCALCIN GENE PROMOTER REGION RELATED P117 RGPR P117 SEC16 HOMOLOG B	protein complex assembly;membrane organization;vesicle-mediated transport;transport;macromolecular complex assembly;cellular component assembly
ENSDARG00000038770	-0.565071	1.78827	0.0347867	1	2.31969	2.19245	2.47396	1.92795	1.96151	1.79364	zgc:103625	zgc:103625 [Source:ZFIN;Acc:ZDB-GENE-040912-116]	3	47690300	47695875	-1	protein_coding	447931	HOMOLOG	methyltransferase activity
ENSDARG00000005673	-0.565121	2.52511	0.0256453	1	2.85909	2.99378	3.0215	2.68083	2.34451	2.39129	f3b	coagulation factor IIIb [Source:ZFIN;Acc:ZDB-GENE-050417-234]	2	14921325	14927551	1	protein_coding	550423	FACTOR	anatomical structure development;response to stress
ENSDARG00000074357	-0.565427	2.39929	0.0363604	1	2.98472	2.79903	2.75755	2.50747	2.55295	1.99733	BICD1 (1 of 2)	bicaudal D homolog 1 (Drosophila) [Source:HGNC Symbol;Acc:1049]	4	3134085	3159390	-1	protein_coding		BICAUDAL D HOMOLOG BIC D	Golgi apparatus;organelle;transport;cytoplasm;cell;intracellular
ENSDARG00000007693	-0.566903	5.69689	0.00980014	1	5.91226	5.98156	6.02484	5.25648	5.29242	5.66855	nfkbiab	nuclear factor of kappa light polypeptide gene enhancer in B-cells inhibitor, alpha b [Source:ZFIN;Acc:ZDB-GENE-030131-1819]	17	12806046	12810148	1	protein_coding	323099	NF KAPPA B INHIBITOR ALPHA I KAPPA B ALPHA IKB ALPHA IKAPPABALPHA
ENSDARG00000033160	-0.567686	5.87768	0.0201165	1	5.84758	6.28863	6.27802	5.4979	5.26677	5.93774	nr1d1	nuclear receptor subfamily 1, group d, member 1 [Source:ZFIN;Acc:ZDB-GENE-050105-1]	3	23779893	23787464	1	protein_coding	494487	NUCLEAR RECEPTOR SUBFAMILY 1 GROUP D MEMBER 1 REV ERBA ALPHA V ERBA RELATED 1 EAR 1	nucleic acid binding transcription factor activity;DNA binding;signal transduction;signal transducer activity;organelle;nucleus;ion binding;cell;intracellular;biosynthetic process;cellular nitrogen compound metabolic process
ENSDARG00000073813	-0.569453	3.30199	0.04614	1	3.57766	3.85334	3.54599	3.42431	3.35661	2.48806	scly	selenocysteine lyase [Source:ZFIN;Acc:ZDB-GENE-080204-30]	6	26983944	27001142	1	protein_coding	559537	SELENOCYSTEINE LYASE EC_4.4.1.16	lyase activity;cellular amino acid metabolic process;ion binding;small molecule metabolic process
ENSDARG00000036612	-0.570079	1.58389	0.0466929	1	1.98364	2.2995	2.19857	1.71242	1.57224	1.93766	ift27	intraflagellar transport 27 homolog (Chlamydomonas) [Source:ZFIN;Acc:ZDB-GENE-041212-9]	6	312002	314397	-1	protein_coding	494045	INTRAFLAGELLAR TRANSPORT 27 HOMOLOG GTP BINDING RAY RAB 4	GTPase activity;anatomical structure formation involved in morphogenesis;cell morphogenesis;anatomical structure development;nucleobase-containing compound catabolic process;signal transduction;ion binding;small molecule metabolic process;catabolic process;transport;cellular component assembly;cell;intracellular;cellular nitrogen compound metabolic process
ENSDARG00000068763	-0.571017	1.79926	0.0326283	1	2.30141	2.39915	2.32556	1.96501	1.99761	1.7247	plcg2	phospholipase C, gamma 2 [Source:ZFIN;Acc:ZDB-GENE-030131-9532]	18	12725632	12772003	1	protein_coding	561747	1 PHOSPHATIDYLINOSITOL 4 5 BISPHOSPHATE PHOSPHODIESTERASE GAMMA 1 EC_3.1.4.11 PHOSPHOINOSITIDE PHOSPHOLIPASE C GAMMA 1 PHOSPHOLIPASE C GAMMA 1 PLC GAMMA 1	lipid binding;lipid metabolic process;signal transduction;signal transducer activity;ion binding;catabolic process
ENSDARG00000061798	-0.571781	3.83168	0.0146412	1	4.18796	4.08261	4.22106	3.70549	3.82351	3.31287	BX908793.1	Uncharacterized protein [Source:UniProtKB/TrEMBL;Acc:E7F1R9]	3	22599643	22634992	1	protein_coding		RHO GTPASE ACTIVATING RHO TYPE GTPASE ACTIVATING	lipid binding;signal transduction;ion binding;cell;intracellular
ENSDARG00000007207	-0.574046	2.54258	0.0235261	1	3.13683	2.95688	2.82667	2.48213	2.60848	2.36888	cnpy2	canopy 2 [Source:ZFIN;Acc:ZDB-GENE-060315-4]	11	2521203	2527357	-1	protein_coding	664684	CANOPY HOMOLOG 2 PRECURSOR MIR INTERACTING SAPOSIN SECRETED ZSIG9 TRANSMEMBRANE 4
ENSDARG00000059936	-0.574753	3.50692	0.0119699	1	3.88139	3.82546	3.87153	3.41542	3.38414	3.18398	HERC4	HECT and RLD domain containing E3 ubiquitin protein ligase 4 [Source:HGNC Symbol;Acc:24521]	13	51363025	51416656	-1	protein_coding	557513	PROBABLE E3 UBIQUITIN LIGASE HERC4 EC_6.3.2.- HECT DOMAIN AND RCC1 DOMAIN CONTAINING 4	ligase activity
ENSDARG00000096324	-0.57528	2.61916	0.0368276	1	2.76215	2.99833	3.32493	2.74616	2.62396	2.23895	si:ch211-155d24.7	si:ch211-155d24.7 [Source:ZFIN;Acc:ZDB-GENE-120215-234]	6	8611499	8623096	-1	protein_coding	562414	UNKNOWN	ion binding
ENSDARG00000062606	-0.575987	1.657	0.0476726	1	2.0288	2.18449	2.44228	1.88991	1.57224	1.90688	si:dkey-26i13.8	si:dkey-26i13.8 [Source:ZFIN;Acc:ZDB-GENE-090312-134]	1	10892349	10914253	1	protein_coding		KINESIN	cytoskeletal protein binding;cytoskeleton;organelle;ion binding;protein complex;cell;intracellular
ENSDARG00000078718	-0.577813	2.03611	0.0303467	1	2.43321	2.71312	2.45821	2.00113	2.15507	2.08245	PLA2G3 (1 of 2)	phospholipase A2, group III [Source:HGNC Symbol;Acc:17934]	7	74698283	74710906	-1	protein_coding		GROUP 3 SECRETORY PHOSPHOLIPASE A2 PRECURSOR EC_3.1.1.4 GROUP III SECRETORY PHOSPHOLIPASE A2 GIII SPLA2 SPLA2 III PHOSPHATIDYLCHOLINE 2 ACYLHYDROLASE 3	lipid metabolic process;ion binding;catabolic process
ENSDARG00000056121	-0.581293	2.69923	0.0196535	1	3.03539	3.12848	3.19313	2.49907	2.79781	2.53914	serac1	serine active site containing 1 [Source:ZFIN;Acc:ZDB-GENE-040616-1]	20	26077911	26089761	-1	protein_coding	568022	SERAC1 SERINE ACTIVE SITE CONTAINING 1	endoplasmic reticulum;lipid metabolic process;mitochondrion;organelle;biosynthetic process;transport;cytoplasm;cell;intracellular
ENSDARG00000078226	-0.583104	2.29526	0.0279998	1	2.78865	2.71864	2.78938	2.47358	2.35383	1.96781	CDH12 (2 of 2)	cadherin 12, type 2 (N-cadherin 2) [Source:HGNC Symbol;Acc:1751]	2	28710608	28831724	1	protein_coding	568508	CADHERIN PRECURSOR	cell adhesion;plasma membrane;ion binding;cell
ENSDARG00000004692	-0.584046	3.34825	0.0192587	1	3.77608	3.70266	3.664	3.32804	3.35661	2.79593	nabp1a	nucleic acid binding protein 1a [Source:ZFIN;Acc:ZDB-GENE-041212-71]	9	25248005	25251712	-1	protein_coding	494100	SOSS COMPLEX SUBUNIT B1 NUCLEIC ACID BINDING 2 OLIGONUCLEOTIDE/OLIGOSACCHARIDE BINDING FOLD CONTAINING 2B SENSOR OF SINGLE STRAND DNA COMPLEX SUBUNIT B1 SENSOR OF SSDNA SUBUNIT B1 SOSS B1 SINGLE STRANDED DNA BINDING 1
ENSDARG00000032256	-0.584854	2.85401	0.0157596	1	3.39573	3.18143	3.19788	2.82889	2.75627	2.65483	TXNDC16	thioredoxin domain containing 16 [Source:HGNC Symbol;Acc:19965]	17	14756704	14805719	-1	protein_coding	556973	THIOREDOXIN DOMAIN CONTAINING 16 PRECURSOR	homeostatic process
ENSDARG00000073742	-0.586321	5.63619	0.0258627	1	5.34035	6.0717	6.21026	5.0973	5.29967	5.60044	si:ch73-103b2.3	si:ch73-103b2.3 [Source:ZFIN;Acc:ZDB-GENE-110408-10]	16	28257799	28259131	1	protein_coding	100535672	TRYPSIN PRECURSOR EC_3.4.21.4	peptidase activity
ENSDARG00000075652	-0.58704	2.3969	0.0253086	1	2.72833	2.79381	3.02685	2.48213	2.4438	2.13652	fastkd3	FAST kinase domains 3 [Source:ZFIN;Acc:ZDB-GENE-050208-273]	7	65552924	65562221	1	protein_coding	100003734	FAST KINASE DOMAIN CONTAINING 3	kinase activity
ENSDARG00000062481	-0.588461	2.13467	0.0438006	1	2.85283	2.54924	2.45821	2.11542	2.45249	1.81037	mlphb	melanophilin b [Source:ZFIN;Acc:ZDB-GENE-070803-2]	9	25042358	25056714	1	protein_coding	557015	MELANOPHILIN EXOPHILIN 3 SLP HOMOLOG LACKING C2 DOMAINS A SLAC2 A SYNAPTOTAGMIN 2A	enzyme binding;transport
ENSDARG00000012297	-0.589049	1.64289	0.0361395	1	2.06176	2.15221	2.42617	1.8107	1.75206	1.77671	cnga3b	cyclic nucleotide gated channel alpha 3b [Source:ZFIN;Acc:ZDB-GENE-090312-121]	1	9943233	9952650	1	protein_coding	100334711	CYCLIC NUCLEOTIDE GATED CATION CHANNEL CYCLIC NUCLEOTIDE GATED CHANNEL ALPHA CNG CHANNEL ALPHA CNG	transmembrane transport;transmembrane transporter activity;transport
ENSDARG00000096712	-0.589153	2.19538	0.0469953	1	2.38192	2.77273	2.84496	2.40332	2.34451	1.75958	si:dkey-193p11.2	si:dkey-193p11.2 [Source:ZFIN;Acc:ZDB-GENE-030131-8407]	12	27413562	27415516	-1	protein_coding		UNKNOWN
ENSDARG00000003635	-0.590469	2.11261	0.0319599	1	2.72147	2.58596	2.52022	2.25162	2.29702	1.79364	mogat3b	monoacylglycerol O-acyltransferase 3b [Source:ZFIN;Acc:ZDB-GENE-110302-2]	5	40197087	40204927	1	protein_coding	565116	O ACYLTRANSFERASE ACYL ACYLTRANSFERASE O ACYLTRANSFERASE	transferase activity, transferring acyl groups
ENSDARG00000056680	-0.592795	3.14167	0.0189787	1	3.4086	3.47691	3.68107	3.18355	3.07623	2.67324	stc2a	stanniocalcin 2a [Source:ZFIN;Acc:ZDB-GENE-041008-14]	14	25214710	25221629	1	protein_coding	544665	STANNIOCALCIN 2 STC 2	extracellular region
ENSDARG00000051762	-0.594338	3.69775	0.0112486	1	4.15779	3.99659	3.97757	3.50201	3.30472	3.66071	DNAJA4	DnaJ (Hsp40) homolog, subfamily A, member 4 [Source:HGNC Symbol;Acc:14885]	25	35458940	35466992	-1	protein_coding		DNAJ HOMOLOG SUBFAMILY A MEMBER PRECURSOR	unfolded protein binding;protein folding
ENSDARG00000028521	-0.594703	3.33879	0.038522	1	3.62988	3.66598	3.82622	3.44195	3.38868	2.48806	c1ql3b	complement component 1, q subcomponent-like 3b [Source:ZFIN;Acc:ZDB-GENE-040426-1836]	3	31533125	31571061	1	protein_coding	556064	COMPLEMENT C1Q PRECURSOR
ENSDARG00000093628	-0.602605	3.88755	0.0193338	1	4.01362	4.19185	4.4494	3.76273	3.90814	3.24063	s100a11	S100 calcium binding protein A11 [Source:ZFIN;Acc:ZDB-GENE-070717-5]	19	8190299	8193011	1	protein_coding	100307070	UNKNOWN	ion binding
ENSDARG00000035697	-0.603236	1.21633	0.0487568	1	1.88886	1.80302	1.98428	1.21416	1.52355	1.67075	zgc:110697	zgc:110697 [Source:ZFIN;Acc:ZDB-GENE-050417-414]	8	690341	699975	1	protein_coding	550562	SPINDLIN	reproduction
ENSDARG00000007276	-0.603338	1.85281	0.0368408	1	2.21614	2.32144	2.62271	1.71242	1.97364	2.08245	ela3l	elastase 3 like [Source:ZFIN;Acc:ZDB-GENE-060710-2]	5	27756145	27763404	-1	protein_coding	554107	CHYMOTRYPSIN ELASTASE FAMILY MEMBER PRECURSOR ELASTASE	peptidase activity
ENSDARG00000062872	-0.605656	2.39533	0.0167171	1	2.84654	2.80423	2.92737	2.38521	2.36308	2.31127	MRS2	MRS2 magnesium transporter [Source:HGNC Symbol;Acc:13785]	16	11881530	11901800	1	protein_coding	565251	MAGNESIUM TRANSPORTER MRS2 HOMOLOG MITOCHONDRIAL PRECURSOR MRS2
ENSDARG00000056045	-0.607049	1.51329	0.0336038	1	1.99506	2.05951	2.29927	1.55929	1.76608	1.70694	GUCY2C (1 of 2)	guanylate cyclase 2C (heat stable enterotoxin receptor) [Source:HGNC Symbol;Acc:4688]	12	20161961	20187496	-1	protein_coding	568219	ATRIAL NATRIURETIC PEPTIDE RECEPTOR PRECURSOR EC_4.6.1.2 ATRIAL NATRIURETIC PEPTIDE RECEPTOR TYPE ANP ANPR NPR GUANYLATE CYCLASE GC	lyase activity;cellular protein modification process;signal transduction;kinase activity;ion binding;small molecule metabolic process;biosynthetic process;cellular nitrogen compound metabolic process
ENSDARG00000011724	-0.611218	1.24813	0.0454268	1	2.0288	1.90341	1.82142	1.65311	1.61934	1.14615	marveld1	MARVEL domain containing 1 [Source:ZFIN;Acc:ZDB-GENE-050208-33]	13	40050630	40051118	-1	protein_coding	497317	MARVEL DOMAIN CONTAINING 1	organelle;nucleus;cell;intracellular
ENSDARG00000030094	-0.611998	1.01875	0.0416291	1	1.74745	1.79259	1.70609	1.42389	1.42094	1.17227	mal	mal, T-cell differentiation protein [Source:ZFIN;Acc:ZDB-GENE-050417-175]	17	21932806	21936556	1	protein_coding	550381	MYELIN AND LYMPHOCYTE
ENSDARG00000011652	-0.614746	1.73077	0.034063	1	1.99506	2.38532	2.47396	1.79706	1.87359	1.82691	RANBP2 (1 of 2)	RAN binding protein 2 [Source:HGNC Symbol;Acc:9848]	9	3151974	3165972	1	protein_coding	555772	UNKNOWN	protein folding;isomerase activity;ion binding;transport;cell;intracellular
ENSDARG00000005284	-0.616411	2.47896	0.0172169	1	2.78207	2.99378	3.0215	2.43007	2.35383	2.46711	fbxl15	F-box and leucine-rich repeat protein 15 [Source:ZFIN;Acc:ZDB-GENE-040426-2440]	12	46614278	46621518	-1	protein_coding	405878	F BOX/LRR REPEAT 15	ligase activity;anatomical structure development;cellular protein modification process;cell cycle;catabolic process;protein complex;cytoplasm;cell;intracellular
ENSDARG00000069505	-0.626954	1.92066	0.0273895	1	2.29218	2.38532	2.67817	1.95276	2.12274	1.81037	CLDN4 (5 of 9)	claudin 4 [Source:HGNC Symbol;Acc:2046]	21	25174027	25176022	1	protein_coding	678612	CLAUDIN	structural molecule activity;plasma membrane;cell
ENSDARG00000041110	-0.630714	4.36804	0.00997096	1	4.6155	4.6228	4.85035	4.04821	3.82686	4.374	dnajc3	DnaJ (Hsp40) homolog, subfamily C, member 3 [Source:ZFIN;Acc:ZDB-GENE-030131-1264]	9	30517351	30531224	-1	protein_coding	322544	DNAJ HOMOLOG SUBFAMILY C MEMBER 3 PRECURSOR INTERFERON INDUCED DOUBLE STRANDED RNA ACTIVATED KINASE INHIBITOR KINASE INHIBITOR OF 58 KDA KINASE INHIBITOR P58
ENSDARG00000031161	-0.632073	1.41172	0.0484744	1	1.91315	2.06819	2.16013	1.68307	1.23184	1.82691	nr1d4a	nuclear receptor subfamily 1, group D, member 4a [Source:ZFIN;Acc:ZDB-GENE-080403-5]	23	35847303	35873065	-1	protein_coding	563150	NUCLEAR RECEPTOR SUBFAMILY 1 GROUP D MEMBER 1 REV ERBA ALPHA V ERBA RELATED 1 EAR 1	nucleic acid binding transcription factor activity;DNA binding;signal transduction;signal transducer activity;organelle;nucleus;ion binding;biosynthetic process;cell;intracellular;cellular nitrogen compound metabolic process
ENSDARG00000057032	-0.635788	3.27383	0.010631	1	3.48754	3.71928	3.7699	3.16774	3.17412	2.90899	ppm1nb	protein phosphatase, Mg2+/Mn2+ dependent, 1Nb (putative) [Source:ZFIN;Acc:ZDB-GENE-071004-34]	21	20195789	20201117	-1	protein_coding	564875	PHOSPHATASE 1A EC_3.1.3.16 PHOSPHATASE 2C ALPHA PP2C ALPHA	phosphatase activity;cellular protein modification process;ion binding
ENSDARG00000069122	-0.637052	4.53999	0.00561097	1	4.88168	4.83595	4.88905	4.16163	4.17832	4.42378	si:ch211-216l23.2	si:ch211-216l23.2 [Source:ZFIN;Acc:ZDB-GENE-030131-3806]	18	17413682	17434756	1	protein_coding	565061	UNKNOWN
ENSDARG00000075951	-0.638275	1.77423	0.0254842	1	2.19648	2.27722	2.53531	1.96501	1.77996	1.81037	CABZ01072534.1	Uncharacterized protein [Source:UniProtKB/TrEMBL;Acc:F1R735]	1	41080395	41120369	-1	protein_coding		UNKNOWN
ENSDARG00000007601	-0.638328	3.75916	0.00822014	1	4.11132	4.06321	4.18562	3.69817	3.56744	3.28321	zmynd8	zinc finger, MYND-type containing 8 [Source:ZFIN;Acc:ZDB-GENE-041119-1]	11	18981352	19024769	-1	protein_coding	564460	KINASE C BINDING 1 CUTANEOUS T CELL LYMPHOMA ASSOCIATED ANTIGEN SE14 3 CTCL ASSOCIATED ANTIGEN SE14 3 RACK7 ZINC FINGER MYND DOMAIN CONTAINING 8	ion binding
ENSDARG00000078078	-0.638452	3.57696	0.0136083	1	3.97376	3.90268	3.96925	3.55968	3.5061	2.93211	LRFN4 (1 of 2)	leucine rich repeat and fibronectin type III domain containing 4 [Source:HGNC Symbol;Acc:28456]	7	61026931	61074111	1	protein_coding		LEUCINE RICH REPEAT AND FIBRONECTIN TYPE III DOMAIN CONTAINING PRECURSOR SYNAPTIC ADHESION MOLECULE
ENSDARG00000060512	-0.639324	2.45993	0.0136138	1	2.88388	3.00286	2.89263	2.32947	2.47827	2.35754	KBTBD3	kelch repeat and BTB (POZ) domain containing 3 [Source:HGNC Symbol;Acc:22934]	15	46798806	46807411	1	protein_coding	100003277	KELCH REPEAT AND BTB DOMAIN CONTAINING 3 BTB AND KELCH DOMAIN CONTAINING 3
ENSDARG00000020602	-0.639584	5.57779	0.0312958	1	5.38009	5.93607	6.21672	5.04201	4.81443	5.74995	grk7a	G-protein-coupled receptor kinase 7a [Source:ZFIN;Acc:ZDB-GENE-050824-1]	2	16357036	16364710	1	protein_coding	566120	G COUPLED RECEPTOR KINASE G COUPLED RECEPTOR KINASE	neurological system process;cellular protein modification process;signal transduction;kinase activity;signal transducer activity;ion binding
ENSDARG00000043141	-0.641443	2.00867	0.0295773	1	2.22586	2.64515	2.69843	2.12637	1.80734	2.13652	BX323819.1	Uncharacterized protein [Source:UniProtKB/TrEMBL;Acc:E7FC63]	17	33519383	33544148	1	protein_coding	560410	ADENYLATE CYCLASE TYPE EC_4.6.1.1 ATP PYROPHOSPHATE LYASE ADENYLATE CYCLASE TYPE ADENYLYL CYCLASE CA 2+ ADENYLYL CYCLASE	lyase activity;signal transduction;small molecule metabolic process;biosynthetic process;cellular nitrogen compound metabolic process
ENSDARG00000062268	-0.645104	1.20889	0.0333923	1	1.83903	1.88389	1.97324	1.59125	1.55619	1.17227	jarid2b	jumonji, AT rich interactive domain 2b [Source:ZFIN;Acc:ZDB-GENE-060503-246]	19	26457126	26644445	1	protein_coding	558456	JUMONJI JUMONJI/ARID DOMAIN CONTAINING 2	cell differentiation;DNA binding;nucleoplasm;organelle;nucleus;chromosome organization;biosynthetic process;protein complex;cell;intracellular;cellular nitrogen compound metabolic process
ENSDARG00000068192	-0.646494	2.48963	0.0145262	1	3.10028	2.9475	2.80814	2.49063	2.4438	2.28756	TAF4	TAF4 RNA polymerase II, TATA box binding protein (TBP)-associated factor, 135kDa [Source:HGNC Symbol;Acc:11537]	11	21791593	21820579	-1	protein_coding	100149942	TRANSCRIPTION INITIATION FACTOR TFIID SUBUNIT 4 RNA POLYMERASE II TBP ASSOCIATED FACTOR SUBUNIT C TBP ASSOCIATED FACTOR 4 TRANSCRIPTION INITIATION FACTOR TFIID 130 KDA SUBUNIT TAF II 130 TAFII 130 TAFII130 TRANSCRIPTION INITIATION FACTOR TFIID 135 KDA SUB	nucleic acid binding transcription factor activity;nucleoplasm;organelle;nucleus;biosynthetic process;protein complex;cell;intracellular;cellular nitrogen compound metabolic process
ENSDARG00000009402	-0.6468	1.37185	0.0365794	1	1.87656	2.26971	1.88172	1.49318	1.49015	1.70694	BX248582.1	Uncharacterized protein [Source:UniProtKB/TrEMBL;Acc:E7FCS4]	15	663267	668300	-1	protein_coding	100535998	UNKNOWN
ENSDARG00000020467	-0.648517	6.58745	0.00478723	1	7.01408	6.7956	6.8411	6.24817	6.18603	6.29879	safb	scaffold attachment factor B [Source:ZFIN;Acc:ZDB-GENE-030131-698]	22	15841906	15850925	-1	protein_coding	321979	SCAFFOLD ATTACHMENT FACTOR SAF
ENSDARG00000062139	-0.648998	4.89882	0.00647736	1	5.20305	5.24087	5.22322	4.56913	4.34404	4.83287	eif2ak3	eukaryotic translation initiation factor 2-alpha kinase 3 [Source:ZFIN;Acc:ZDB-GENE-050414-2]	13	13806231	13865559	1	protein_coding		EUKARYOTIC TRANSLATION INITIATION FACTOR 2 ALPHA KINASE 3 PRECURSOR EC_2.7.11.1 PRKR ENDOPLASMIC RETICULUM KINASE PANCREATIC EIF2 ALPHA KINASE	translation factor activity, nucleic acid binding;translation;cellular protein modification process;kinase activity;ion binding;biosynthetic process;RNA binding;
ENSDARG00000070694	-0.649954	1.96319	0.0303305	1	2.62919	2.4264	2.45026	2.15871	2.16568	1.55638	BX649458.1	Neurexophilin [Source:UniProtKB/TrEMBL;Acc:E7F2C9]	3	20294524	20354236	1	protein_coding	563017	NEUREXOPHILIN PRECURSOR
ENSDARG00000093494	-0.650582	4.33675	0.0272493	1	4.32551	4.68053	4.95789	3.85446	3.61081	4.5462	si:ch211-217k17.9	si:ch211-217k17.9 [Source:ZFIN;Acc:ZDB-GENE-061207-21]	1	52892868	52895323	1	protein_coding	798921	UNKNOWN
ENSDARG00000094549	-0.651074	2.37946	0.0154405	1	2.74195	2.79381	3.03218	2.34829	2.41739	2.17579	ugt5b3	UDP glucuronosyltransferase 5 family, polypeptide B3 [Source:ZFIN;Acc:ZDB-GENE-100406-5]	1	8712062	8728809	-1	protein_coding	100415792	UDP GLUCURONOSYLTRANSFERASE UGT 58 PRECURSOR UDPGT 58 EC_2.4.1.17	transferase activity, transferring glycosyl groups
ENSDARG00000024560	-0.65131	3.03105	0.0179216	1	3.30228	3.45722	3.5645	2.52412	2.81814	3.19039	slc4a1b	solute carrier family 4, anion exchanger, member 1b [Source:ZFIN;Acc:ZDB-GENE-110215-2]	12	11132938	11179590	1	protein_coding	561787	ANION EXCHANGE AE ANION EXCHANGER SOLUTE CARRIER FAMILY 4 MEMBER	transmembrane transporter activity;transport
ENSDARG00000070726	-0.65727	3.14363	0.0103916	1	3.35198	3.58968	3.69122	3.11925	2.95295	2.79593	cnga3a	cyclic nucleotide gated channel alpha 3a [Source:ZFIN;Acc:ZDB-GENE-090611-2]	6	38725815	38749446	-1	protein_coding		CYCLIC NUCLEOTIDE GATED CATION CHANNEL CYCLIC NUCLEOTIDE GATED CHANNEL ALPHA CNG CHANNEL ALPHA CNG	transmembrane transport;transmembrane transporter activity;transport
ENSDARG00000091669	-0.661612	2.77299	0.0241448	1	2.97898	3.54687	3.04279	2.35761	2.61624	2.90121	si:dkey-17e16.17	si:dkey-17e16.17 [Source:ZFIN;Acc:ZDB-GENE-091204-161]	21	25068446	25075182	1	protein_coding	100334848	UNKNOWN
ENSDARG00000087188	-0.662549	4.31528	0.00537537	1	4.53954	4.68476	4.75201	4.11568	4.11125	3.85063	nfil3-6	nuclear factor, interleukin 3 regulated, member 6 [Source:ZFIN;Acc:ZDB-GENE-040704-63]	3	13889405	13895597	-1	protein_coding	431765	E4 BINDING 4 6	nucleic acid binding transcription factor activity;DNA binding
ENSDARG00000057527	-0.667031	1.54069	0.0251915	1	2.06176	2.11919	2.29927	1.65311	1.87359	1.45362	MEF2A (1 of 2)	myocyte enhancer factor 2A [Source:HGNC Symbol;Acc:6993]	7	16446601	16481531	1	protein_coding		MYOCYTE SPECIFIC ENHANCER FACTOR	DNA binding
ENSDARG00000004618	-0.672412	1.64951	0.0492848	1	2.21614	2.2393	2.29927	1.97715	1.97364	1.11954	stx2a	syntaxin 2a [Source:ZFIN;Acc:ZDB-GENE-040801-80]	21	16462514	16468324	-1	protein_coding	445167	SYNTAXIN	vesicle-mediated transport;transport
ENSDARG00000014095	-0.674663	1.37483	0.0234106	1	2.0064	1.99727	2.10048	1.55929	1.69457	1.38826	CT027835.1	Uncharacterized protein [Source:UniProtKB/TrEMBL;Acc:E7F7Y1]	14	42351111	42369582	1	protein_coding	100534741	ARYL HYDROCARBON INTERACTING	protein folding
ENSDARG00000051852	-0.679182	2.72535	0.0405457	1	3.3296	3.11179	3.07929	2.88153	2.83819	1.81037	kcnc1a	potassium voltage-gated channel, Shaw-related subfamily, member 1a [Source:ZFIN;Acc:ZDB-GENE-061220-10]	7	34362962	34418098	1	protein_coding	565419	POTASSIUM VOLTAGE GATED CHANNEL SUBFAMILY C MEMBER VOLTAGE GATED POTASSIUM CHANNEL KV3	transmembrane transport;protein complex assembly;plasma membrane;transmembrane transporter activity;transport;macromolecular complex assembly;cellular component assembly;protein complex;cell
ENSDARG00000086717	-0.680887	1.52136	0.0366928	1	2.13586	1.92268	2.36834	1.54305	1.97364	1.3658	CU915778.1	Uncharacterized protein [Source:UniProtKB/TrEMBL;Acc:E7F971]	1	44449883	44467566	-1	protein_coding	565211	VON WILLEBRAND FACTOR A DOMAIN CONTAINING 7 PRECURSOR G7C
ENSDARG00000010478	-0.682927	7.04383	0.00751852	1	7.59062	7.20411	7.2321	6.47705	6.59578	6.91775	hsp90aa1.1	heat shock protein 90, alpha (cytosolic), class A member 1, tandem duplicate 1 [Source:ZFIN;Acc:ZDB-GENE-990415-94]	20	54337468	54351275	-1	protein_coding	30591	HEAT SHOCK	unfolded protein binding;protein folding;cytoplasmic membrane-bounded vesicle;cell differentiation;anatomical structure formation involved in morphogenesis;protein complex assembly;enzyme regulator activity;anatomical structure development;cytoskeleton organization;organelle;ion binding;macromolecular complex assembly;cellular component assembly;cytoplasm;cell;intracellular;response to stress
ENSDARG00000029071	-0.68787	3.02248	0.00942984	1	3.45068	3.39995	3.50057	2.90078	3.01884	2.55908	creld2	cysteine-rich with EGF-like domains 2 [Source:ZFIN;Acc:ZDB-GENE-040426-1626]	4	26378363	26395676	-1	protein_coding	393495	CYSTEINE RICH WITH EGF DOMAIN PRECURSOR	endoplasmic reticulum;extracellular region;organelle;ion binding;cytoplasm;cell;intracellular
ENSDARG00000031001	-0.696382	1.12248	0.0247995	1	1.96052	1.68387	1.89348	1.31329	1.43856	1.38826	rrnad1	ribosomal RNA adenine dimethylase domain containing 1 [Source:ZFIN;Acc:ZDB-GENE-050522-515]	16	31596412	31645221	1	protein_coding		RRNAD1
ENSDARG00000008592	-0.698482	3.11994	0.0143719	1	3.39141	3.51865	3.70463	3.09159	3.12056	2.44585	mtmr8	myotubularin related protein 8 [Source:ZFIN;Acc:ZDB-GENE-040426-1016]	5	23810916	23836180	-1	protein_coding	393365	MYOTUBULARIN RELATED EC_3.1.3.-	nuclear envelope;phosphatase activity;organelle;nucleus;cell;intracellular
ENSDARG00000015831	-0.698796	3.38069	0.00590829	1	3.91785	3.69428	3.73764	3.1783	3.23587	3.02821	dnajb1a	DnaJ (Hsp40) homolog, subfamily B, member 1a [Source:ZFIN;Acc:ZDB-GENE-040801-90]	3	50310991	50323890	-1	protein_coding	445177	DNAJ HOMOLOG SUBFAMILY B MEMBER	unfolded protein binding;protein folding
ENSDARG00000056334	-0.702242	1.64907	0.0437659	1	2.31969	2.26971	2.18905	2.10439	1.77996	1.14615	mlh3	mutL homolog 3 (E. coli) [Source:ZFIN;Acc:ZDB-GENE-060810-45]	23	24876972	24886216	1	protein_coding	568323	DNA MISMATCH REPAIR MLH3 MUTL HOMOLOG 3	DNA binding;ion binding;cellular nitrogen compound metabolic process;response to stress;DNA metabolic process
ENSDARG00000040959	-0.704268	1.31815	0.0237	1	1.96052	1.92268	2.1106	1.52662	1.69457	1.24792	rabl3	RAB, member of RAS oncogene family-like 3 [Source:ZFIN;Acc:ZDB-GENE-040808-11]	9	33682384	33685727	1	protein_coding	403048	RAB 3	signal transduction;organelle;nucleus;ion binding;transport;cytoplasm;cell;intracellular
ENSDARG00000073705	-0.704615	1.46435	0.0246737	1	2.13586	2.02428	2.17948	1.63789	1.83421	1.27228	rbfa	ribosome binding factor A [Source:ZFIN;Acc:ZDB-GENE-070410-83]	16	27603594	27607329	-1	protein_coding	100037330	UNCHARACTERIZED	ribosome biogenesis;cellular nitrogen compound metabolic process
ENSDARG00000036009	-0.712606	3.20863	0.00580958	1	3.58524	3.5957	3.70797	2.86202	2.98926	3.11158	zgc:101549	zgc:101549 [Source:ZFIN;Acc:ZDB-GENE-041114-125]	25	5627495	5639284	1	protein_coding	492779	SIALIC ACID SYNTHASE N ACETYLNEURAMINATE SYNTHASE EC_2.5.1.56 N ACETYLNEURAMINATE 9 PHOSPHATE SYNTHASE EC_2.5.1.- 57 N ACETYLNEURAMINIC ACID PHOSPHATE SYNTHASE N ACETYLNEURAMINIC ACID SYNTHASE	carbohydrate metabolic process;biosynthetic process
ENSDARG00000037955	-0.71316	1.65611	0.0151499	1	2.22586	2.19245	2.3851	1.8107	1.75206	1.63362	pih1d1	PIH1 domain containing 1 [Source:ZFIN;Acc:ZDB-GENE-050309-147]	3	32309510	32317809	-1	protein_coding	553260	PIH1 DOMAIN CONTAINING 1
ENSDARG00000038788	-0.718876	1.28995	0.0193375	1	1.94882	1.91308	2.08004	1.45895	1.61934	1.34298	DNAI1 (2 of 2)	dynein, axonemal, intermediate chain 1 [Source:HGNC Symbol;Acc:2954]	21	16467609	16494430	1	protein_coding	555705	DYNEIN INTERMEDIATE CHAIN 1 AXONEMAL AXONEMAL DYNEIN INTERMEDIATE CHAIN 1
ENSDARG00000088337	-0.72928	2.47444	0.0113606	1	2.78865	2.90454	3.18836	2.45634	2.17622	2.42427	wu:fc34e06	wu:fc34e06 [Source:ZFIN;Acc:ZDB-GENE-030131-3331]	1	41067045	41078571	-1	protein_coding	324610	UNKNOWN
ENSDARG00000058780	-0.731402	1.26211	0.0202569	1	1.81345	1.88389	2.16984	1.36965	1.52355	1.47477	slc9a2	solute carrier family 9 (sodium/hydrogen exchanger), member 2 [Source:ZFIN;Acc:ZDB-GENE-070912-541]	9	7004555	7033166	-1	protein_coding	562904	SODIUM/HYDROGEN EXCHANGER NA + /H + EXCHANGER NHE SOLUTE CARRIER FAMILY 9 MEMBER	transmembrane transport;homeostatic process;transmembrane transporter activity;transport;response to stress
ENSDARG00000052012	-0.733804	1.03315	0.0244928	1	1.86416	1.88389	1.60955	1.36965	1.19085	1.3658	rtn4rl2a	reticulon 4 receptor-like 2 a [Source:ZFIN;Acc:ZDB-GENE-040310-4]	1	44946555	44949026	1	protein_coding	403307	RETICULON 4 RECEPTOR PRECURSOR NOGO RECEPTOR NOGO 66 RECEPTOR HOMOLOG NOGO 66 RECEPTOR RELATED
ENSDARG00000060361	-0.733947	2.8105	0.0259401	1	3.4086	3.21697	3.18358	3.04043	2.70625	1.93766	cep104	centrosomal protein 104 [Source:ZFIN;Acc:ZDB-GENE-060503-195]	8	22905398	22934329	-1	protein_coding	560451	UNKNOWN
ENSDARG00000020133	-0.73936	2.93132	0.0238254	1	3.23161	3.44061	3.46947	2.6046	2.17622	3.23445	jdp2	Jun dimerization protein 2 [Source:ZFIN;Acc:ZDB-GENE-040718-197]	20	46837675	46845688	1	protein_coding	436766	JUN DIMERIZATION 2	nucleic acid binding transcription factor activity;DNA binding;organelle;nucleus;biosynthetic process;cell;intracellular;cellular nitrogen compound metabolic process
ENSDARG00000056587	-0.744063	2.16353	0.00907146	1	2.74195	2.69082	2.67817	2.00113	2.24791	2.04052	cyp2r1	cytochrome P450, family 2, subfamily R, polypeptide 1 [Source:ZFIN;Acc:ZDB-GENE-110114-1]	7	28581189	28823102	1	protein_coding	563369	CYTOCHROME P450	oxidoreductase activity;ion binding
ENSDARG00000095434	-0.747496	2.39745	0.0237256	1	2.65822	2.8452	3.17396	2.26159	1.83421	2.65483	si:ch211-217k17.8	si:ch211-217k17.8 [Source:ZFIN;Acc:ZDB-GENE-031010-46]	1	52887174	52890927	1	protein_coding		UNKNOWN
ENSDARG00000033957	-0.752254	2.47427	0.0120653	1	3.11606	2.87517	2.93308	2.34829	2.61624	1.99733	trmt44	tRNA methyltransferase 44 homolog (S. cerevisiae) [Source:ZFIN;Acc:ZDB-GENE-041010-189]	7	60153071	60196232	1	protein_coding	450066	PROBABLE TRNA URACIL O 2 METHYLTRANSFERASE EC_2.1.1.211	methyltransferase activity;ion binding
ENSDARG00000078546	-0.757891	2.57276	0.0240552	1	3.13683	3.08639	2.97243	2.55686	2.77719	1.7247	cars2	cysteinyl-tRNA synthetase 2, mitochondrial [Source:ZFIN;Acc:ZDB-GENE-030131-5564]	1	28114604	28133331	1	protein_coding	555187	CYSTEINE TRNA LIGASE MITOCHONDRIAL PRECURSOR EC_6.1.1.16 CYSTEINYL TRNA SYNTHETASE CYSRS	ligase activity;translation;tRNA metabolic process;cellular amino acid metabolic process;ion binding;small molecule metabolic process;biosynthetic process;cellular nitrogen compound metabolic process
ENSDARG00000059026	-0.766161	1.29469	0.0281323	1	1.64966	2.02428	2.25437	1.21416	1.53996	1.6147	zgc:123217	zgc:123217 [Source:ZFIN;Acc:ZDB-GENE-051113-188]	12	4716922	4724645	1	protein_coding	641414	SERINE PROTEASE PRECURSOR EC_3.4.21.-	peptidase activity
ENSDARG00000070439	-0.77213	4.07204	0.0290119	1	3.80557	4.60948	4.80435	3.39293	3.29024	4.31073	pde6h	phosphodiesterase 6H, cGMP-specific, cone, gamma [Source:ZFIN;Acc:ZDB-GENE-040426-1754]	6	269176	297339	-1	protein_coding	393758	UNKNOWN	neurological system process;ion binding
ENSDARG00000036386	-0.772186	4.71618	0.00322397	1	5.18944	5.05366	5.02092	4.19321	4.2222	4.59288	rbm4.1	RNA binding motif protein 4.1 [Source:ZFIN;Acc:ZDB-GENE-030131-3902]	7	23968556	23973894	1	protein_coding	573001	RNA BINDING RNA BINDING MOTIF RNA BINDING MOTIF	organelle;nucleus;ion binding;RNA binding;cell;intracellular
ENSDARG00000088484	-0.775144	2.13404	0.0233952	1	2.6365	2.81458	2.60135	2.13723	1.50695	2.41336	kcnj1a.6	potassium inwardly-rectifying channel, subfamily J, member 1a, tandem duplicate 6 [Source:ZFIN;Acc:ZDB-GENE-050420-272]	18	47054619	47056563	-1	protein_coding	569052	INWARD RECTIFIER POTASSIUM CHANNEL INWARD RECTIFIER K + CHANNEL POTASSIUM CHANNEL INWARDLY RECTIFYING SUBFAMILY J MEMBER	transmembrane transporter activity;transport
ENSDARG00000024746	-0.780195	7.05153	0.00492483	1	7.43369	7.2824	7.46893	6.61216	6.24353	6.93263	hsp90aa1.2	heat shock protein 90, alpha (cytosolic), class A member 1, tandem duplicate 2 [Source:ZFIN;Acc:ZDB-GENE-031001-3]	20	54322501	54336769	-1	protein_coding	565155	HEAT SHOCK	unfolded protein binding;protein folding;ion binding;response to stress
ENSDARG00000002394	-0.782917	1.14189	0.0236831	1	1.67828	1.89368	2.0593	1.25463	1.60381	1.17227	ugt5d1	UDP glucuronosyltransferase 5 family, polypeptide D1 [Source:ZFIN;Acc:ZDB-GENE-091118-36]	10	26361124	26363478	1	protein_coding	100415794	UDP GLUCURONOSYLTRANSFERASE UGT 58 PRECURSOR UDPGT 58 EC_2.4.1.17	lipid metabolic process;carbohydrate metabolic process;transferase activity, transferring glycosyl groups
ENSDARG00000077187	-0.790961	3.31243	0.0110035	1	3.36084	3.73299	4.07892	2.91978	2.77719	3.35909	impg1a	interphotoreceptor matrix proteoglycan 1a [Source:ZFIN;Acc:ZDB-GENE-070424-197]	20	801600	832111	-1	protein_coding		INTERPHOTORECEPTOR MATRIX PROTEOGLYCAN 2 PRECURSOR SIALOPROTEIN ASSOCIATED WITH CONES AND RODS PROTEOGLYCAN SPACRCAN
ENSDARG00000069377	-0.797533	1.95788	0.00875461	1	2.35558	2.62177	2.63678	1.98919	1.80734	1.95281	si:dkey-242g16.2	si:dkey-242g16.2 [Source:ZFIN;Acc:ZDB-GENE-030131-8324]	10	18017268	18018999	-1	protein_coding	336380	UNCHARACTERIZED
ENSDARG00000074213	-0.810498	1.02048	0.0187304	1	1.76089	1.75008	1.89348	1.40604	1.40311	0.948702	eif3bb	eukaryotic translation initiation factor 3, subunit Bb [Source:ZFIN;Acc:ZDB-GENE-090312-175]	1	10871414	10888788	1	protein_coding		EUKARYOTIC TRANSLATION INITIATION FACTOR 3 SUBUNIT B EIF3B EUKARYOTIC TRANSLATION INITIATION FACTOR 3.90 KDA SUBUNIT HOMOLOG EIF3 P90 TRANSLATION INITIATION FACTOR EIF3 P90 SUBUNIT HOMOLOG	translation factor activity, nucleic acid binding;translation;biosynthetic process;RNA binding;protein complex;cytoplasm;cell;intracellular
ENSDARG00000056726	-0.812	1.09628	0.0374254	1	1.69238	1.89368	1.97324	1.294	1.70916	0.789046	mettl7a	methyltransferase like 7A [Source:ZFIN;Acc:ZDB-GENE-061027-239]	6	39424728	39428838	1	protein_coding	569131	METHYLTRANSFERASE PRECURSOR EC_2.1.1.-	methyltransferase activity
ENSDARG00000052894	-0.815656	3.47745	0.00285514	1	4.03867	3.84831	3.85659	3.20436	3.21558	3.09119	znf532	zinc finger protein 532 [Source:ZFIN;Acc:ZDB-GENE-060531-40]	21	9308832	9351884	1	protein_coding		ZINC FINGER	ion binding;
ENSDARG00000070652	-0.817067	1.74912	0.0113898	1	2.17656	2.39225	2.53531	1.72688	1.94927	1.55638	BX927369.2	Uncharacterized protein [Source:UniProtKB/TrEMBL;Acc:E7F4A8]	17	49675395	49685460	1	protein_coding	100333489	UNKNOWN
ENSDARG00000010958	-0.823004	2.47348	0.00516184	1	2.97898	2.94279	3.07413	2.38521	2.36308	2.16282	glmnb	glomulin, FKBP associated protein b [Source:ZFIN;Acc:ZDB-GENE-080723-14]	6	28684309	28694625	-1	protein_coding	100170791	GLOMULIN FK506 BINDING ASSOCIATED FAP FKBP ASSOCIATED
ENSDARG00000039730	-0.831198	2.0892	0.0146573	1	2.16649	2.79903	2.92164	1.88991	2.19707	1.89123	zgc:112160	zgc:112160 [Source:ZFIN;Acc:ZDB-GENE-050417-229]	7	36516809	36521137	-1	protein_coding	550419	CHYMOTRYPSINOGEN B PRECURSOR EC_3.4.21.1 [CONTAINS CHYMOTRYPSIN B CHAIN A; CHYMOTRYPSIN B CHAIN B; CHYMOTRYPSIN B CHAIN C];CHYMOTRYPSINOGEN B PRECURSOR EC_3.4.21.1 [CONTAINS CHYMOTRYPSIN B CHAIN A; CHYMOTRYPSIN B CHAIN B; CHYMOTRYPSIN B CHAIN C];CHYMOTRYPSINOGEN B PRECURSOR EC_3.4.21.1 [CONTAINS CHYMOTRYPSIN B CHAIN A; CHYMOTRYPSIN B CHAIN B; CHYMOTRYPSIN B CHAIN C];CHYMOTRYPSINOGEN B PRECURSOR E…	peptidase activity
ENSDARG00000040135	-0.835691	4.47381	0.00254818	1	4.85685	5.06454	4.68252	4.22919	3.89224	4.09553	CU638738.1	Uncharacterized protein [Source:UniProtKB/TrEMBL;Acc:E7F1F7]	17	50755160	50764033	-1	protein_coding	570238	PROTO ONCOGENE C FOS CELLULAR ONCOGENE FOS	nucleic acid binding transcription factor activity;DNA binding
ENSDARG00000091232	-0.841185	1.116	0.0166107	1	1.78741	1.85409	1.99524	1.55929	1.0604	1.29623	kcnj1a.1	potassium inwardly-rectifying channel, subfamily J, member 1a, tandem duplicate 1 [Source:ZFIN;Acc:ZDB-GENE-031118-55]	18	47106512	47122032	-1	protein_coding	386933	INWARD RECTIFIER POTASSIUM CHANNEL INWARD RECTIFIER K + CHANNEL POTASSIUM CHANNEL INWARDLY RECTIFYING SUBFAMILY J MEMBER	transmembrane transport;transmembrane transporter activity;transport
ENSDARG00000086379	-0.84364	1.08189	0.0143011	1	1.82629	1.81338	1.9282	1.12965	1.49015	1.24792	si:ch211-232d10.3	si:ch211-232d10.3 [Source:ZFIN;Acc:ZDB-GENE-081103-4]	4	61558652	61589021	-1	protein_coding	100334677	UNCHARACTERIZED
ENSDARG00000093687	-0.850596	1.48655	0.0130408	1	1.94882	2.2316	2.30809	1.7833	1.53996	1.29623	si:dkey-193c22.1	si:dkey-193c22.1 [Source:ZFIN;Acc:ZDB-GENE-030131-7957]	5	41825948	41835577	-1	protein_coding	567837	UNCHARACTERIZED	peptidase activity
ENSDARG00000007734	-0.861041	1.34369	0.0111039	1	1.97213	2.19245	2.00612	1.60696	1.52355	1.19793	obfc1	oligonucleotide/oligosaccharide-binding fold containing 1 [Source:ZFIN;Acc:ZDB-GENE-040426-1390]	1	47996995	48010591	1	protein_coding	393360	CST COMPLEX SUBUNIT STN1 OLIGONUCLEOTIDE/OLIGOSACCHARIDE BINDING FOLD CONTAINING 1 SUPPRESSOR OF CDC THIRTEEN HOMOLOG	homeostatic process;DNA binding;chromosome;nuclear chromosome;organelle;nucleus;chromosome organization;cell;intracellular;cellular nitrogen compound metabolic process;DNA metabolic process
ENSDARG00000054934	-0.866068	1.09241	0.0141431	1	1.86416	1.86409	1.88172	1.03988	1.47316	1.34298	zgc:101765	zgc:101765 [Source:ZFIN;Acc:ZDB-GENE-041010-156]	7	26293720	26296672	1	protein_coding	450036	UNCHARACTERIZED	oxidoreductase activity
ENSDARG00000070489	-0.897762	2.74706	0.0070225	1	3.45896	3.15723	3.16913	2.88798	2.17622	2.31127	si:ch211-154o6.3	si:ch211-154o6.3 [Source:ZFIN;Acc:ZDB-GENE-030131-1030]	16	23883994	23922543	1	protein_coding	100536470	UNCHARACTERIZED
ENSDARG00000016918	-0.9028	2.52901	0.00795615	1	2.7007	2.98464	3.43768	2.07079	2.37227	2.46711	ace2	angiotensin I converting enzyme (peptidyl-dipeptidase A) 2 [Source:ZFIN;Acc:ZDB-GENE-041114-6]	11	30857132	30871811	-1	protein_coding	492331	ANGIOTENSIN CONVERTING ENZYME PRECURSOR ACE CARBOXYPEPTIDASE [CONTAINS ANGIOTENSIN CONVERTING ENZYME	peptidase activity
ENSDARG00000073910	-0.910533	1.2208	0.0133642	1	1.94882	2.03317	1.9509	1.63789	1.36677	0.978617	CINP	cyclin-dependent kinase 2 interacting protein [Source:HGNC Symbol;Acc:23789]	17	31681183	31682300	1	protein_coding	100003640	CYCLIN DEPENDENT KINASE 2 INTERACTING
ENSDARG00000019782	-0.939039	1.93355	0.00831039	1	2.25466	2.55543	2.82667	2.10439	1.70916	1.63362	IMPG2 (2 of 4)	interphotoreceptor matrix proteoglycan 2 [Source:HGNC Symbol;Acc:18362]	9	31213330	31226051	-1	protein_coding		INTERPHOTORECEPTOR MATRIX PROTEOGLYCAN 2 PRECURSOR SIALOPROTEIN ASSOCIATED WITH CONES AND RODS PROTEOGLYCAN SPACRCAN
ENSDARG00000069559	-0.940574	3.0476	0.00506473	1	3.22678	3.38266	3.95529	2.75324	2.89033	2.49842	muc13a	mucin 13a, cell surface associated [Source:ZFIN;Acc:ZDB-GENE-061207-26]	1	45576554	45591356	1	protein_coding	100538303	UNKNOWN
ENSDARG00000086756	-0.948426	2.21539	0.00989891	1	2.51482	2.96619	2.9043	2.15871	2.3162	1.51615	RGS9BP	regulator of G protein signaling 9 binding protein [Source:HGNC Symbol;Acc:30304]	18	4416770	4417498	-1	protein_coding	559232	REGULATOR OF G SIGNALING 9 BINDING RGS9
ENSDARG00000087082	-0.949452	1.80124	0.0105166	1	2.17656	2.49236	2.65762	1.75536	1.36677	2.01187	CNGB3 (2 of 2)	cyclic nucleotide gated channel beta 3 [Source:HGNC Symbol;Acc:2153]	24	31096605	31115684	1	protein_coding	562466	CYCLIC NUCLEOTIDE GATED CATION CHANNEL BETA CYCLIC NUCLEOTIDE GATED CATION CHANNEL 4 CNG CHANNEL 4 CNG 4 CNG4 CYCLIC NUCLEOTIDE GATED CATION CHANNEL GAMMA CYCLIC NUCLEOTIDE GATED CATION CHANNEL MODULATORY SUBUNIT CYCLIC NUCLEOTIDE GATED CHANNEL BETA 1 CNG
ENSDARG00000067850	-0.953435	1.928	0.0087064	1	2.46641	2.71864	2.48955	2.09328	1.89926	1.3658	jund	jun D proto-oncogene [Source:ZFIN;Acc:ZDB-GENE-070725-2]	2	56343402	56344399	-1	protein_coding	564873	TRANSCRIPTION FACTOR AP 1 PROTO ONCOGENE C JUN	nucleic acid binding transcription factor activity;DNA binding;organelle;nucleus;cell;intracellular
ENSDARG00000035606	-0.957715	1.06201	0.0088532	1	1.80049	1.99727	1.79657	1.06285	1.32949	1.31979	aldh3b2	aldehyde dehydrogenase 3 family, member B2 [Source:ZFIN;Acc:ZDB-GENE-060531-79]	5	21262520	21271941	1	protein_coding	557008	ALDEHYDE DEHYDROGENASE ALDEHYDE DEHYDROGENASE FAMILY 3 MEMBER	oxidoreductase activity
ENSDARG00000011184	-0.972665	3.65936	0.00220679	0.982604	3.77608	4.25402	4.32895	3.34688	3.23082	3.14494	grk1b	G protein-coupled receptor kinase 1 b [Source:ZFIN;Acc:ZDB-GENE-050417-211]	5	63250685	63286407	1	protein_coding	550406	G COUPLED RECEPTOR KINASE G COUPLED RECEPTOR KINASE	cellular protein modification process;signal transduction;kinase activity;ion binding
ENSDARG00000030972	-0.974402	4.75509	0.000997447	0.891792	5.15167	5.23124	5.20682	4.35318	4.25737	4.16223	dnaja1l	DnaJ (Hsp40) homolog, subfamily A, member 1, like [Source:ZFIN;Acc:ZDB-GENE-030131-2642]	1	45458476	45469909	1	protein_coding	323922	DNAJ HOMOLOG SUBFAMILY A MEMBER PRECURSOR	unfolded protein binding;protein folding;ion binding;response to stress
ENSDARG00000042293	-1.00798	1.16215	0.00594933	1	1.91315	1.80302	2.14052	1.27445	1.36677	1.19793	ca4b	carbonic anhydrase IV b [Source:ZFIN;Acc:ZDB-GENE-080815-5]	15	14409897	14420932	1	protein_coding	553246	CARBONIC ANHYDRASE 4 PRECURSOR EC_4.2.1.1 CARBONATE DEHYDRATASE IV CARBONIC ANHYDRASE IV CA IV	lyase activity;ion binding;small molecule metabolic process
ENSDARG00000069074	-1.00839	7.51058	0.0014003	0.893046	7.83702	8.01795	7.94028	7.11907	6.92588	6.72108	cry2a	cryptochrome 2a [Source:ZFIN;Acc:ZDB-GENE-010426-4]	8	21763082	21790677	1	protein_coding	573209	CRYPTOCHROME	lyase activity;cellular nitrogen compound metabolic process;response to stress;DNA metabolic process
ENSDARG00000030758	-1.03081	2.43197	0.00592719	1	2.46641	3.03862	3.41338	2.27148	2.17622	2.04052	guca1c	guanylate cyclase activator 1C [Source:ZFIN;Acc:ZDB-GENE-030829-1]	15	2880072	2895269	-1	protein_coding	100536268	GUANYLYL CYCLASE ACTIVATING 1 GCAP 1 GUANYLATE CYCLASE ACTIVATOR 1A	enzyme regulator activity;ion binding
ENSDARG00000090635	-1.0487	1.16352	0.00955838	1	1.82629	1.99727	2.06971	1.45895	0.865805	1.41038	kcnj1a.4	potassium inwardly-rectifying channel, subfamily J, member 1a, tandem duplicate 4 [Source:ZFIN;Acc:ZDB-GENE-050420-186]	18	47070687	47072197	-1	protein_coding	569191	INWARD RECTIFIER POTASSIUM CHANNEL INWARD RECTIFIER K + CHANNEL POTASSIUM CHANNEL INWARDLY RECTIFYING SUBFAMILY J MEMBER	transmembrane transporter activity;transport
ENSDARG00000096804	-1.07625	1.02503	0.01073	1	1.80049	2.00633	1.78399	0.968678	1.55619	0.886943	si:ch211-222b21.5	si:ch211-222b21.5 [Source:ZFIN;Acc:ZDB-GENE-130603-34]	12	24006419	24013401	1	protein_coding		UNKNOWN
ENSDARG00000079274	-1.08176	1.81486	0.0128987	1	1.85165	2.52424	2.93308	1.38796	1.55619	2.02627	zgc:66382	zgc:66382 [Source:ZFIN;Acc:ZDB-GENE-030131-1173]	16	28253006	28254288	1	protein_coding	322453	TRYPSIN PRECURSOR EC_3.4.21.4	peptidase activity
ENSDARG00000003973	-1.095	3.46786	0.00189009	0.970783	4.06058	3.9457	3.98033	3.03463	3.29991	2.56895	CHORDC1 (1 of 2)	cysteine and histidine-rich domain (CHORD) containing 1 [Source:HGNC Symbol;Acc:14525]	15	42757421	42776552	-1	protein_coding	573996	CYSTEINE AND HISTIDINE RICH DOMAIN CONTAINING 1 CHORD DOMAIN CONTAINING 1 CHP 1 MORGANA
ENSDARG00000092044	-1.09607	1.00536	0.0252126	1	1.60563	1.75008	2.16013	0.968678	1.66495	0.609498	si:dkey-22f5.9	si:dkey-22f5.9 [Source:ZFIN;Acc:ZDB-GENE-091204-260]	21	29414118	29421574	-1	protein_coding	100526813	UNKNOWN	response to stress
ENSDARG00000023062	-1.10912	4.43758	0.00140613	0.893046	4.8284	5.01828	4.93815	3.82788	3.48082	4.22285	cyr61	cysteine-rich, angiogenic inducer, 61 [Source:ZFIN;Acc:ZDB-GENE-040426-3]	23	45832475	45838877	1	protein_coding	403033	PRECURSOR CCN FAMILY MEMBER	extracellular region
ENSDARG00000086248	-1.11539	1.44804	0.00480835	1	2.17656	2.2316	2.21741	1.36965	1.1271	1.70694	kcnj1a.3	potassium inwardly-rectifying channel, subfamily J, member 1a, tandem duplicate 3 [Source:ZFIN;Acc:ZDB-GENE-050420-256]	18	47079191	47080652	-1	protein_coding	569137	INWARD RECTIFIER POTASSIUM CHANNEL INWARD RECTIFIER K + CHANNEL POTASSIUM CHANNEL INWARDLY RECTIFYING SUBFAMILY J MEMBER	transmembrane transporter activity;transport
ENSDARG00000032116	-1.12585	1.19105	0.00367211	1	2.17656	1.9511	1.88172	1.27445	1.21149	1.27228	cnot7	CCR4-NOT transcription complex, subunit 7 [Source:ZFIN;Acc:ZDB-GENE-061013-29]	14	31283387	31294483	1	protein_coding	768119	CCR4 NOT TRANSCRIPTION COMPLEX SUBUNIT 7 EC_3.1.13.4 CCR4 ASSOCIATED FACTOR 1 CAF 1	nucleobase-containing compound catabolic process;organelle;nucleus;biosynthetic process;catabolic process;protein complex;cytoplasm;cell;intracellular;nuclease activity;cellular nitrogen compound metabolic process
ENSDARG00000089060	-1.16765	1.7655	0.0038787	1	2.39922	2.598	2.44228	1.59125	1.25191	1.90688	kcnj1a.5	potassium inwardly-rectifying channel, subfamily J, member 1a, tandem duplicate 5 [Source:ZFIN;Acc:ZDB-GENE-050420-120]	18	47062641	47064157	-1	protein_coding	568823	INWARD RECTIFIER POTASSIUM CHANNEL INWARD RECTIFIER K + CHANNEL POTASSIUM CHANNEL INWARDLY RECTIFYING SUBFAMILY J MEMBER	transmembrane transporter activity;transport
ENSDARG00000077982	-1.17648	4.37409	0.0022305	0.982604	4.47574	4.81032	5.27022	3.46369	3.55133	4.19126	elf3	E74-like factor 3 (ets domain transcription factor, epithelial-specific ) [Source:ZFIN;Acc:ZDB-GENE-030131-8760]	22	636674	640308	1	protein_coding	560869	ETS RELATED TRANSCRIPTION FACTOR ELF 3 E74 FACTOR 3 EPITHELIAL RESTRICTED WITH SERINE BOX EPITHELIUM RESTRICTED ETS ESX EPITHELIUM SPECIFIC ETS TRANSCRIPTION FACTOR 1 ESE 1	nucleic acid binding transcription factor activity;DNA binding;organelle;nucleus;cell;intracellular
ENSDARG00000041294	-1.18783	4.28943	0.00658564	1	4.87551	4.82191	4.73086	3.09159	3.0363	4.45603	noxo1a	NADPH oxidase organizer 1a [Source:ZFIN;Acc:ZDB-GENE-030131-9700]	3	62823514	62831176	1	protein_coding	572245	NADPH OXIDASE ORGANIZER 1 NOX ORGANIZER 1	lipid binding;ion binding
ENSDARG00000094860	-1.19758	3.44128	0.000932899	0.891792	3.89973	4.06754	4.02913	3.1356	2.86449	2.70937	GPR3	G protein-coupled receptor 3 [Source:HGNC Symbol;Acc:4484]	19	45031400	45036187	1	protein_coding	796164	G COUPLED RECEPTOR	signal transduction;signal transducer activity
ENSDARG00000002311	-1.24411	2.38062	0.00522359	1	3.28842	3.3077	2.29927	2.23149	1.6347	2.10974	fabp11b	fatty acid binding protein 11b [Source:ZFIN;Acc:ZDB-GENE-050522-391]	16	18199547	18202985	-1	protein_coding	553579	FATTY ACID BINDING	lipid binding;transport
ENSDARG00000037278	-1.28344	1.88458	0.00220166	0.982604	2.62919	2.63351	2.57238	1.52662	1.94927	1.34298	lrata	lecithin retinol acyltransferase a (phosphatidylcholine--retinol O-acyltransferase a) [Source:ZFIN;Acc:ZDB-GENE-060720-1]	1	24554198	24555439	1	protein_coding	553239	LECITHIN RETINOL ACYLTRANSFERASE EC_2.3.1.135 PHOSPHATIDYLCHOLINE RETINOL O ACYLTRANSFERASE
ENSDARG00000005481	-1.4386	3.95295	0.00097418	0.891792	4.02202	4.49509	4.98563	3.07474	3.09857	3.44731	nfkbiaa	nuclear factor of kappa light polypeptide gene enhancer in B-cells inhibitor, alpha a [Source:ZFIN;Acc:ZDB-GENE-040426-2227]	20	16922347	16925201	1	protein_coding	406463	NF KAPPA B INHIBITOR ALPHA I KAPPA B ALPHA IKB ALPHA IKAPPABALPHA
ENSDARG00000077799	-1.5485	2.93015	0.000648865	0.891792	3.27911	3.74386	3.7603	2.48213	2.06721	2.23895	EGR4 (2 of 2)	early growth response 4 [Source:HGNC Symbol;Acc:3241]	23	45964749	45966878	-1	protein_coding	795099	UNCHARACTERIZED PROTEINZGC:	ion binding
ENSDARG00000019949	-1.66675	5.19529	0.000416384	0.891792	5.95236	5.68563	5.81665	4.46519	4.3417	3.71504	serpinh1b	serpin peptidase inhibitor, clade H (heat shock protein 47), member 1b [Source:ZFIN;Acc:ZDB-GENE-990415-93]	15	28732298	28736597	-1	protein_coding	30449	SERPIN H1 PRECURSOR 47 KDA HEAT SHOCK COLLAGEN BINDING COLLIGIN	enzyme regulator activity;cytoplasm;cell;intracellular;response to stress
ENSDARG00000027852	-1.84111	3.08605	0.000526865	0.891792	3.41711	3.64583	4.26247	2.03638	2.39049	2.21402	plekhf1	pleckstrin homology domain containing, family F (with FYVE domain) member 1 [Source:ZFIN;Acc:ZDB-GENE-040426-1289]	7	47585060	47586479	1	protein_coding	393311	PLECKSTRIN HOMOLOGY DOMAIN CONTAINING FAMILY F MEMBER PH DOMAIN CONTAINING FAMILY F MEMBER	lipid binding;ion binding
ENSDARG00000055752	-2.23355	3.83093	0.000375263	0.891792	4.15015	4.88956	4.67061	3.05196	2.19707	2.31127	npas4a	neuronal PAS domain protein 4a [Source:ZFIN;Acc:ZDB-GENE-060616-396]	14	31506584	31512448	-1	protein_coding	724016	NEURONAL PAS DOMAIN CONTAINING 4 NEURONAL PAS4 HLH PAS TRANSCRIPTION FACTOR NXF	DNA binding;signal transduction;signal transducer activity;organelle;nucleus;biosynthetic process;cell;intracellular;cellular nitrogen compound metabolic process
ENSDARG00000070395	-2.37932	4.81043	0.0336537	1	5.36367	5.32473	5.96408	3.90619	3.81004	0	cs	citrate synthase [Source:ZFIN;Acc:ZDB-GENE-030131-1058]	23	34121570	34241512	1	protein_coding	100536541	CITRATE SYNTHASE MITOCHONDRIAL PRECURSOR EC_2.3.3.1	transferase activity, transferring acyl groups;carbohydrate metabolic process

## Sheet: Sheet2
															H202 vs wt
		Rank	Symbol	logCPM		Rank	Symbol		logCPM				Rank	Symbol	logFC	Pvalue			Rank	Symbol	logFC	Pvalue				LogCPM		Rank	LogCPM		Rank	LogCPM
			UBB	9.81968			si:dkey-22f5.9		1.00536				1	hsp70l	2.66494	0.0308494			1	npas4a	-2.23355	0.047356				of whole gene set		1	14.382	actc1b	1	-3.1335	rin2
			hbae1	9.11116			mal		1.01875				2	mcm5	2.58995	0.00492897			2	plekhf1	-1.84111	0.0443593						2	13.905	myhz1.1	1	-3.1335	ptpn23a
			pl10	8.99532			eif3bb		1.02048				3	mmp9	2.29912	0.00737956			3	serpinh1b	-1.66675	0.0275372						3	13.4291	eef1a1l1	1	-3.1335	scamp2
			mat2aa	8.77999			si:ch211-222b21.5		1.02503				4	mmp13a	1.97776	0.0257796			4	EGR4	-1.5485	0.0451746						4	13.0917	mt-co1	1	-3.1335	rbmx
			ddx3	8.0909			CU459072.2		1.02939				5	cyp24a1	1.8427	0.0386653			5	nfkbiaa	-1.4386	0.0420194						5	13.0492	krt4	1	-3.1335	neb
			zgc:92066	8.08712			rtn4rl2a		1.03315				6	fosl1a	1.78704	0.0161425			6	lrata	-1.28344	0.0085594						6	12.9707	pvalb1	1	-3.1335	svopl
			srsf5a	7.99782			aldh3b2		1.06201				7	cyp1a	1.75732	0.0300293			7	fabp11b	-1.24411	0.0198139						7	12.8059	ckmb	1	-3.1335	ap2m1b
			slc20a1b	7.94669			slc25a38a		1.06315				8	cry5	1.70027	0.0338998			8	GPR3	-1.19758	0.00795615						8	12.8029	tpma	1	-3.1335	vegfab
			srsf5b	7.84499			CR391991.1		1.0639				9	plek2	1.5898	0.00751852			9	noxo1a	-1.18783	0.0173828						9	12.7974	ckma	1	-3.1335	toporsa
			col5a3b	7.83245			si:ch211-232d10.3		1.08189				10	per2	1.43441	0.00618993			10	elf3	-1.17648	0.0226186						10	12.7741	mylpfa	1	-3.1335	EHD4
			ubtf	7.77961			kcnv2b		1.08197				11	wdr76	1.43386				11	kcnj1a.5	-1.16765							11	12.6392	myhz1.2	2	-3.12626	lrrc18b
			ewsr1b	7.76625			zgc:101765		1.09241				12	cbx7a	1.34719				12	cnot7	-1.12585							12	12.5273	actb2	3	-3.12601	dcbld1
			slc43a2b	7.71178			mettl7a		1.09628				13	cry-dash	1.33483				13	kcnj1a.3	-1.11539							13	12.5237	myhz2	4	-3.12492	tm7sf2
			vcanb	7.68009			CABZ01084952.1		1.10397				14	igfbp1a	1.29178				14	cyr61	-1.10912							14	12.4752	mt-co3	5	-3.12492	CCAR2
			mgea5	7.58007			kcnj1a.1		1.116				15	sqstm1	1.25111				15	CHORDC1	-1.095							15	12.4416	atp2a1	6	-3.12486	sltm
			zgc:73075	7.55617			rrnad1		1.12248				16	ctssb.1	1.20418				16	kcnj1a.4	-1.0487							16	12.4279	pvalb2	7	-3.12458	or117-1
			cry2a	7.51058			ugt5d1		1.14189				17	dnajb1b	1.19702				17	guca1c	-1.03081							17	12.3499	actb1	8	-3.12456	st3gal5
			odc1	7.41264			ca4b		1.16215				18	cebpb	1.1588				18	cry2a	-1.00839							18	12.3258	col1a1a	9	-3.12423	s100a1
			per2	7.37619			kcnj1a.4		1.16352				19	itgb4	1.14982				19	ca4b	-1.00798							19	12.3097	mylz3	10	-3.12416	pbx1a
			cp	7.35806			CABZ01020840.1		1.18211				20	bach1	1.13292				20	dnaja1l	-0.974402							20	12.293	hspa8	11	-3.1234	acox1
			tefb	7.22257			cnot7		1.19105				21	junbb	1.10438				21	grk1b	-0.972665							21	12.2085	eef2b	12	-3.12203	ubtfl
			slc43a2a	7.22075			jarid2b		1.20889				22	abhd4	1.10095				22	aldh3b2	-0.957715							22	12.1408	slc25a5	13	-3.12201	ccnd2a
			g6pca.2	7.19505			BX957278.1		1.20994				23	hsd17b12a	1.09394				23	jund	-0.953435							23	12.116	myhz1.3	14	-3.12197	GPC6 (2 of 3)
			CABZ01076094.1	7.19114			zgc:110697		1.21633				24	APOLD1	1.08271				24	CNGB3	-0.949452							24	11.8817	apobb	15	-3.12197	fabp3
			tefa	7.16015			CINP		1.2208				25	bcl6ab	1.0624				25	RGS9BP	-0.948426							25	11.8355	cyt1	16	-3.12197	casc1
			srsf4	7.12736			marveld1		1.24813				26	keap1a	1.05898				26	muc13a	-0.940574							26	11.6642	apoa2	17	-3.12197	allc
			cry1a	7.10283			slc9a2		1.26211				27	junba	1.05553				27	IMPG2	-0.939039							27	11.6116	mt-atp6	18	-3.12167	polr1e
			hsp90aa1.2	7.05153			DNAI1 (2 of 2)		1.28995				28	hebp2	1.05216				28	CINP	-0.910533							28	11.5989	apoa1a	19	-3.12141	HTRA2 (12 of 31)
			ifrd1	7.04666			egln3		1.29322				29	pck1	1.03995				29	ace2	-0.9028							29	11.5981	rplp0	20	-3.12137	pcid2
			hsp90aa1.1	7.04383			zgc:123217		1.29469				30	abcb6a	1.03113				30	obfc1	-0.861041							30	11.525	acta1b	21	-3.12137	bai1a
			npc1	7.0115			lsm10		1.30749				31	grhl3	1.01503				31	kcnj1a.1	-0.841185							31	11.5148	tnni2a.4	22	-3.12085	GBGT1 (7 of 10)
			ZFP36	7.0105			rabl3		1.31815				32	itga6b	1.00267				32	glmnb	-0.823004							32	11.5065	col2a1a	23	-3.12083	tlr2
			fkbp5	6.99679			C2H19orf26 (2 of 2)		1.32018				33	scd	0.979016				33	znf532	-0.815656							33	11.5034	apoa1b	24	-3.12027	gig2n
			calrl2	6.91154			nab1b		1.33716				34	vtg7	0.935388				34	mettl7a	-0.812							34	11.4939	cyt1l	25	-3.12021	dcst2
			abca1a	6.88933			obfc1		1.34369				35	egln3	0.922071				35	eif3bb	-0.810498							35	11.4777	atp2a1	26	-3.11995	ponzr10
			abcf2a	6.86129			BX248582.1		1.37185				36	lsm10	0.911021				36	impg1a	-0.790961							36	11.4322	hsp90ab1	27	-3.11978	f9a
			nt5c3a	6.81717			CT027835.1		1.37483				37	irg1l	0.892965				37	ugt5d1	-0.782917							37	11.4256	rpl3	28	-3.11958	tmem223
			dynll1	6.80157			nr1d4a		1.41172				38	AP1M2	0.887058				38	hsp90aa1.2	-0.780195							38	11.3296	mt-cyb	29	-3.11933	nkain1
			slmo2	6.75746			BX548011.3		1.4392				39	LDLR	0.873111				39	kcnj1a.6	-0.775144							39	11.3212	rpsa	30	-3.11918	SYNE1 (2 of 2)
			bzw1b	6.74107			kcnj1a.3		1.44804				40	lonrf1	0.861744				40	rbm4.1	-0.772186							40	11.3139	col1a1b	31	-3.11918	sardh
			itgb4	6.71963			rbfa		1.46435				41	slc25a38a	0.856233													41	11.3016	rps2	32	-3.11918	dusp1
			sb:cb37	6.6264			si:dkey-193c22.1		1.48655				42	abca1a	0.841549													42	11.2701	mt-co2
			slc7a3a	6.59813			GUCY2C (1 of 2)		1.51329				43	slco2a1	0.840696													43	11.1964	tnnc2
			stag1b	6.59719			lzts2b		1.51379				44	dok1a	0.829307													44	11.1519	bhmt
							CU915778.1		1.52136																			45	11.143	tpt1
																												46	11.0582	mt-nd1
																												47	11.0061	krt5
																												48	10.9874	myl1
		For FOLD CHAGE - UP regulated GENEs
																												NO FUNCTIONAL CLUSTER
		Annotation Cluster 1	Enrichment Score: 0.6331506731187574
		Category	Term	Count	%	PValue	Genes	List Total	Pop Hits	Pop Total	Fold Enrichment	Bonferroni	Benjamini	FDR
		GOTERM_MF_FAT	GO:0004175~endopeptidase activity	3	10.3448	0.128294	MMP9, CTSSB.1, MMP13A	19	293	8417	4.53584	0.999799	0.985827	74.9826																					NO Cluster
		GOTERM_MF_FAT	GO:0070011~peptidase activity, acting on L-amino acid peptides	3	10.3448	0.22814	MMP9, CTSSB.1, MMP13A	19	423	8417	3.14184	1	0.981934	92.6701
		GOTERM_MF_FAT	GO:0008233~peptidase activity	3	10.3448	0.245028	MMP9, CTSSB.1, MMP13A	19	444	8417	2.99324	1	0.94522	94.1367
		GOTERM_BP_FAT	GO:0006508~proteolysis	3	10.3448	0.409048	MMP9, CTSSB.1, MMP13A	20	548	7504	2.05401	1	0.999997	99.7615
		Annotation Cluster 2	Enrichment Score: 0.5601726407962924
		Category	Term	Count	%	PValue	Genes	List Total	Pop Hits	Pop Total	Fold Enrichment	Bonferroni	Benjamini	FDR
		GOTERM_MF_FAT	GO:0046914~transition metal ion binding	7	24.1379	0.164004	CYP1A, SQSTM1, SCD, MMP9, EGLN3, BCL6AB, MMP13A	19	1785	8417	1.73725	0.999985	0.975327	83.5969
		GOTERM_MF_FAT	GO:0046872~metal ion binding	8	27.5862	0.24023	CYP1A, LDLR, SQSTM1, SCD, MMP9, EGLN3, BCL6AB, MMP13A	19	2423	8417	1.46265	1	0.966852	93.7497
		GOTERM_MF_FAT	GO:0043169~cation binding	8	27.5862	0.251867	CYP1A, LDLR, SQSTM1, SCD, MMP9, EGLN3, BCL6AB, MMP13A	19	2455	8417	1.44358	1	0.923474	94.6512
		GOTERM_MF_FAT	GO:0043167~ion binding	8	27.5862	0.252235	CYP1A, LDLR, SQSTM1, SCD, MMP9, EGLN3, BCL6AB, MMP13A	19	2456	8417	1.443	1	0.894881	94.6777
		GOTERM_MF_FAT	GO:0008270~zinc ion binding	4	13.7931	0.631944	SQSTM1, MMP9, BCL6AB, MMP13A	19	1470	8417	1.20544	1	0.996425	99.9958
		Annotation Cluster 3	Enrichment Score: 0.16563202553730522
		Category	Term	Count	%	PValue	Genes	List Total	Pop Hits	Pop Total	Fold Enrichment	Bonferroni	Benjamini	FDR
		GOTERM_BP_FAT	GO:0006355~regulation of transcription, DNA-dependent	3	10.3448	0.63216	CEBPB, CRY-DASH, PER2	20	822	7504	1.36934	1	1	99.999
		GOTERM_BP_FAT	GO:0051252~regulation of RNA metabolic process	3	10.3448	0.638378	CEBPB, CRY-DASH, PER2	20	831	7504	1.35451	1	1	99.9992
		GOTERM_BP_FAT	GO:0045449~regulation of transcription	3	10.3448	0.789222	CEBPB, CRY-DASH, PER2	20	1097	7504	1.02607	1	1	100
		Annotation Cluster 4	Enrichment Score: 0.14470402225670434
		Category	Term	Count	%	PValue	Genes	List Total	Pop Hits	Pop Total	Fold Enrichment	Bonferroni	Benjamini	FDR
		GOTERM_MF_FAT	GO:0017076~purine nucleotide binding	4	13.7931	0.601315	ABCA1A, ZGC:174006, CRY-DASH, HSP70L, HSP70, MCM5, PCK1	19	1410	8417	1.25674	1	0.996659	99.9907
		GOTERM_MF_FAT	GO:0030554~adenyl nucleotide binding	3	10.3448	0.692687	ABCA1A, ZGC:174006, CRY-DASH, HSP70L, HSP70, MCM5	19	1081	8417	1.22942	1	0.997748	99.9993
		GOTERM_MF_FAT	GO:0001883~purine nucleoside binding	3	10.3448	0.694753	ABCA1A, ZGC:174006, CRY-DASH, HSP70L, HSP70, MCM5	19	1085	8417	1.22488	1	0.996515	99.9994
		GOTERM_MF_FAT	GO:0001882~nucleoside binding	3	10.3448	0.697321	ABCA1A, ZGC:174006, CRY-DASH, HSP70L, HSP70, MCM5	19	1090	8417	1.21927	1	0.994971	99.9994
		GOTERM_MF_FAT	GO:0000166~nucleotide binding	4	13.7931	0.728371	ABCA1A, ZGC:174006, CRY-DASH, HSP70L, HSP70, MCM5, PCK1	19	1682	8417	1.05351	1	0.995425	99.9998
		GOTERM_MF_FAT	GO:0032553~ribonucleotide binding	3	10.3448	0.812659	ABCA1A, ZGC:174006, HSP70L, HSP70, MCM5, PCK1	19	1359	8417	0.977925	1	0.997775	100
		GOTERM_MF_FAT	GO:0032555~purine ribonucleotide binding	3	10.3448	0.812659	ABCA1A, ZGC:174006, HSP70L, HSP70, MCM5, PCK1	19	1359	8417	0.977925	1	0.997775	100
		NO CLUSTERS - Down REGULATED GENES

## Sheet: Uncharacterized
Uncharacterized	Protein coding and - LINC
57 total = 56 protein 1 linc
Gene	Homologous to:	Chr	Begin	End	logFC	PValue	Strand	Ensembl Gene ID
BX005175.1	KINASE C TYPE EC_2.7.11.13 NPKC	11	18765417	18789668	0.487872	0.0200974	-1	ENSDARG00000070651
BX248582.1	UNKNOWN	15	663267	668300	-0.6468	0.0365794	-1	ENSDARG00000009402
BX323045.3	CTD SMALL PHOSPHATASE 2 CTDSP 2 EC_3.1.3.-	11	5851978	5870846	0.489038	0.0311001	1	ENSDARG00000089646
BX323819.1	ADENYLATE CYCLASE TYPE EC_4.6.1.1 ATP PYROPHOSPHATE LYASE ADENYLATE CYCLASE TYPE ADENYLYL CYCLASE CA 2+ ADENYLYL CYCLASE	17	33519383	33544148	-0.641443	0.0295773	1	ENSDARG00000043141
BX548011.3	UNKNOWN	4	49787861	49789795	1.29988	0.00911926	1	ENSDARG00000087506
BX664721.5	UNKNOWN	7	76692360	76699575	-0.529744	0.0343255	1	ENSDARG00000090371
BX908793.1	RHO GTPASE ACTIVATING RHO TYPE GTPASE ACTIVATING	3	22599643	22634992	-0.571781	0.0146412	1	ENSDARG00000061798
BX927362.1	SYNTHASE	6	43369376	43380209	0.977396	0.00410434	-1	ENSDARG00000087873
BX927369.2	UNKNOWN	17	49675395	49685460	-0.817067	0.0113898	1	ENSDARG00000070652
BX957278.1	UNKNOWN	7	20975567	20983342	1.50565	0.0021864	1	ENSDARG00000010940
CABZ01007794.1	UNKNOWN	7	2637136	2654723	1.03196	0.00443326	-1	ENSDARG00000088655
CABZ01020840.1	UNKNOWN	4	4474961	4485224	0.81955	0.0119382	-1	ENSDARG00000090401
CABZ01024770.1	ARF GAP WITH RHO GAP DOMAIN ANK REPEAT AND PH DOMAIN CONTAINING CENTAURIN DELTA CNT	21	42585816	42628903	0.639488	0.0141306	-1	ENSDARG00000087492
CABZ01041493.1	UNKNOWN	18	45219884	45238864	0.46242	0.0207453	-1	ENSDARG00000088409
CABZ01041812.1	FERRIC CHELATE REDUCTASE 1 EC 1 STROMAL CELL DERIVED RECEPTOR 2 SDR 2	24	30741886	30760340	1.51379	0.000621563	-1	ENSDARG00000061481
CABZ01067072.1	IMMUNOGLOBULIN SUPERFAMILY MEMBER 3 PRECURSOR IGSF3	9	520131	534160	0.683246	0.0209308	1	ENSDARG00000086721
CABZ01072534.1	UNKNOWN	1	41080395	41120369	-0.638275	0.0254842	-1	ENSDARG00000075951
CABZ01076094.1	COLLAGEN ALPHA 1 IX CHAIN	19	4505333	4541542	0.593772	0.0420194	-1	ENSDARG00000039462
CABZ01076801.1	KINESIN	20	47775841	47801501	-0.433884	0.0380662	1	ENSDARG00000017162
CABZ01080370.1	POU DOMAIN CLASS 2 TRANSCRIPTION FACTOR OCTAMER BINDING OCT OCTAMER BINDING TRANSCRIPTION FACTOR OTF	1	628783	640887	0.743907	0.00487616	1	ENSDARG00000043682
CABZ01084007.1	CENTROSOMAL OF 120 KDA CEP120 COILED COIL DOMAIN CONTAINING 100	8	88184	136657	0.460224	0.0283104	1	ENSDARG00000091326
CABZ01084952.1	UNKNOWN	2	73298	80311	0.62176	0.0488368	1	ENSDARG00000086333
CABZ01087111.1	MIDNOLIN MIDBRAIN NUCLEOLAR	16	52537808	52544134	1.55031	0.0031003	1	ENSDARG00000087923
CR391977.3	UNKNOWN	25	27621529	27624918	-0.43795	0.0411598	-1	ENSDARG00000090185
CR391986.1	UNKNOWN	17	24745510	24765397	0.95902	0.00383846	-1	ENSDARG00000078130
CR391991.1	PERIOD CIRCADIAN HOMOLOG CIRCADIAN CLOCK PERIOD	2	48911934	48912326	1.61498	0.00163964	1	ENSDARG00000078099
CT027835.1	ARYL HYDROCARBON INTERACTING	14	42351111	42369582	-0.674663	0.0234106	1	ENSDARG00000014095
CU074314.1	RHO GUANINE NUCLEOTIDE EXCHANGE FACTOR 37	14	25848223	25872579	0.564184	0.0239592	1	ENSDARG00000002463
CU459072.2	UNKNOWN	17	50819580	50836315	0.741654	0.0209864	-1	ENSDARG00000087251
CU469311.1	LYSYL OXIDASE HOMOLOG PRECURSOR LYSYL OXIDASE	10	20441709	20480325	0.83978	0.010337	-1	ENSDARG00000091492
CU633999.1	COLLAGEN ALPHA 1 CHAIN	19	61882	82475	0.713335	0.0420908	-1	ENSDARG00000076623
CU638738.1	PROTO ONCOGENE C FOS CELLULAR ONCOGENE FOS	17	50755160	50764033	-0.835691	0.00254818	-1	ENSDARG00000040135
CU638740.1	RETINOL DEHYDROGENASE	14	4329760	4340102	0.527726	0.0209497	1	ENSDARG00000074971
CU915778.1	VON WILLEBRAND FACTOR A DOMAIN CONTAINING 7 PRECURSOR G7C	1	44449883	44467566	-0.680887	0.0366928	-1	ENSDARG00000086717
FP236810.2	TYROSINE PHOSPHATASE AUXILIN EC_3.1.3.48 DNAJ HOMOLOG SUBFAMILY C MEMBER 6	5	9812700	9823111	0.493628	0.0484153	1	ENSDARG00000090654
si:ch211-132b12.7	UNKNOWN	18	38965706	38981883	0.87533	0.00673684	-1	ENSDARG00000068374
si:ch211-161h7.5	UNKNOWN	24	21518374	21523502	0.939187	0.00822413	-1	ENSDARG00000093044
si:ch211-225b11.1	SODIUM AND CHLORIDE DEPENDENT TRANSPORTER SOLUTE CARRIER FAMILY 6 MEMBER	5	22570100	22597916	1.06427	0.00244334	-1	ENSDARG00000002405
si:ch211-241e1.3	LAMININ SUBUNIT ALPHA 3 PRECURSOR EPILIGRIN SUBUNIT ALPHA KALININ SUBUNIT ALPHA LAMININ 5 SUBUNIT ALPHA LAMININ 6 SUBUNIT ALPHA LAMININ 7 SUBUNIT ALPHA NICEIN SUBUNIT ALPHA	2	1128112	1169253	1.4736	0.00193216	-1	ENSDARG00000022615
si:ch73-25i22.2	UNKNOWN	18	5109404	5124138	1.15754	0.00108603	-1	ENSDARG00000088549
si:dkey-104n9.1	UNKNOWN	8	13360832	13365015	1.39975	0.00144278	-1	ENSDARG00000093042
si:dkey-193c22.1	UNKNOWN	5	41825948	41835577	-0.850596	0.0130408	-1	ENSDARG00000093687
si:dkey-22f5.9	UNKNOWN	21	29414118	29421574	-1.09607	0.0252126	-1	ENSDARG00000092044
si:dkey-242g16.2	UNKNOWN	10	18017268	18018999	-0.797533	0.00875461	-1	ENSDARG00000069377
TTC17	TETRATRICOPEPTIDE REPEAT 17 TPR REPEAT 17	7	51752705	51806323	0.399317	0.0321999	-1	ENSDARG00000044812
wu:fj08f03	UNKNOWN	14	11649673	11655264	0.624863	0.0138032	-1	ENSDARG00000077169
zgc:101549	SIALIC ACID SYNTHASE N ACETYLNEURAMINATE SYNTHASE EC_2.5.1.56 N ACETYLNEURAMINATE 9 PHOSPHATE SYNTHASE EC_2.5.1.- 57 N ACETYLNEURAMINIC ACID PHOSPHATE SYNTHASE N ACETYLNEURAMINIC ACID SYNTHASE	25	5627495	5639284	-0.712606	0.00580958	1	ENSDARG00000036009
zgc:103625	UNKNOWN	3	47690300	47695875	-0.565071	0.0347867	-1	ENSDARG00000038770
zgc:109934	FERRITIN HEAVY CHAIN FERRITIN H SUBUNIT EC_1.16.3.1	3	32255646	32257330	1.25874	0.000535691	1	ENSDARG00000094210
zgc:112160	CHYMOTRYPSINOGEN B PRECURSOR EC_3.4.21.1 [CONTAINS CHYMOTRYPSIN B CHAIN A; CHYMOTRYPSIN B CHAIN B; CHYMOTRYPSIN B CHAIN C];CHYMOTRYPSINOGEN B PRECURSOR EC_3.4.21.1 [CONTAINS CHYMOTRYPSIN B CHAIN A; CHYMOTRYPSIN B CHAIN B; CHYMOTRYPSIN B CHAIN C];CHYMOTRYPSINOGEN B PRECURSOR EC_3.4.21.1 [CONTAINS CHYMOTRYPSIN B CHAIN A; CHYMOTRYPSIN B CHAIN B; CHYMOTRYPSIN B CHAIN C];CHYMOTRYPSINOGEN B PRECURSOR E…	7	36516809	36521137	-0.831198	0.0146573	-1	ENSDARG00000039730
zgc:113054	UNKNOWN	6	43381521	43406057	0.696963	0.0190527	1	ENSDARG00000053483
zgc:158706	UNKNOWN	21	9672503	9675872	1.36889	0.00334841	1	ENSDARG00000069988
zgc:162184	CALPAIN SUBUNIT CALCIUM ACTIVATED NEUTRAL PROTEINASE CANP CALPAIN SUBUNIT	17	45821870	45846739	1.22193	0.000992216	1	ENSDARG00000077217
zgc:172139	UNKNOWN	4	60272405	60301556	0.766332	0.0128921	-1	ENSDARG00000068830
zgc:66382	TRYPSIN PRECURSOR EC_3.4.21.4	16	28253006	28254288	-1.08176	0.0128987	1	ENSDARG00000079274
zgc:91849	IMMUNOGLOBULIN SUPERFAMILY MEMBER 2 PRECURSOR IGSF2 GLU TRP ILE EWI MOTIF CONTAINING 101 EWI 101 CD101 ANTIGEN	9	27602	39587	0.692047	0.0126393	1	ENSDARG00000014323
si:dkeyp-86h10.3	Family: lincRNA	16	22398201	22399884	-0.755957	0.0402661	-1	ENSDART00000134980

## Sheet: Up
Gene	logFC	logCPM	PValue	FDR	WT_1	WT_2	WT_3	H2O2_1	H2O2_2	H2O2_3	Symbol	Description	Chr	Begin	End	Strand	BioType	NCBIGeneID	Family	GOSlim
ENSDARG00000055723	2.66494	4.0337	0.000221532	0.891792	2.47459	2.4264	2.44228	5.13302	4.13305	5.13803	hsp70l	heat shock cognate 70-kd protein, like [Source:ZFIN;Acc:ZDB-GENE-050321-1]	8	5006699	5009452	1	protein_coding		HEAT SHOCK KDA HEAT SHOCK 70 KDA	cell morphogenesis;anatomical structure development;cell cycle
ENSDARG00000092362	2.58995	4.90727	0.000249116	0.891792	3.32055	3.29667	3.1398	5.8983	4.91539	6.07821	mcm5	MCM5 minichromosome maintenance deficient 5 (S. cerevisiae) [Source:ZFIN;Acc:ZDB-GENE-021209-1]	3	26912754	26915504	1	protein_coding	100535101	HEAT SHOCK KDA HEAT SHOCK 70 KDA	cell morphogenesis;anatomical structure development;cell cycle
ENSDARG00000029688	2.44726	2.47884	0.000451823	0.891792	1.60563	1.26796	1.44344	3.39746	2.58494	3.87866	mcm5	MCM5 minichromosome maintenance deficient 5 (S. cerevisiae) [Source:ZFIN;Acc:ZDB-GENE-021209-1]	3	26912773	26922329	1	protein_coding		HEAT SHOCK KDA HEAT SHOCK 70 KDA	cell morphogenesis;anatomical structure development;cell cycle
ENSDARG00000042816	2.29912	5.00154	0.000922212	0.891792	3.51953	3.43391	3.72123	5.16919	4.68943	6.65893	mmp9	matrix metalloproteinase 9 [Source:ZFIN;Acc:ZDB-GENE-040426-2132]	8	25134455	25148890	1	protein_coding	406397	MATRIX METALLOPROTEINASE 9 PRECURSOR MMP 9 EC_3.4.24.35.92 KDA GELATINASE 92 KDA TYPE IV COLLAGENASE GELATINASE B GELB	peptidase activity;ion binding
ENSDARG00000021924	2.24859	5.36747	0.000240809	0.891792	3.90277	4.06321	3.84452	6.24503	5.48697	6.44122	hsp70l	heat shock cognate 70-kd protein, like [Source:ZFIN;Acc:ZDB-GENE-050321-1]	3	26908016	26911371	-1	protein_coding	560210	HEAT SHOCK KDA HEAT SHOCK 70 KDA	cell morphogenesis;anatomical structure development;cell cycle;ion binding;response to stress
ENSDARG00000012395	1.97776	3.65623	0.00127217	0.893046	2.53061	2.37836	2.87494	3.78708	3.61856	5.22015	mmp13a	matrix metalloproteinase 13a [Source:ZFIN;Acc:ZDB-GENE-031202-2]	10	39959934	39979810	1	protein_coding	387293	MATRIX METALLOPROTEINASE MMP	peptidase activity;ion binding;immune system process;cell motility;locomotion;anatomical structure development;embryo development
ENSDARG00000070420	1.8427	4.15403	0.000482216	0.891792	2.91428	3.11598	3.32927	4.79516	4.28197	5.29487	cyp24a1	cytochrome P450, family 24, subfamily A, polypeptide 1 [Source:ZFIN;Acc:ZDB-GENE-060825-1]	6	55692362	55705674	1	protein_coding	100004700	25 D HYDROXYLASE MITOCHONDRIAL PRECURSOR D 3 HYDROXYLASE CYTOCHROME P450 CYTOCHROME P450	oxidoreductase activity;ion binding
ENSDARG00000015355	1.78704	3.32872	0.000872084	0.891792	2.49082	2.47288	2.41805	3.98347	3.26084	4.60252	fosl1a	FOS-like antigen 1a [Source:ZFIN;Acc:ZDB-GENE-061207-7]	14	31611183	31617315	-1	protein_coding	564241	FOS RELATED ANTIGEN 1 FRA 1	nucleic acid binding transcription factor activity;DNA binding;organelle;nucleus;cell;intracellular
ENSDARG00000026039	1.75732	4.7257	0.000618572	0.891792	3.56239	3.96208	3.55713	5.64597	5.65932	4.62634	cyp1a	cytochrome P450, family 1, subfamily A [Source:ZFIN;Acc:ZDB-GENE-011219-1]	18	4974676	4985566	1	protein_coding	140634	CYTOCHROME P450 EC_1.14.14.1	oxidoreductase activity;ion binding
ENSDARG00000019498	1.70027	4.4386	0.000457751	0.891792	3.00181	3.74657	3.60083	4.91993	5.00235	5.32429	cry5	cryptochrome 5 [Source:ZFIN;Acc:ZDB-GENE-010426-8]	10	40632410	40647770	-1	protein_coding	83776	CRYPTOCHROME	lyase activity;cellular nitrogen compound metabolic process;response to stress;DNA metabolic process
ENSDARG00000078099	1.61498	1.0639	0.00163964	0.916026	0.98148	1.00422	1.03981	1.79706	1.80734	2.42427	CR391991.1	Uncharacterized protein [Source:UniProtKB/TrEMBL;Acc:F1QDK0]	2	48911934	48912326	1	protein_coding		PERIOD CIRCADIAN HOMOLOG CIRCADIAN CLOCK PERIOD
ENSDARG00000012789	1.5898	3.35074	0.00117904	0.893046	2.34669	2.64515	2.78307	3.95305	3.33795	4.54119	plek2	pleckstrin 2 [Source:ZFIN;Acc:ZDB-GENE-080219-2]	13	33347086	33358213	-1	protein_coding	567753	PLECKSTRIN 2	lipid binding;signal transduction;ion binding
ENSDARG00000087923	1.55031	2.13523	0.0031003	1	1.86416	1.57849	1.60955	2.68824	2.12274	3.56043	CABZ01087111.1	Uncharacterized protein [Source:UniProtKB/TrEMBL;Acc:E7FAI1]	16	52537808	52544134	1	protein_coding		MIDNOLIN MIDBRAIN NUCLEOLAR
ENSDARG00000061481	1.51379	2.95742	0.000621563	0.891792	2.13586	2.33588	2.48177	3.79396	3.34731	3.73708	CABZ01041812.1	Uncharacterized protein [Source:UniProtKB/TrEMBL;Acc:E7FGT6]	24	30741886	30760340	-1	protein_coding		FERRIC CHELATE REDUCTASE 1 EC 1 STROMAL CELL DERIVED RECEPTOR 2 SDR 2
ENSDARG00000010940	1.50565	1.20994	0.0021864	0.982604	1.07055	0.910831	1.36112	2.40332	2.06721	1.84326	BX957278.1	Uncharacterized protein [Source:UniProtKB/TrEMBL;Acc:E7F2U0]	7	20975567	20983342	1	protein_coding		AMBIGUOUS	ion binding;cell;intracellular
ENSDARG00000022615	1.4736	3.87031	0.00193216	0.971716	3.12648	3.02531	3.2214	4.11843	3.79986	5.17725	si:ch211-241e1.3	si:ch211-241e1.3 [Source:ZFIN;Acc:ZDB-GENE-030131-230]	2	1128112	1169253	-1	protein_coding	100538029	LAMININ SUBUNIT ALPHA 3 PRECURSOR EPILIGRIN SUBUNIT ALPHA KALININ SUBUNIT ALPHA LAMININ 5 SUBUNIT ALPHA LAMININ 6 SUBUNIT ALPHA LAMININ 7 SUBUNIT ALPHA NICEIN SUBUNIT ALPHA	proteinaceous extracellular matrix;extracellular region;cell adhesion;protein complex
ENSDARG00000034503	1.43441	7.37619	0.000990482	0.891792	6.32922	6.67404	6.48606	7.60379	7.53914	8.45122	per2	period homolog 2 (Drosophila) [Source:ZFIN;Acc:ZDB-GENE-011220-2]	2	48423772	48489514	-1	protein_coding	140633	PERIOD CIRCADIAN HOMOLOG CIRCADIAN CLOCK PERIOD	signal transduction;signal transducer activity;response to stress
ENSDARG00000053554	1.43386	3.69395	0.00053223	0.891792	2.87772	3.09914	2.9999	4.04533	4.27218	4.5685	wdr76	WD repeat domain 76 [Source:ZFIN;Acc:ZDB-GENE-030131-4513]	7	31538204	31546297	1	protein_coding	570063	WD REPEAT CONTAINING 76
ENSDARG00000093042	1.39975	1.61176	0.00144278	0.893046	1.23371	1.41125	1.56611	2.30077	2.38141	2.58848	si:dkey-104n9.1	si:dkey-104n9.1 [Source:ZFIN;Acc:ZDB-GENE-081104-300]	8	13360832	13365015	-1	protein_coding	560366	UNKNOWN
ENSDARG00000069988	1.36889	2.62195	0.00334841	1	1.57551	1.94169	2.68495	3.01709	3.27071	3.55547	zgc:158706	zgc:158706 [Source:ZFIN;Acc:ZDB-GENE-070112-1882]	21	9672503	9675872	1	protein_coding	572528	UNCHARACTERIZED PROTEINZGC:	DNA binding;organelle;nucleus;cell;intracellular
ENSDARG00000038025	1.34719	2.98151	0.00179443	0.941684	2.30141	2.32868	2.67135	3.38384	3.195	4.11587	cbx7a	chromobox homolog 7a [Source:ZFIN;Acc:ZDB-GENE-050417-400]	3	25087412	25095881	1	protein_coding	550551	ZGC:	organelle;nucleus;cell;intracellular
ENSDARG00000002396	1.33483	5.24135	0.000513927	0.891792	4.23448	4.64761	4.55316	5.63068	5.70097	5.9965	cry-dash	cryptochrome DASH [Source:ZFIN;Acc:ZDB-GENE-040617-2]	24	20802474	20816926	-1	protein_coding	402986	CRYPTOCHROME DASH	lyase activity;cellular nitrogen compound metabolic process;response to stress;DNA metabolic process
ENSDARG00000087506	1.29988	1.4392	0.00911926	1	1.00427	1.71736	1.21877	2.19035	1.61934	2.7705	BX548011.3	Uncharacterized protein [Source:UniProtKB/TrEMBL;Acc:E7EZ11]	4	49787861	49789795	1	protein_coding		UNCHARACTERIZED
ENSDARG00000014947	1.29178	5.24281	0.000628637	0.891792	4.4737	4.64181	4.43538	5.83549	5.39748	6.02096	igfbp1a	insulin-like growth factor binding protein 1a [Source:ZFIN;Acc:ZDB-GENE-021231-1]	20	7029528	7033442	1	protein_coding	317638	INSULIN GROWTH FACTOR BINDING 1 PRECURSOR IBP 1 IGF BINDING 1 IGFBP 1	extracellular region;cytoplasm;cell;intracellular;response to stress
ENSDARG00000094210	1.25874	4.57784	0.000535691	0.891792	3.76278	3.95742	4.00494	5.04057	5.01268	5.27542	zgc:109934	zgc:109934 [Source:ZFIN;Acc:ZDB-GENE-050522-428]	3	32255646	32257330	1	protein_coding		FERRITIN HEAVY CHAIN FERRITIN H SUBUNIT EC_1.16.3.1	homeostatic process;oxidoreductase activity;ion binding
ENSDARG00000075014	1.25111	6.00233	0.000717765	0.891792	5.18571	5.26371	5.38924	6.4148	6.18993	6.85058	sqstm1	sequestosome 1 [Source:ZFIN;Acc:ZDB-GENE-040426-2204]	14	14448389	14453802	1	protein_coding	406452	SEQUESTOSOME 1 UBIQUITIN BINDING P62	ion binding
ENSDARG00000077217	1.22193	3.17918	0.000992216	0.891792	2.53843	2.69643	2.79566	3.84786	3.51443	3.91393	zgc:162184	zgc:162184 [Source:ZFIN;Acc:ZDB-GENE-070424-83]	17	45821870	45846739	1	protein_coding	559822	CALPAIN SUBUNIT CALCIUM ACTIVATED NEUTRAL PROTEINASE CANP CALPAIN SUBUNIT	peptidase activity;cell;intracellular
ENSDARG00000074656	1.20418	2.33754	0.00171152	0.918137	1.99506	2.12751	1.90515	2.95705	2.75627	3.24679	ctssb.1	cathepsin Sb, tandem duplicate 1 [Source:ZFIN;Acc:ZDB-GENE-050522-559]	16	31769424	31773725	1	protein_coding	554157	PRECURSOR	peptidase activity
ENSDARG00000041394	1.19702	3.95461	0.00082451	0.891792	3.29305	3.41022	3.42558	4.67357	4.18094	4.58318	dnajb1b	DnaJ (Hsp40) homolog, subfamily B, member 1b [Source:ZFIN;Acc:ZDB-GENE-030131-5455]	1	56285681	56290011	-1	protein_coding	327244	DNAJ HOMOLOG SUBFAMILY B MEMBER	unfolded protein binding;protein folding
ENSDARG00000042725	1.1588	6.27434	0.00393112	1	5.47083	5.68422	5.66792	6.53827	5.93925	7.40425	cebpb	CCAAT/enhancer binding protein (C/EBP), beta [Source:ZFIN;Acc:ZDB-GENE-020111-3]	8	29301377	29302892	-1	protein_coding	140814	CCAAT/ENHANCER BINDING BETA	nucleic acid binding transcription factor activity;DNA binding
ENSDARG00000088549	1.15754	3.21037	0.00108603	0.893046	2.68668	2.75134	2.79566	3.73797	3.58336	3.98934	si:ch73-25i22.2	si:ch73-25i22.2 [Source:ZFIN;Acc:ZDB-GENE-120215-243]	18	5109404	5124138	-1	protein_coding		UNCHARACTERIZED	lyase activity;cellular nitrogen compound metabolic process;response to stress;DNA metabolic process
ENSDARG00000028507	1.14982	6.71963	0.00158758	0.916026	5.95602	6.08245	6.1199	7.07949	6.70261	7.63953	itgb4	integrin, beta 4 [Source:ZFIN;Acc:ZDB-GENE-030131-7209]	8	13623711	13676538	1	protein_coding	335269	INTEGRIN BETA PRECURSOR	cell junction organization;cell motility;locomotion;cell adhesion;signal transduction;plasma membrane;cellular component assembly;protein complex;cell
ENSDARG00000002196	1.13292	3.18193	0.0012714	0.893046	2.65822	2.74052	2.80192	3.99844	3.55538	3.64214	bach1	BTB and CNC homology 1, basic leucine zipper transcription factor 1 [Source:ZFIN;Acc:ZDB-GENE-050522-220]	10	26004029	26016671	1	protein_coding	553688	BTB AND CNC HOMOLOGY 1 BASIC LEUCINE ZIPPER TRANSCRIPTION FACTOR 1
ENSDARG00000088371	1.10438	6.01387	0.00853346	1	5.23711	5.34807	5.57236	6.2625	5.42646	7.2075	junbb	jun B proto-oncogene b [Source:ZFIN;Acc:ZDB-GENE-040426-2666]	3	8434976	8436624	1	protein_coding	336038	TRANSCRIPTION FACTOR AP 1 PROTO ONCOGENE C JUN	growth;nucleic acid binding transcription factor activity;anatomical structure development;DNA binding;organelle;nucleus;cell;intracellular;response to stress
ENSDARG00000025122	1.10095	4.37987	0.00113142	0.893046	3.71177	3.8382	3.92981	4.7622	4.62742	5.17887	abhd4	abhydrolase domain containing 4 [Source:ZFIN;Acc:ZDB-GENE-050417-83]	2	51748981	51760936	-1	protein_coding	550276	1 ACYLGLYCEROL 3 PHOSPHATE O ACYLTRANSFERASE ABHD5 EC_2.3.1.51 ABHYDROLASE DOMAIN CONTAINING 5
ENSDARG00000015709	1.09394	5.11326	0.00131236	0.893046	4.34572	4.52849	4.6876	5.57783	5.20892	5.89622	hsd17b12a	hydroxysteroid (17-beta) dehydrogenase 12a [Source:ZFIN;Acc:ZDB-GENE-030131-5628]	25	31185671	31220191	1	protein_coding	327417	ESTRADIOL 17 BETA DEHYDROGENASE 12 EC_1.1.1.62 17 BETA HYDROXYSTEROID DEHYDROGENASE 12 17 BETA HSD 12	endoplasmic reticulum;lipid metabolic process;organelle;oxidoreductase activity;biosynthetic process;cytoplasm;cell;intracellular
ENSDARG00000089961	1.08271	1.78292	0.00321659	1	1.60563	1.87402	1.49067	2.50747	2.55295	2.40237	APOLD1 (4 of 4)	apolipoprotein L domain containing 1 [Source:HGNC Symbol;Acc:25268]	7	2736353	2755650	-1	protein_coding	100332327	APOLIPOPROTEIN L	lipid binding;extracellular region;transport
ENSDARG00000002405	1.06427	4.06969	0.00244334	1	3.45068	3.74927	3.47339	4.79516	4.77684	3.97827	si:ch211-225b11.1	si:ch211-225b11.1 [Source:ZFIN;Acc:ZDB-GENE-060531-39]	5	22570100	22597916	-1	protein_coding	561694	SODIUM AND CHLORIDE DEPENDENT TRANSPORTER SOLUTE CARRIER FAMILY 6 MEMBER	transmembrane transporter activity;transport
ENSDARG00000069295	1.0624	4.20161	0.00131922	0.893046	3.7392	3.74657	3.57184	4.42586	4.5885	4.99899	bcl6ab	B-cell CLL/lymphoma 6a, genome duplicate b [Source:ZFIN;Acc:ZDB-GENE-030131-7523]	2	9876231	9887088	-1	protein_coding	100001936	B CELL LYMPHOMA 6	organelle;nucleus;ion binding;cell;intracellular
ENSDARG00000016132	1.05898	4.539	0.00156744	0.916026	3.9298	4.09115	3.98858	4.89615	4.67091	5.38838	keap1a	kelch-like ECH-associated protein 1a [Source:ZFIN;Acc:ZDB-GENE-030131-556]	2	41936143	41962158	-1	protein_coding	321837	KELCH ECH ASSOCIATED 1 CYTOSOLIC INHIBITOR OF NRF2 INRF2
ENSDARG00000074378	1.05553	4.80323	0.0118665	1	4.0524	4.22132	4.46722	4.97698	4.26726	6.02903	junba	jun B proto-oncogene a [Source:ZFIN;Acc:ZDB-GENE-040426-2172]	1	52226932	52228476	-1	protein_coding	407086	TRANSCRIPTION FACTOR AP 1 PROTO ONCOGENE C JUN	nucleic acid binding transcription factor activity;DNA binding;circulatory system process;organelle;nucleus;cell;intracellular
ENSDARG00000042630	1.05216	5.53603	0.00071999	0.891792	4.8252	5.04709	5.00338	5.95543	6.04293	5.96975	hebp2	heme binding protein 2 [Source:ZFIN;Acc:ZDB-GENE-040426-914]	20	30919279	30926942	-1	protein_coding	393167	HEME BINDING 2 SOUL
ENSDARG00000013522	1.03995	6.32913	0.00245901	1	5.73968	5.86999	5.61028	6.72267	6.2157	7.20473	pck1	phosphoenolpyruvate carboxykinase 1 (soluble) [Source:ZFIN;Acc:ZDB-GENE-030909-11]	6	59719127	59726056	1	protein_coding	378727	PHOSPHOENOLPYRUVATE CARBOXYKINASE [GTP] PEPCK EC_4.1.1.32 PHOSPHOENOLPYRUVATE CARBOXYLASE	lyase activity;carbohydrate metabolic process;kinase activity;ion binding;biosynthetic process
ENSDARG00000088655	1.03196	6.47067	0.00443326	1	5.6495	5.98672	6.00193	6.5571	6.39557	7.50725	CABZ01007794.1	Uncharacterized protein [Source:UniProtKB/TrEMBL;Acc:E7FDK0]	7	2637136	2654723	-1	protein_coding	100537515	UNKNOWN
ENSDARG00000063297	1.03113	3.19523	0.00159698	0.916026	2.72833	2.87517	2.80814	3.75217	3.50192	3.90227	abcb6a	ATP-binding cassette, sub-family B (MDR/TAP), member 6a [Source:ZFIN;Acc:ZDB-GENE-050517-9]	1	4998836	5022269	1	protein_coding	564067	ATP BINDING CASSETTE SUB FAMILY B MEMBER 6 MITOCHONDRIAL UBIQUITOUSLY EXPRESSED MAMMALIAN ABC HALF TRANSPORTER	ATPase activity;transmembrane transport;anatomical structure development;transmembrane transporter activity;ion binding;transport
ENSDARG00000076839	1.02397	3.55624	0.0136851	1	3.26502	3.12432	2.97797	3.61124	3.26578	4.82877	zgc:153258	zgc:153258 [Source:ZFIN;Acc:ZDB-GENE-060929-108]	15	505347	515644	1	protein_coding	767638	UNKNOWN	ion binding;cell;intracellular
ENSDARG00000078552	1.01503	2.47982	0.00914258	1	1.66404	2.13579	2.68495	2.94473	2.92823	3.31287	grhl3	grainyhead-like 3 [Source:ZFIN;Acc:ZDB-GENE-030131-9854]	17	26807041	26818873	1	protein_coding	794613	GRAINYHEAD HOMOLOG TRANSCRIPTION FACTOR CP2
ENSDARG00000069946	1.00267	6.31437	0.00223874	0.982604	5.64044	5.84433	5.76955	6.56617	6.35788	7.17637	itga6b	integrin, alpha 6b [Source:ZFIN;Acc:ZDB-GENE-050320-5]	1	30075422	30120963	1	protein_coding	541320	INTEGRIN ALPHA PRECURSOR CD49 ANTIGEN FAMILY MEMBER VLA ANTIGEN [CONTAINS INTEGRIN ALPHA HEAVY CHAIN; INTEGRIN ALPHA LIGHT CHAIN];INTEGRIN ALPHA PRECURSOR CD49 ANTIGEN FAMILY MEMBER VLA ANTIGEN [CONTAINS INTEGRIN ALPHA HEAVY CHAIN; INTEGRIN ALPHA LIGHT CHAIN];INTEGRIN ALPHA PRECURSOR CD49 ANTIGEN FAMILY MEMBER VLA ANTIGEN [CONTAINS INTEGRIN ALPHA HEAVY CHAIN; INTEGRIN ALPHA LIGHT CHAIN];INTEGRIN …	cell adhesion;signal transduction;plasma membrane;protein complex;cell;;
ENSDARG00000033662	0.979016	2.00852	0.00513263	1	1.66404	1.99727	1.9509	2.3943	2.60068	2.91674	scd	stearoyl-CoA desaturase (delta-9-desaturase) [Source:ZFIN;Acc:ZDB-GENE-031106-3]	12	49684020	49699500	1	protein_coding	386661	ACYL COA DESATURASE EC_1.14.19.1 DELTA 9 DESATURASE DELTA 9 DESATURASE FATTY ACID DESATURASE STEAROYL COA DESATURASE	endoplasmic reticulum;lipid metabolic process;organelle;oxidoreductase activity;ion binding;small molecule metabolic process;biosynthetic process;cytoplasm;cell;intracellular
ENSDARG00000087873	0.977396	5.05455	0.00410434	1	4.00799	4.68758	4.81831	5.19151	5.32593	5.86953	BX927362.1	Uncharacterized protein [Source:UniProtKB/TrEMBL;Acc:E7EXW6]	6	43369376	43380209	-1	protein_coding	100003999	SYNTHASE	oxidoreductase activity;ion binding
ENSDARG00000079846	0.961223	1.54193	0.00479345	1	1.62045	1.61448	1.42735	2.30077	2.30664	2.16282	BX511021.4	Ferritin [Source:UniProtKB/TrEMBL;Acc:E7EXI4]	3	32272013	32273204	1	protein_coding	100006428	FERRITIN HEAVY CHAIN FERRITIN H SUBUNIT EC_1.16.3.1	homeostatic process;oxidoreductase activity;ion binding
ENSDARG00000078130	0.95902	2.4036	0.00383846	1	2.0288	2.20036	2.32556	3.086	2.72072	3.12502	CR391986.1	Uncharacterized protein [Source:UniProtKB/TrEMBL;Acc:E7FD79]	17	24745510	24765397	-1	protein_coding	100002532	UNKNOWN
ENSDARG00000093044	0.939187	2.40377	0.00822413	1	1.82629	2.09391	2.57968	2.72471	2.98926	3.19677	si:ch211-161h7.5	si:ch211-161h7.5 [Source:ZFIN;Acc:ZDB-GENE-091204-265]	24	21518374	21523502	-1	protein_coding	569866	UNCHARACTERIZED
ENSDARG00000092419	0.935388	2.90815	0.00369288	1	2.66539	2.70758	2.45821	3.32804	3.17412	3.74145	vtg7	vitellogenin 7 [Source:ZFIN;Acc:ZDB-GENE-001201-6]	22	25323697	25330520	-1	protein_coding	559856	VITELLOGENIN PRECURSOR [CONTAINS LIPOVITELLIN I LVI ; PHOSVITIN PV ; LIPOVITELLIN II LVII;VITELLOGENIN PRECURSOR [CONTAINS LIPOVITELLIN I LVI ; PHOSVITIN PV ; LIPOVITELLIN II LVII;VITELLOGENIN PRECURSOR [CONTAINS LIPOVITELLIN I LVI ; PHOSVITIN PV ; LIPOVITELLIN II LVII;VITELLOGENIN PRECURSOR [CONTAINS LIPOVITELLIN I LVI ; PHOSVITIN PV ; LIPOVITELLIN II LVII;VITELLOGENIN PRECURSOR [CONTAINS LIPOVI…	transport
ENSDARG00000032553	0.922071	1.29322	0.0138038	1	1.43162	1.22204	1.56611	2.26159	1.6347	2.18865	egln3	egl nine homolog 3 (C. elegans) [Source:ZFIN;Acc:ZDB-GENE-040426-2541]	17	9776764	9801699	-1	protein_coding	406602	EGL NINE HOMOLOG EC_1.14.11.29 HYPOXIA INDUCIBLE FACTOR PROLYL HYDROXYLASE HIF HIF PROLYL HYDROXYLASE HPH PROLYL HYDROXYLASE DOMAIN CONTAINING	oxidoreductase activity;ion binding;
ENSDARG00000090814	0.913901	2.58579	0.00574351	1	1.97213	2.53679	2.49728	3.20436	3.24591	2.93211	si:dkey-18a10.3	si:dkey-18a10.3 [Source:ZFIN;Acc:ZDB-GENE-091204-174]	10	34589538	34600723	-1	protein_coding	792628	HEAT SHOCK FACTOR HSF HEAT SHOCK TRANSCRIPTION FACTOR HSTF	nucleic acid binding transcription factor activity;DNA binding;organelle;nucleus;cell;intracellular
ENSDARG00000094513	0.911021	1.30749	0.00721298	1	1.36275	1.4648	1.44344	1.9027	2.06721	2.20139	lsm10	LSM10, U7 small nuclear RNA associated [Source:ZFIN;Acc:ZDB-GENE-090508-7]	19	2922583	2925282	1	protein_coding	100536270	U7 SNRNA ASSOCIATED SM LSM10
ENSDARG00000069375	0.908185	5.06882	0.00139834	0.893046	4.44692	4.6946	4.65514	5.61522	5.40086	5.42415	zgc:162608	zgc:162608 [Source:ZFIN;Acc:ZDB-GENE-070410-86]	15	20837187	20839638	-1	protein_coding	100037332	UNCHARACTERIZED FRAGMENT
ENSDARG00000062788	0.892965	5.79289	0.0139411	1	5.08509	5.15896	5.63501	5.73716	5.5792	6.88258	irg1l	immunoresponsive gene 1, like [Source:ZFIN;Acc:ZDB-GENE-061103-301]	14	11625681	11629239	-1	protein_coding	562007	IMMUNE RESPONSIVE GENE 1	lyase activity;lipid metabolic process;small molecule metabolic process;catabolic process
ENSDARG00000026759	0.887058	5.20419	0.00257976	1	4.65924	4.80514	4.77127	5.46917	5.31167	5.96415	AP1M2 (1 of 2)	adaptor-related protein complex 1, mu 2 subunit [Source:HGNC Symbol;Acc:558]	6	38251	54470	1	protein_coding	393460	AP 1 COMPLEX SUBUNIT MU 1 AP MU CHAIN FAMILY MEMBER MU1A ADAPTOR COMPLEX AP 1 MU 1 SUBUNIT ADAPTOR RELATED COMPLEX 1 MU 1 SUBUNIT CLATHRIN ASSEMBLY COMPLEX 1 MEDIUM CHAIN 1 GOLGI ADAPTOR HA1/AP1 ADAPTIN MU 1 SUBUNIT MU ADAPTIN 1 MU1A ADAPTIN	ion binding;;vesicle-mediated transport;transport;protein complex;cytoplasm;cell;intracellular
ENSDARG00000068374	0.87533	2.54563	0.00673684	1	2.09398	2.63934	2.24522	3.04043	2.90307	3.29514	si:ch211-132b12.7	si:ch211-132b12.7 [Source:ZFIN;Acc:ZDB-GENE-050419-250]	18	38965706	38981883	-1	protein_coding	564531	UNKNOWN
ENSDARG00000089730	0.873111	2.28027	0.00480917	1	2.14614	2.03317	2.22674	2.86202	2.68427	2.99932	LDLR (1 of 2)	low density lipoprotein receptor [Source:HGNC Symbol;Acc:6547]	Zv9_NA996	17542	19242	1	protein_coding		LOW DENSITY LIPOPROTEIN RECEPTOR LDL RECEPTOR	ion binding
ENSDARG00000075048	0.861744	5.41721	0.0025622	1	4.88935	5.09352	4.91237	5.9369	5.9976	5.42686	lonrf1	LON peptidase N-terminal domain and ring finger 1 [Source:ZFIN;Acc:ZDB-GENE-101021-4]	14	35154723	35176681	1	protein_coding	560773	LON PEPTIDASE N TERMINAL DOMAIN AND RING FINGER RING FINGER	peptidase activity;ATPase activity;ion binding
ENSDARG00000059805	0.856233	1.06315	0.0173877	1	1.17467	1.57849	1.06082	1.9027	1.84745	1.82691	slc25a38a	solute carrier family 25, member 38a [Source:ZFIN;Acc:ZDB-GENE-060929-320]	3	5241006	5260577	-1	protein_coding	767662	SOLUTE CARRIER FAMILY 25 MEMBER 38
ENSDARG00000074635	0.841549	6.88933	0.00210432	0.982604	6.38942	6.5264	6.35128	7.28487	7.05605	7.41249	abca1a	ATP-binding cassette, sub-family A (ABC1), member 1A [Source:ZFIN;Acc:ZDB-GENE-031006-12]	1	53057931	53123070	1	protein_coding		ATP BINDING CASSETTE SUB FAMILY A MEMBER	ATPase activity;ion binding
ENSDARG00000061896	0.840696	3.36968	0.00438578	1	2.84022	3.12432	3.20733	3.65725	3.69016	4.09894	slco2a1	solute carrier organic anion transporter family, member 2A1 [Source:ZFIN;Acc:ZDB-GENE-060606-3]	6	27332251	27373486	1	protein_coding	100038802	SOLUTE CARRIER ORGANIC ANION TRANSPORTER FAMILY MEMBER ORGANIC ANION OATP ORGANIC ANION TRANSPORTER SOLUTE CARRIER FAMILY 21 MEMBER	transmembrane transport;transport
ENSDARG00000091492	0.83978	3.98105	0.010337	1	3.67319	3.60169	3.58278	4.03375	3.95785	4.98984	CU469311.1	Uncharacterized protein [Source:UniProtKB/TrEMBL;Acc:F1R960]	10	20441709	20480325	-1	protein_coding	100535557	LYSYL OXIDASE HOMOLOG PRECURSOR LYSYL OXIDASE	oxidoreductase activity;ion binding
ENSDARG00000079938	0.831443	3.52546	0.00575413	1	3.12648	3.24403	3.2537	4.23931	4.07511	3.49466	zgc:173594	zgc:173594 [Source:ZFIN;Acc:ZDB-GENE-071004-86]	3	32276514	32278057	1	protein_coding	100126128	FERRITIN HEAVY CHAIN FERRITIN H SUBUNIT EC_1.16.3.1	homeostatic process;oxidoreductase activity;ion binding;transport
ENSDARG00000078108	0.829307	2.08151	0.00737692	1	2.15635	1.99727	1.84584	2.63558	2.52849	2.82915	dok1a	docking protein 1a [Source:ZFIN;Acc:ZDB-GENE-080721-2]	1	41859317	41865833	1	protein_coding	559168	DOCKING 1 DOWNSTREAM OF TYROSINE KINASE 1	lipid binding;ion binding
ENSDARG00000075833	0.828323	2.00599	0.00667607	1	2.03987	1.94169	1.8579	2.68083	2.52849	2.59815	LYVE1 (2 of 2)	lymphatic vessel endothelial hyaluronan receptor 1 [Source:HGNC Symbol;Acc:14687]	7	68720795	68732167	1	protein_coding	560618	UNKNOWN	cell adhesion
ENSDARG00000043211	0.823814	3.72742	0.0170706	1	3.35642	3.35456	3.47731	3.86103	3.51028	4.79554	ripk4	receptor-interacting serine-threonine kinase 4 [Source:ZFIN;Acc:ZDB-GENE-040426-2042]	10	36139608	36176261	-1	protein_coding	406351	RECEPTOR INTERACTING SERINE/THREONINE KINASE 4 EC_2.7.11.1 ANKYRIN REPEAT DOMAIN CONTAINING 3 PKC KINASE	cellular protein modification process;kinase activity;ion binding
ENSDARG00000090401	0.81955	1.18211	0.0119382	1	1.34501	1.36973	1.42735	2.03638	1.82084	1.95281	CABZ01020840.1	Uncharacterized protein [Source:UniProtKB/TrEMBL;Acc:E7EYP8]	4	4474961	4485224	-1	protein_coding		UNKNOWN
ENSDARG00000052279	0.815626	4.64554	0.00248596	1	4.0524	4.20765	4.47506	5.05209	4.94958	5.10958	osgn1	oxidative stress induced growth inhibitor 1 [Source:ZFIN;Acc:ZDB-GENE-040426-864]	6	50645618	50655992	-1	protein_coding	393155	OXIDATIVE STRESS INDUCED GROWTH INHIBITOR	oxidoreductase activity
ENSDARG00000046053	0.813097	2.93313	0.00472368	1	2.53843	2.86026	2.68495	3.47658	3.51443	3.24063	slc27a6	solute carrier family 27 (fatty acid transporter), member 6 [Source:ZFIN;Acc:ZDB-GENE-060825-27]	10	16452475	16491111	1	protein_coding	568835	ACYL COA SYNTHETASE FATTY ACID TRANSPORT FATP FATTY ACID COENZYME A LIGASE VERY LONG CHAIN SOLUTE CARRIER FAMILY 27 MEMBER COA VERY LONG CHAIN COA
ENSDARG00000033999	0.812405	4.01328	0.00756192	1	3.67674	3.65161	3.66743	4.16694	4.03803	4.91832	cyp26a1	cytochrome P450, subfamily XXVIA, polypeptide 1 [Source:ZFIN;Acc:ZDB-GENE-990415-44]	12	9708963	9712555	-1	protein_coding	30381	CYTOCHROME P450 EC_1.14.-.-	oxidoreductase activity;ion binding
ENSDARG00000031776	0.803143	8.08712	0.00492897	1	7.58897	7.59372	7.72531	8.37707	8.17454	8.70967	zgc:92066	zgc:92066 [Source:ZFIN;Acc:ZDB-GENE-040718-72]	3	32235718	32257127	1	protein_coding	436651	FERRITIN HEAVY CHAIN FERRITIN H SUBUNIT EC_1.16.3.1	homeostatic process;oxidoreductase activity;ion binding;transport
ENSDARG00000027529	0.800538	4.17651	0.00217385	0.982604	3.76612	3.92435	3.77309	4.54282	4.54036	4.65441	hmox1	heme oxygenase (decycling) 1 [Source:ZFIN;Acc:ZDB-GENE-030131-3102]	3	27017515	27023625	1	protein_coding	791518	HEME OXYGENASE HO EC_1.14.99.3	cofactor metabolic process;oxidoreductase activity;catabolic process;cellular nitrogen compound metabolic process;response to stress
ENSDARG00000045887	0.795424	3.06036	0.0122267	1	2.64378	2.80942	2.98898	3.21977	3.22068	4.00031	mmp30	matrix metallopeptidase 30 [Source:ZFIN;Acc:ZDB-GENE-060421-5765]	10	40051610	40071814	-1	protein_coding	678531	MATRIX METALLOPROTEINASE MMP	peptidase activity;ion binding
ENSDARG00000013576	0.786233	2.50307	0.0108483	1	2.30141	2.29211	2.47396	3.14639	2.59283	3.24679	gadd45bb	growth arrest and DNA-damage-inducible, beta b [Source:ZFIN;Acc:ZDB-GENE-050223-1]	2	36660582	36662821	1	protein_coding	497646	GROWTH ARREST AND DNA DAMAGE INDUCIBLE GADD45	anatomical structure formation involved in morphogenesis;anatomical structure development;embryo development;organelle;nucleus;cell;intracellular;response to stress
ENSDARG00000018308	0.775401	5.25395	0.0331945	1	4.90305	4.93297	4.74878	5.11801	4.81443	6.40243	ets2	v-ets erythroblastosis virus E26 oncogene homolog 2 (avian) [Source:ZFIN;Acc:ZDB-GENE-050522-552]	10	143058	261920	1	protein_coding	326672	C ETS	nucleic acid binding transcription factor activity;DNA binding;organelle;nucleus;cell;intracellular
ENSDARG00000078882	0.769629	5.2536	0.00702391	1	4.85998	4.91984	4.81831	5.38166	5.24441	6.07821	SLC22A31	solute carrier family 22, member 31 [Source:HGNC Symbol;Acc:27091]	7	57690264	57732027	1	protein_coding	793280	SOLUTE CARRIER FAMILY 22 MEMBER 17 24P3 RECEPTOR 24P3R LIPOCALIN 2 RECEPTOR	transmembrane transport;transmembrane transporter activity;transport
ENSDARG00000068830	0.766332	1.93001	0.0128921	1	1.88886	2.11919	1.71937	2.58093	2.29702	2.66407	zgc:172139	zgc:172139 [Source:ZFIN;Acc:ZDB-GENE-080204-49]	4	60272405	60301556	-1	protein_coding	100003412	UNCHARACTERIZED
ENSDARG00000087074	0.762031	4.39332	0.00499541	1	4.05786	4.05013	4.03976	4.60479	4.51152	5.13138	znf574	zinc finger protein 574 [Source:ZFIN;Acc:ZDB-GENE-100922-259]	16	13001565	13048589	1	protein_coding	798589	RUMBA ZINC FINGER	immune system process;anatomical structure development;ion binding
ENSDARG00000043682	0.743907	3.49188	0.00487616	1	3.23643	3.27434	3.17396	3.75922	3.82351	4.12258	CABZ01080370.1	Uncharacterized protein [Source:UniProtKB/TrEMBL;Acc:E7F0W2]	1	628783	640887	1	protein_coding		POU DOMAIN CLASS 2 TRANSCRIPTION FACTOR OCTAMER BINDING OCT OCTAMER BINDING TRANSCRIPTION FACTOR OTF	nucleic acid binding transcription factor activity;DNA binding
ENSDARG00000087251	0.741654	1.02939	0.0209864	1	1.23371	1.31246	1.39461	1.68307	1.92448	1.79364	CU459072.2	Uncharacterized protein [Source:UniProtKB/TrEMBL;Acc:E7F9E3]	17	50819580	50836315	-1	protein_coding		UNCHARACTERIZED
ENSDARG00000062315	0.737864	5.93368	0.0112054	1	5.45127	5.59622	5.59234	6.00668	5.82251	6.79807	sik2b	salt-inducible kinase 2b [Source:ZFIN;Acc:ZDB-GENE-071012-1]	15	20743413	20798365	-1	protein_coding	567919	SERINE/THREONINE KINASE EC_2.7.11.1 SALT INDUCIBLE KINASE SIK SERINE/THREONINE KINASE SNF1 KINASE	cellular protein modification process;kinase activity;ion binding
ENSDARG00000016536	0.737008	2.85006	0.00717484	1	2.56933	2.88011	2.53531	3.33277	3.2409	3.37041	npas2	neuronal PAS domain protein 2 [Source:ZFIN;Acc:ZDB-GENE-030408-3]	5	24575014	24614052	1	protein_coding	352934	CIRCADIAN LOCOMOTER OUTPUT CYCLES KAPUT	nucleic acid binding transcription factor activity;DNA binding;signal transduction;signal transducer activity;nucleoplasm;organelle;nucleus;biosynthetic process;protein complex;cytoplasm;cell;intracellular;cellular nitrogen compound metabolic process
ENSDARG00000087752	0.736725	2.8374	0.00761719	1	2.72147	2.72414	2.52779	3.18355	3.18459	3.52031	RFWD3	ring finger and WD repeat domain 3 [Source:HGNC Symbol;Acc:25539]	25	38328174	38338190	1	protein_coding	100329327	E3 UBIQUITIN LIGASE RFWD3 EC_6.3.2.- RING FINGER AND WD REPEAT DOMAIN CONTAINING 3 RING FINGER 201	ion binding
ENSDARG00000067607	0.722664	5.10993	0.00446062	1	4.81073	4.84355	4.60237	5.41105	5.21148	5.70815	srebf1	sterol regulatory element binding transcription factor 1 [Source:ZFIN;Acc:ZDB-GENE-090812-3]	3	62721991	62748815	-1	protein_coding	793274	STEROL REGULATORY ELEMENT BINDING 2 SREBP 2 STEROL REGULATORY ELEMENT BINDING TRANSCRIPTION FACTOR 2 [CONTAINS PROCESSED STEROL REGULATORY ELEMENT BINDING 2]
ENSDARG00000071448	0.722374	4.20306	0.00338002	1	3.91184	4.00112	3.75708	4.53051	4.61778	4.58318	leprel1	leprecan-like 1 [Source:ZFIN;Acc:ZDB-GENE-061207-44]	22	23327729	23418953	-1	protein_coding	566697	PROLYL 3 HYDROXYLASE 1 PRECURSOR EC_1.14.11.7 LEUCINE AND PROLINE ENRICHED PROTEOGLYCAN 1 LEPRECAN 1	oxidoreductase activity;ion binding
ENSDARG00000000018	0.721478	5.90137	0.00299262	1	5.49818	5.56667	5.51355	6.15837	6.10561	6.42297	nrf1	nuclear respiratory factor 1 [Source:ZFIN;Acc:ZDB-GENE-001221-1]	4	14146777	14169064	-1	protein_coding	64604	NUCLEAR RESPIRATORY FACTOR 1 NRF 1 ALPHA PALINDROMIC BINDING ALPHA PAL	anatomical structure development;DNA binding;organelle;nucleus;biosynthetic process;cell;intracellular;cellular nitrogen compound metabolic process;response to stress
ENSDARG00000088589	0.720366	3.68038	0.0104796	1	3.17248	3.65738	3.3635	3.73081	4.03224	4.3991	ponzr3	plac8 onzin related protein 3 [Source:ZFIN;Acc:ZDB-GENE-050506-38]	7	23842566	23844302	1	protein_coding	100004954	CORNIFELIN B
ENSDARG00000076623	0.713335	5.9188	0.0420908	1	5.44191	5.59547	5.60313	5.67515	5.53382	7.03316	CU633999.1	Uncharacterized protein [Source:UniProtKB/TrEMBL;Acc:F1RA14]	19	61882	82475	-1	protein_coding		COLLAGEN ALPHA 1 CHAIN
ENSDARG00000074686	0.711798	7.58007	0.0064536	1	7.10353	7.24343	7.21989	8.0699	7.98806	7.59285	mgea5	meningioma expressed antigen 5 (hyaluronidase) [Source:ZFIN;Acc:ZDB-GENE-030131-3208]	13	11742835	11759423	-1	protein_coding	324487	BIFUNCTIONAL NCOAT MENINGIOMA EXPRESSED ANTIGEN 5 NUCLEAR CYTOPLASMIC O GLCNACASE AND ACETYLTRANSFERASE [INCLUDES O GLCNACASE EC_3.2.1.169 GLYCOSIDE HYDROLASE O GLCNACASE HEXOSAMINIDASE C N ACETYL BETA D GLUCOSAMINIDASE N ACETYL BETA GLUCOSAMINIDASE O GLC
ENSDARG00000089124	0.705915	9.11116	0.047035	1	8.92466	8.5465	8.65868	8.78402	8.97281	10.125	hbae1	hemoglobin alpha embryonic-1 [Source:ZFIN;Acc:ZDB-GENE-980526-80]	3	55990093	55990796	-1	protein_coding	100334599	HEMOGLOBIN SUBUNIT ALPHA ALPHA GLOBIN HEMOGLOBIN ALPHA CHAIN	ion binding;transport;protein complex;cytosol;cytoplasm;cell;intracellular
ENSDARG00000069289	0.700383	5.41878	0.00490668	1	5.11811	5.10832	4.9746	5.55775	5.59989	6.04767	gabpa	GA-binding protein transcription factor, alpha subunit [Source:ZFIN;Acc:ZDB-GENE-011010-2]	9	35985817	35996821	1	protein_coding	58110	GA BINDING ALPHA CHAIN GABP SUBUNIT ALPHA	nucleic acid binding transcription factor activity;DNA binding;organelle;nucleus;cell;intracellular;
ENSDARG00000039269	0.699571	4.24282	0.0087408	1	4.04143	4.05668	3.70797	4.47593	4.32759	4.94697	arg2	arginase, type II [Source:ZFIN;Acc:ZDB-GENE-030131-1334]	13	33248149	33257976	1	protein_coding	322614	ARGINASE EC_3.5.3.1	cellular amino acid metabolic process;ion binding;small molecule metabolic process;hydrolase activity, acting on carbon-nitrogen (but not peptide) bonds
ENSDARG00000043624	0.698883	4.38329	0.0215592	1	4.04418	4.08688	4.09938	4.36247	4.27708	5.33734	pqlc2	PQ loop repeat containing 2 [Source:ZFIN;Acc:ZDB-GENE-050306-4]	8	11756982	11769306	1	protein_coding	503709	LYSOSOMAL AMINO ACID TRANSPORTER 1 HOMOLOG PQ LOOP REPEAT CONTAINING 2
ENSDARG00000053483	0.696963	5.9848	0.0190527	1	5.36036	5.70593	5.77035	5.85124	5.98267	6.86967	zgc:113054	zgc:113054 [Source:ZFIN;Acc:ZDB-GENE-050320-9]	6	43381521	43406057	1	protein_coding	541322	UNCHARACTERIZED	methyltransferase activity;oxidoreductase activity
ENSDARG00000011583	0.693054	4.43872	0.00417418	1	3.98526	4.24256	4.15663	4.81221	4.8916	4.66824	cry1b	cryptochrome 1b [Source:ZFIN;Acc:ZDB-GENE-010426-3]	18	14692588	14715764	1	protein_coding	554836	CRYPTOCHROME	lyase activity;cellular nitrogen compound metabolic process;response to stress;DNA metabolic process
ENSDARG00000014323	0.692047	3.17898	0.0126393	1	2.94993	2.93332	3.05331	3.52287	3.23587	3.95589	zgc:91849	zgc:91849 [Source:ZFIN;Acc:ZDB-GENE-040718-438]	9	27602	39587	1	protein_coding	100005927	IMMUNOGLOBULIN SUPERFAMILY MEMBER 2 PRECURSOR IGSF2 GLU TRP ILE EWI MOTIF CONTAINING 101 EWI 101 CD101 ANTIGEN
ENSDARG00000007823	0.6908	4.40933	0.00751203	1	4.19293	3.96673	4.14929	4.83574	4.37867	5.00989	atf3	activating transcription factor 3 [Source:ZFIN;Acc:ZDB-GENE-040426-728]	20	37819241	37825345	1	protein_coding	393939	CYCLIC AMP DEPENDENT TRANSCRIPTION FACTOR ATF 3 CAMP DEPENDENT TRANSCRIPTION FACTOR ATF 3 ACTIVATING TRANSCRIPTION FACTOR 3	nucleic acid binding transcription factor activity;DNA binding;organelle;nucleus;cell;intracellular;
ENSDARG00000003203	0.689408	4.03788	0.00533265	1	3.52348	3.94098	3.77944	4.33913	4.40579	4.47452	rhcga	Rhesus blood group, C glycoprotein a [Source:ZFIN;Acc:ZDB-GENE-070424-81]	7	15168692	15180088	1	protein_coding	100038797	AMMONIUM TRANSPORTER RH TYPE B RHESUS BLOOD GROUP FAMILY TYPE B GLYCOPROTEIN RH FAMILY TYPE B GLYCOPROTEIN RH TYPE B GLYCOPROTEIN	transmembrane transporter activity;transport
ENSDARG00000055974	0.688522	2.7892	0.00961585	1	2.61446	2.62765	2.69171	3.18355	3.44205	3.07743	TPMT (1 of 2)	thiopurine S-methyltransferase [Source:HGNC Symbol;Acc:12014]	19	49196461	49204831	1	protein_coding	436842	THIOPURINE S METHYLTRANSFERASE EC_2.1.1.67 THIOPURINE METHYLTRANSFERASE	methyltransferase activity
ENSDARG00000021891	0.688035	3.09353	0.0108702	1	2.83387	2.96154	2.92164	3.31374	3.34731	3.84252	ZBTB7B	zinc finger and BTB domain containing 7B [Source:HGNC Symbol;Acc:18668]	16	58329300	58334946	-1	protein_coding	393602	ZINC FINGER AND BTB DOMAIN CONTAINING 7B KRUEPPEL RELATED ZINC FINGER CKROX T HELPER INDUCING POZ/KRUEPPEL FACTOR ZINC FINGER 67 ZFP 67 ZINC FINGER TH POK	ion binding
ENSDARG00000003313	0.6849	2.7432	0.0162112	1	2.49886	2.51157	2.79566	2.97532	3.0305	3.53549	EPS8L1 (2 of 2)	EPS8-like 1 [Source:HGNC Symbol;Acc:21295]	24	40187268	40208207	1	protein_coding	553062	EPIDERMAL GROWTH FACTOR RECEPTOR KINASE SUBSTRATE 8 EPS8 EPIDERMAL GROWTH FACTOR RECEPTOR PATHWAY SUBSTRATE 8 RELATED EPS8 RELATED
ENSDARG00000086721	0.683246	2.05192	0.0209308	1	2.05086	2.03317	2.06971	2.45634	2.35383	2.92445	CABZ01067072.1	Uncharacterized protein [Source:UniProtKB/TrEMBL;Acc:E7F5Y0]	9	520131	534160	1	protein_coding		IMMUNOGLOBULIN SUPERFAMILY MEMBER 3 PRECURSOR IGSF3
ENSDARG00000044010	0.683128	4.04184	0.0108323	1	3.68381	3.84579	3.76351	4.28399	4.03224	4.80392	loxl2a	lysyl oxidase-like 2a [Source:ZFIN;Acc:ZDB-GENE-070818-1]	10	20489093	20526754	-1	protein_coding	565508	LYSYL OXIDASE HOMOLOG PRECURSOR LYSYL OXIDASE	proteinaceous extracellular matrix;extracellular region;anatomical structure formation involved in morphogenesis;anatomical structure development;chromosome;organelle;nucleus;oxidoreductase activity;chromosome organization;ion binding;biosynthetic process;cell;intracellular;cellular nitrogen compound metabolic process
ENSDARG00000039117	0.677975	7.16015	0.00618993	1	6.58066	6.90681	6.87338	7.53048	7.57018	7.28511	tefa	thyrotroph embryonic factor a [Source:ZFIN;Acc:ZDB-GENE-990415-264]	12	20241115	20249459	-1	protein_coding	30674	THYROTROPH EMBRYONIC FACTOR	nucleic acid binding transcription factor activity;DNA binding
ENSDARG00000041140	0.674843	3.94312	0.00665832	1	3.45896	3.84579	3.70463	4.32019	4.45639	4.13923	ddb2	damage-specific DNA binding protein 2 [Source:ZFIN;Acc:ZDB-GENE-050419-169]	18	20248868	20260045	1	protein_coding	100004133	DNA DAMAGE BINDING 2 DAMAGE SPECIFIC DNA BINDING 2	DNA binding;cellular protein modification process;organelle;nucleus;cell;intracellular;cellular nitrogen compound metabolic process;response to stress;DNA metabolic process
ENSDARG00000034961	0.674277	6.74107	0.00511374	1	6.32016	6.42365	6.399	6.90495	6.94527	7.27007	bzw1b	basic leucine zipper and W2 domains 1b [Source:ZFIN;Acc:ZDB-GENE-040426-2881]	9	50228	57751	-1	protein_coding	406812	BASIC LEUCINE ZIPPER AND W2 DOMAIN CONTAINING
ENSDARG00000058605	0.672035	2.8249	0.017851	1	2.6365	2.73508	2.67817	3.05196	2.99523	3.66991	vsig10	V-set and immunoglobulin domain containing 10 [Source:ZFIN;Acc:ZDB-GENE-030131-7476]	5	13765562	13788981	-1	protein_coding	100005564	V SET AND IMMUNOGLOBULIN DOMAIN CONTAINING 10 PRECURSOR
ENSDARG00000007709	0.671228	2.14386	0.0183741	1	1.99506	2.26971	2.10048	2.83558	2.39951	2.74462	adamts8a	ADAM metallopeptidase with thrombospondin type 1 motif, 8a [Source:ZFIN;Acc:ZDB-GENE-060526-202]	5	31794851	31815987	-1	protein_coding	569618	A DISINTEGRIN AND METALLOPROTEINASE WITH THROMBOSPONDIN MOTIFS PRECURSOR ADAM TS ADAM ADAMTS	peptidase activity;proteinaceous extracellular matrix;extracellular region;ion binding
ENSDARG00000087663	0.667746	2.71461	0.00999846	1	2.61446	2.47288	2.68495	3.25511	3.10961	3.13833	C24H16orf11	chromosome 16 open reading frame 11 [Source:HGNC Symbol;Acc:14139]	24	39499383	39515607	-1	protein_coding		NHL REPEAT CONTAINING 4
ENSDARG00000010462	0.667049	4.60816	0.0114448	1	4.33228	4.27852	4.31371	4.6921	4.65405	5.38	sp9	sp9 transcription factor [Source:ZFIN;Acc:ZDB-GENE-040426-2313]	9	2590375	2592972	-1	protein_coding	405896	TRANSCRIPTION FACTOR	anatomical structure development;embryo development;DNA binding;organelle;nucleus;ion binding;biosynthetic process;cell;intracellular;cellular nitrogen compound metabolic process
ENSDARG00000016713	0.661464	2.08035	0.0329592	1	1.72018	1.96046	2.46611	2.68824	2.46114	2.68236	dhrs13l1	dehydrogenase/reductase (SDR family) member 13 like 1 [Source:ZFIN;Acc:ZDB-GENE-040426-1907]	14	4632107	4642537	-1	protein_coding	402945	RETINOL DEHYDROGENASE	oxidoreductase activity
ENSDARG00000035066	0.661153	7.77961	0.00780984	1	7.41945	7.41968	7.4197	7.96862	7.96584	8.27616	ubtf	upstream binding transcription factor, RNA polymerase I [Source:ZFIN;Acc:ZDB-GENE-030616-252]	3	19931192	19953067	-1	protein_coding	368509	NUCLEOLAR TRANSCRIPTION FACTOR 1 UPSTREAM BINDING FACTOR 1 UBF 1
ENSDARG00000002369	0.660519	9.81968	0.0308494	1	9.43805	9.44471	9.4787	9.8351	9.82188	10.556	UBB	ubiquitin B [Source:HGNC Symbol;Acc:12463]	5	43682726	43714907	1	protein_coding		POLYUBIQUITIN PRECURSOR[CONTAINS
ENSDARG00000044327	0.660504	4.71549	0.0141453	1	4.43649	4.40378	4.40283	4.84902	4.64459	5.51115	TMEM185B	transmembrane protein 185B [Source:HGNC Symbol;Acc:18896]	21	41866409	41879790	-1	protein_coding	393409	TRANSMEMBRANE
ENSDARG00000007377	0.657575	7.41264	0.0167502	1	7.0836	7.11559	6.96821	7.36677	7.43521	8.18207	odc1	ornithine decarboxylase 1 [Source:ZFIN;Acc:ZDB-GENE-010816-1]	17	52270218	52283861	1	protein_coding	114426	ORNITHINE DECARBOXYLASE ODC EC_4.1.1.17	cell differentiation;anatomical structure development;biosynthetic process;cellular nitrogen compound metabolic process
ENSDARG00000062297	0.656332	2.66124	0.0106956	1	2.58453	2.51157	2.56504	3.19399	3.00117	3.15152	soat1	sterol O-acyltransferase 1 [Source:ZFIN;Acc:ZDB-GENE-081105-177]	8	15403403	15430377	1	protein_coding	564424	STEROL O ACYLTRANSFERASE 1 EC_2.3.1.26 ACYL COENZYME A:CHOLESTEROL ACYLTRANSFERASE 1 ACAT 1 CHOLESTEROL ACYLTRANSFERASE 1	endoplasmic reticulum;transferase activity, transferring acyl groups;organelle;cytoplasm;cell;intracellular
ENSDARG00000089348	0.65437	1.32018	0.0382084	1	1.49735	1.71736	1.36112	2.25162	1.91193	1.77671	C2H19orf26 (2 of 2)	chromosome 19 open reading frame 26 [Source:HGNC Symbol;Acc:28617]	2	59908055	59915834	-1	protein_coding		DOS
ENSDARG00000039754	0.65243	4.18104	0.00696324	1	4.08216	3.9315	3.70129	4.36939	4.64079	4.5685	xpc	xeroderma pigmentosum, complementation group C [Source:ZFIN;Acc:ZDB-GENE-030131-8461]	8	26860933	26883893	1	protein_coding	541386	DNA REPAIR COMPLEMENTING XP C CELLS XERODERMA PIGMENTOSUM GROUP C COMPLEMENTING	DNA binding;organelle;nucleus;cell;intracellular;cellular nitrogen compound metabolic process;response to stress;DNA metabolic process
ENSDARG00000063019	0.650287	1.74134	0.0253303	1	1.72018	1.79259	1.97324	2.52412	2.19707	2.23895	panx2	pannexin 2 [Source:ZFIN;Acc:ZDB-GENE-050419-55]	18	14492713	14508942	-1	protein_coding	557828	PANNEXIN 2	organelle;cytoplasm;cell;intracellular
ENSDARG00000018411	0.649365	3.73006	0.00693412	1	3.62254	3.48341	3.37613	4.20874	3.99404	4.08869	mknk1	MAP kinase interacting serine/threonine kinase 1 [Source:ZFIN;Acc:ZDB-GENE-080220-11]	11	13362177	13375264	1	protein_coding	555974	MAP KINASE INTERACTING SERINE/THREONINE KINASE 1 EC_2.7.11.1 MAP KINASE SIGNAL INTEGRATING KINASE 1 MAPK SIGNAL INTEGRATING KINASE 1 MNK1	lipid metabolic process;carbohydrate metabolic process;cellular protein modification process;kinase activity;ion binding;biosynthetic process
ENSDARG00000060235	0.648501	2.97223	0.0124018	1	2.91428	2.77273	2.77673	3.24007	3.26084	3.65146	mst1ra	macrophage stimulating 1 receptor (c-met-related tyrosine kinase), a [Source:ZFIN;Acc:ZDB-GENE-071218-2]	6	42407140	42436417	1	protein_coding	100002448	HEPATOCYTE GROWTH FACTOR RECEPTOR PRECURSOR HGF RECEPTOR EC_2.7.10.1 HGF/SF RECEPTOR PROTO ONCOGENE C MET SCATTER FACTOR RECEPTOR SF RECEPTOR TYROSINE KINASE MET	cellular protein modification process;kinase activity;ion binding
ENSDARG00000010255	0.648011	2.69217	0.0332606	1	2.49082	2.46633	2.77673	2.81543	2.83819	3.62805	bin2b	bridging integrator 2b [Source:ZFIN;Acc:ZDB-GENE-030131-5598]	6	38811030	38824363	1	protein_coding	327387	BRIDGING INTEGRATOR	cytoplasm;cell;intracellular
ENSDARG00000028524	0.646609	7.83245	0.0443593	1	7.42104	7.51281	7.50748	7.61888	7.59543	8.80563	col5a3b	collagen, type V, alpha 3b [Source:ZFIN;Acc:ZDB-GENE-110728-4]	1	60230505	60263365	-1	protein_coding	100463515	COLLAGEN ALPHA CHAIN PRECURSOR	structural molecule activity;proteinaceous extracellular matrix;extracellular region
ENSDARG00000001953	0.644798	4.26527	0.00999449	1	3.77608	4.1577	4.02913	4.69578	4.28197	4.79974	pfkfb3	6-phosphofructo-2-kinase/fructose-2,6-biphosphatase 3 [Source:ZFIN;Acc:ZDB-GENE-040426-2724]	4	24560099	24572537	-1	protein_coding	554477	6 PHOSPHOFRUCTO 2 KINASE/FRUCTOSE 2 6 BISPHOSPHATASE 6PF 2 K/FRU 2 6 P2ASE PFK/FBPASE 6PF 2 K/FRU 2 6 P2ASE ISOZYME [INCLUDES 6 PHOSPHOFRUCTO 2 KINASE EC_2.7.1.105 ; FRUCTOSE 2 6 BISPHOSPHATASE EC_3.1.3.- 46 ];6 PHOSPHOFRUCTO 2 KINASE/FRUCTOSE 2 6 BISPHOSPHATASE 6PF 2 K/FRU 2 6 P2ASE PFK/FBPASE 6PF 2 K/FRU 2 6 P2ASE ISOZYME [INCLUDES 6 PHOSPHOFRUCTO 2 KINASE EC_2.7.1.105 ; FRUCTOSE 2 6 BISPHOSPHA…	phosphatase activity;carbohydrate metabolic process;kinase activity;ion binding
ENSDARG00000079528	0.643647	5.50774	0.0198312	1	5.16563	5.17008	5.2302	5.59861	5.31525	6.34114	hivep1	human immunodeficiency virus type I enhancer binding protein 1 [Source:ZFIN;Acc:ZDB-GENE-070912-512]	19	3947244	4059578	-1	protein_coding	100000517	ZINC FINGER 40 BINDING 1 BINDING FACTOR	ion binding
ENSDARG00000091715	0.640939	3.36154	0.0165936	1	3.34753	3.07352	3.06896	3.40197	3.6975	4.07837	si:dkey-162h11.2	si:dkey-162h11.2 [Source:ZFIN;Acc:ZDB-GENE-121214-90]	7	898652	933416	1	protein_coding		UNKNOWN
ENSDARG00000087492	0.639488	2.77476	0.0141306	1	2.56166	2.59199	2.80814	3.0462	3.15826	3.41485	CABZ01024770.1	Uncharacterized protein [Source:UniProtKB/TrEMBL;Acc:E7F871]	21	42585816	42628903	-1	protein_coding		ARF GAP WITH RHO GAP DOMAIN ANK REPEAT AND PH DOMAIN CONTAINING CENTAURIN DELTA CNT	lipid binding;enzyme regulator activity;signal transduction;ion binding;cell;intracellular
ENSDARG00000053853	0.635354	6.25631	0.0100138	1	5.87334	6.04667	5.8525	6.53108	6.18015	6.86917	slc13a2	solute carrier family 13 (sodium-dependent dicarboxylate transporter), member 2 [Source:ZFIN;Acc:ZDB-GENE-040426-2389]	21	37935152	37953365	1	protein_coding	406537	SOLUTE CARRIER FAMILY 13 MEMBER NA + COTRANSPORTER	transmembrane transport;transport
ENSDARG00000059054	0.635306	4.86618	0.0119966	1	4.47574	4.78686	4.42933	5.27627	4.77511	5.43228	pdk2	pyruvate dehydrogenase kinase, isoenzyme 2 [Source:ZFIN;Acc:ZDB-GENE-040426-939]	19	6297800	6310636	1	protein_coding	393971	[PYRUVATE DEHYDROGENASE [LIPOAMIDE]] KINASE ISOZYME MITOCHONDRIAL PRECURSOR EC_2.7.11.2 PYRUVATE DEHYDROGENASE KINASE	kinase activity;ion binding
ENSDARG00000025522	0.634501	6.41942	0.0226186	1	6.09917	6.18124	5.97657	6.38377	6.29218	7.26097	sgk1	serum/glucocorticoid regulated kinase 1 [Source:ZFIN;Acc:ZDB-GENE-030131-2860]	23	31878818	31931888	-1	protein_coding	324140	SERINE/THREONINE KINASE EC_2.7.11.1 SERUM/GLUCOCORTICOID REGULATED KINASE	lipid binding;cellular protein modification process;kinase activity;ion binding;endoplasmic reticulum;cell death;organelle;nucleus;cytoplasm;cell;intracellular;response to stress
ENSDARG00000026611	0.634017	4.4305	0.0117302	1	4.0524	4.12896	4.28497	4.68657	4.41916	5.1045	socs3b	suppressor of cytokine signaling 3b [Source:ZFIN;Acc:ZDB-GENE-040426-2528]	12	37046023	37065349	-1	protein_coding	406596	SUPPRESSOR OF CYTOKINE SIGNALING 3 SOCS 3 CYTOKINE INDUCIBLE SH2 3	cellular protein modification process;signal transduction
ENSDARG00000036848	0.631038	7.22075	0.00737956	1	6.92508	6.871	6.85131	7.43191	7.38158	7.69521	slc43a2a	solute carrier family 43, member 2a [Source:ZFIN;Acc:ZDB-GENE-040426-964]	15	27717707	27757596	1	protein_coding	393221	LARGE NEUTRAL AMINO ACIDS TRANSPORTER SMALL SUBUNIT 4 L TYPE AMINO ACID TRANSPORTER 4 SOLUTE CARRIER FAMILY 43 MEMBER 2	transmembrane transport;transmembrane transporter activity;transport
ENSDARG00000061168	0.629603	3.37053	0.0101764	1	3.05734	3.22863	3.2537	3.66852	3.62627	3.95212	dhx34	DEAH (Asp-Glu-Ala-His) box polypeptide 34 [Source:ZFIN;Acc:ZDB-GENE-061207-30]	18	42983846	43006747	1	protein_coding	555838	PROBABLE ATP DEPENDENT RNA HELICASE DHX34 EC_3.6.4.13 DEAH BOX 34	helicase activity;anatomical structure development;embryo development;nucleobase-containing compound catabolic process;ion binding;catabolic process;cellular nitrogen compound metabolic process
ENSDARG00000058891	0.628061	3.05637	0.0322399	1	2.92028	2.76207	3.02685	3.141	3.12601	3.96712	nedd9	neural precursor cell expressed, developmentally down-regulated 9 [Source:ZFIN;Acc:ZDB-GENE-061013-318]	19	2735728	2791924	1	protein_coding	100536178	ENHANCER OF FILAMENTATION 1 CRK ASSOCIATED SUBSTRATE RELATED CAS L NEURAL PRECURSOR CELL EXPRESSED DEVELOPMENTALLY DOWN REGULATED 9 NEDD 9 P105
ENSDARG00000019715	0.626548	2.36132	0.0229779	1	2.50687	2.26971	2.16984	2.71749	2.69163	3.09119	metap1d	methionyl aminopeptidase type 1D (mitochondrial) [Source:ZFIN;Acc:ZDB-GENE-050522-71]	1	30002488	30030422	1	protein_coding	554090	METHIONINE AMINOPEPTIDASE 1 MAP 1 METAP 1 EC_3.4.11.18 PEPTIDASE M 1	peptidase activity
ENSDARG00000092660	0.625537	3.11438	0.00979949	1	3.05734	2.9142	2.89848	3.48085	3.51443	3.55547	cyp27c1	cytochrome P450, family 27, subfamily C, polypeptide 1 [Source:ZFIN;Acc:ZDB-GENE-080204-68]	6	8144749	8158549	1	protein_coding	558396	25 D HYDROXYLASE MITOCHONDRIAL PRECURSOR D 3 HYDROXYLASE CYTOCHROME P450 CYTOCHROME P450	oxidoreductase activity;ion binding
ENSDARG00000055118	0.625483	4.18494	0.0063182	1	3.92085	4.0169	3.85358	4.46519	4.44771	4.65209	mylipb	myosin regulatory light chain interacting protein b [Source:ZFIN;Acc:ZDB-GENE-061027-67]	16	27775274	27788019	1	protein_coding	565911	E3 UBIQUITIN LIGASE MYLIP EC_6.3.2.- INDUCIBLE DEGRADER OF THE LDL RECEPTOR IDOL MYOSIN REGULATORY LIGHT CHAIN INTERACTING MIR	cytoskeleton;organelle;ion binding;cell;intracellular
ENSDARG00000077169	0.624863	4.49739	0.0138032	1	4.01642	4.2729	4.36953	4.71041	4.50318	5.17887	wu:fj08f03	wu:fj08f03 [Source:ZFIN;Acc:ZDB-GENE-030131-7332]	14	11649673	11655264	-1	protein_coding	335392	UNCHARACTERIZED	RNA binding
ENSDARG00000063430	0.622882	4.85352	0.0331564	1	4.69119	4.5642	4.4394	4.86707	4.62934	5.7586	THBS1 (3 of 3)	thrombospondin 1 [Source:HGNC Symbol;Acc:11785]	17	507056	521798	1	protein_coding	100332237	PRECURSOR	extracellular region;cell adhesion;ion binding
ENSDARG00000045768	0.622124	7.10283	0.0145251	1	6.59762	6.87595	6.82506	7.14957	7.15925	7.76741	cry1a	cryptochrome 1a [Source:ZFIN;Acc:ZDB-GENE-010426-2]	4	11077567	11091060	1	protein_coding	100003956	CRYPTOCHROME	lyase activity;nucleoplasm;organelle;nucleus;protein complex;cell;intracellular;cellular nitrogen compound metabolic process;response to stress;DNA metabolic process
ENSDARG00000020465	0.622082	7.76625	0.0145881	1	7.48294	7.4478	7.3563	7.84506	7.84658	8.3861	ewsr1b	Ewing sarcoma breakpoint region 1b [Source:ZFIN;Acc:ZDB-GENE-030131-1600]	5	26542131	26551295	-1	protein_coding	322880	RNA BINDING EWS	cell differentiation;anatomical structure development;mitosis;cell cycle;ion binding;
ENSDARG00000062906	0.621841	1.08197	0.0412918	1	1.17467	1.43827	1.53641	1.88991	1.7379	1.79364	kcnv2b	potassium channel, subfamily V, member 2b [Source:ZFIN;Acc:ZDB-GENE-060526-28]	5	9471688	9483668	-1	protein_coding	567780	POTASSIUM VOLTAGE GATED CHANNEL SUBFAMILY S MEMBER DELAYED RECTIFIER K + CHANNEL ALPHA SUBUNIT	transmembrane transport;protein complex assembly;plasma membrane;transmembrane transporter activity;transport;macromolecular complex assembly;cellular component assembly;protein complex;cell
ENSDARG00000086333	0.62176	1.10397	0.0488368	1	1.38028	1.5037	1.32683	1.55929	1.76608	2.10974	CABZ01084952.1	Uncharacterized protein [Source:UniProtKB/TrEMBL;Acc:E7EYE5]	2	73298	80311	1	protein_coding	100331268	UNKNOWN
ENSDARG00000058285	0.621318	4.64037	0.00980193	1	4.25125	4.46255	4.37373	4.90729	4.67464	5.24805	cpt1b	carnitine palmitoyltransferase 1B (muscle) [Source:ZFIN;Acc:ZDB-GENE-041010-9]	18	7811523	7832169	1	protein_coding	449677	CARNITINE O PALMITOYLTRANSFERASE 1 MUSCLE CPT1 M EC_2.3.1.21 CARNITINE O PALMITOYLTRANSFERASE I MUSCLE CPT I CPTI M CARNITINE PALMITOYLTRANSFERASE 1B	transferase activity, transferring acyl groups
ENSDARG00000040334	0.621129	8.77999	0.047356	1	8.42622	8.46075	8.4336	8.60007	8.63293	9.67278	mat2aa	methionine adenosyltransferase II, alpha a [Source:ZFIN;Acc:ZDB-GENE-030131-2049]	10	6837633	6850187	-1	protein_coding	323329	S ADENOSYLMETHIONINE SYNTHASE ADOMET SYNTHASE EC_2.5.1.6 METHIONINE ADENOSYLTRANSFERASE MAT	cofactor metabolic process;transferase activity, transferring alkyl or aryl (other than methyl) groups;cellular amino acid metabolic process;sulfur compound metabolic process;ion binding;small molecule metabolic process;biosynthetic process;cellular nitrogen compound metabolic process
ENSDARG00000018478	0.619704	4.96879	0.00745881	1	4.48792	4.85488	4.67573	5.41998	5.11345	5.29339	agxtb	alanine-glyoxylate aminotransferase b [Source:ZFIN;Acc:ZDB-GENE-010302-3]	2	22134387	22146295	-1	protein_coding	79378	SERINE PYRUVATE AMINOTRANSFERASE SPT EC_2.6.1.51 ALANINE GLYOXYLATE AMINOTRANSFERASE AGT EC_2.6.1.- 44	peroxisome;mitochondrion;organelle;ion binding;small molecule metabolic process;biosynthetic process;protein targeting;transport;cytoplasm;cell;intracellular
ENSDARG00000020978	0.618143	5.34793	0.0259154	1	4.87242	5.11252	5.14543	5.39756	5.16858	6.18471	dhrs13a.2	dehydrogenase/reductase (SDR family) member 13a, tandem duplicate 2 [Source:ZFIN;Acc:ZDB-GENE-040912-69]	10	38118058	38126716	-1	protein_coding	447903	RETINOL DEHYDROGENASE	oxidoreductase activity
ENSDARG00000016773	0.61745	1.76889	0.0286586	1	1.76089	1.75008	2.06971	2.26159	2.34451	2.41336	socs8	suppressor of cytokine signaling 8 [Source:ZFIN;Acc:ZDB-GENE-080204-120]	11	18459051	18464054	-1	protein_coding	100136861	CYTOKINE INDUCIBLE SH2 CONTAINING	cellular protein modification process;signal transduction
ENSDARG00000010312	0.612835	7.35806	0.024539	1	7.03636	7.02851	7.02512	7.2418	7.35747	8.14318	cp	ceruloplasmin [Source:ZFIN;Acc:ZDB-GENE-010522-1]	22	41133174	41159202	1	protein_coding	84702	PRECURSOR	oxidoreductase activity;ion binding
ENSDARG00000040700	0.6091	1.33716	0.0402294	1	1.51333	1.71736	1.44344	2.08207	1.77996	2.10974	nab1b	NGFI-A binding protein 1b (EGR1 binding protein 1) [Source:ZFIN;Acc:ZDB-GENE-081105-85]	9	42440891	42474607	-1	protein_coding	564685	NGFI A BINDING EGR 1 BINDING	organelle;nucleus;cell;intracellular
ENSDARG00000010238	0.603103	1.71973	0.0387984	1	1.96052	1.75008	1.79657	2.04794	2.20738	2.58848	rbm22	RNA binding motif protein 22 [Source:ZFIN;Acc:ZDB-GENE-040426-2298]	21	32028289	32046337	-1	protein_coding	100536641	PRE SPLICING FACTOR RBM22 RNA BINDING MOTIF 22	anatomical structure development;embryo development;mRNA processing;organelle;nucleus;ion binding;RNA binding;cytoplasm;cell;intracellular;cellular nitrogen compound metabolic process
ENSDARG00000074634	0.601278	5.13895	0.0138502	1	4.90002	4.89689	4.76648	5.30305	5.10658	5.81668	keap1b	kelch-like ECH-associated protein 1b [Source:ZFIN;Acc:ZDB-GENE-080508-1]	6	66888	73493	-1	protein_coding	100003679	KELCH ECH ASSOCIATED 1 CYTOSOLIC INHIBITOR OF NRF2 INRF2
ENSDARG00000022303	0.598355	4.45786	0.0262278	1	4.06329	4.32452	4.21404	5.10008	4.91696	4.14254	hig1	hypoxia induced gene 1 [Source:ZFIN;Acc:ZDB-GENE-030826-15]	2	1970655	1975857	1	protein_coding	373084	UNKNOWN
ENSDARG00000028517	0.596796	4.43391	0.00625387	1	4.17296	4.19779	4.17843	4.79516	4.72036	4.74204	hbp1	HMG-box transcription factor 1 [Source:ZFIN;Acc:ZDB-GENE-050522-414]	25	3507866	3527071	-1	protein_coding	554137	HMG BOX CONTAINING 1 HMG BOX TRANSCRIPTION FACTOR 1 HIGH MOBILITY GROUP BOX TRANSCRIPTION FACTOR 1	RNA binding
ENSDARG00000005947	0.596487	5.47595	0.0135906	1	5.15294	5.22349	5.17945	5.52401	5.52457	6.16126	slc16a9b	solute carrier family 16 (monocarboxylic acid transporters), member 9b [Source:ZFIN;Acc:ZDB-GENE-040801-69]	12	8248793	8266826	-1	protein_coding	445158	MONOCARBOXYLATE TRANSPORTER 9 MCT 9 SOLUTE CARRIER FAMILY 16 MEMBER 9	transmembrane transport;transport
ENSDARG00000059035	0.594405	5.90185	0.0225604	1	5.42089	5.67786	5.69422	5.90069	5.83337	6.67157	POR (2 of 2)	P450 (cytochrome) oxidoreductase [Source:HGNC Symbol;Acc:9208]	15	1836441	1874553	-1	protein_coding	327556	NADPH CYTOCHROME P450 REDUCTASE CPR P450R EC_1.6.2.4	endoplasmic reticulum;organelle;oxidoreductase activity;ion binding;cytosol;cytoplasm;cell;intracellular
ENSDARG00000039462	0.593772	7.19114	0.0420194	1	6.90023	6.81764	6.90786	6.97134	7.06706	8.08054	CABZ01076094.1	Uncharacterized protein [Source:UniProtKB/TrEMBL;Acc:E7FB02]	19	4505333	4541542	-1	protein_coding	100538221	COLLAGEN ALPHA 1 IX CHAIN
ENSDARG00000056986	0.593741	3.27949	0.0118923	1	3.05734	3.04742	3.24913	3.59557	3.63775	3.73708	dact2	dapper homolog 2, antagonist of beta-catenin (xenopus) [Source:ZFIN;Acc:ZDB-GENE-030131-9975]	13	44029503	44036259	1	protein_coding	337795	DAPPER HOMOLOG 2 FRODO 2
ENSDARG00000005774	0.593016	8.99532	0.0388555	1	8.68336	8.69395	8.63796	9.0075	8.89719	9.736	pl10	pl10 [Source:ZFIN;Acc:ZDB-GENE-980526-150]	6	59558999	59576600	1	protein_coding	30116	ATP DEPENDENT RNA HELICASE EC_3.6.4.13	ATPase activity;helicase activity;ion binding
ENSDARG00000075612	0.592215	4.55196	0.0068325	1	4.26782	4.30262	4.32244	4.96484	4.84943	4.77438	ercc6	excision repair cross-complementing rodent repair deficiency, complementation group 6 [Source:ZFIN;Acc:ZDB-GENE-070228-1]	13	31097773	31133332	1	protein_coding	560477	DNA EXCISION REPAIR ERCC 6 EC_3.6.4.12 ATP DEPENDENT HELICASE ERCC6	helicase activity;DNA binding;ion binding
ENSDARG00000041217	0.586097	5.75824	0.0198139	1	5.39634	5.5065	5.49629	5.80856	5.67519	6.50235	xpo6	exportin 6 [Source:ZFIN;Acc:ZDB-GENE-030131-5912]	3	14689988	14736032	-1	protein_coding	333980	EXPORTIN 6	enzyme binding;transport;
ENSDARG00000041129	0.585718	4.63693	0.00926863	1	4.49397	4.37958	4.26474	4.92307	4.75943	5.12972	zswim6	zinc finger, SWIM-type containing 6 [Source:ZFIN;Acc:ZDB-GENE-060602-4]	10	46530478	46547696	-1	protein_coding	403057	ZINC FINGER SWIM DOMAIN CONTAINING
ENSDARG00000088905	0.582168	3.36131	0.0214865	1	3.23161	3.2402	3.12491	3.68342	3.37502	4.05399	pde8a	phosphodiesterase 8A [Source:ZFIN;Acc:ZDB-GENE-070112-622]	Zv9_NA18	66	2716	1	protein_coding		HIGH AFFINITY CAMP SPECIFIC AND IBMX INSENSITIVE 3' 5' CYCLIC PHOSPHODIESTERASE 8B EC_3.1.4.17 CELL PROLIFERATION INDUCING GENE 22	signal transduction
ENSDARG00000020239	0.58069	4.44918	0.0263802	1	4.066	4.36557	4.1712	5.0777	4.87553	4.18486	lpin1	lipin 1 [Source:ZFIN;Acc:ZDB-GENE-080722-2]	17	30509273	30527716	1	protein_coding	799099	PHOSPHATIDATE PHOSPHATASE EC_3.1.3.4 LIPIN
ENSDARG00000004078	0.576927	6.45242	0.0085594	1	6.05005	6.25149	6.15575	6.74371	6.55497	6.86066	acsl4a	acyl-CoA synthetase long-chain family member 4a [Source:ZFIN;Acc:ZDB-GENE-040426-1565]	14	29459069	29479568	1	protein_coding	393622	LONG CHAIN FATTY ACID COA LIGASE EC_6.2.1.3 LONG CHAIN ACYL COA SYNTHETASE LACS
ENSDARG00000060068	0.575406	2.99051	0.0224473	1	3.15731	2.73508	2.69171	3.29931	3.40669	3.44731	fam98b	family with sequence similarity 98, member B [Source:ZFIN;Acc:ZDB-GENE-061201-63]	17	53160227	53165070	-1	protein_coding	780841	FAM98A
ENSDARG00000017354	0.575369	4.62771	0.0226699	1	4.38749	4.37958	4.37163	4.67729	4.60028	5.38559	epha2	eph receptor A2 [Source:ZFIN;Acc:ZDB-GENE-990415-63]	6	45811779	45842930	-1	protein_coding	30689	EPHRIN TYPE A RECEPTOR PRECURSOR EC_2.7.10.1 KINASE	cellular protein modification process;signal transduction;kinase activity;signal transducer activity;plasma membrane;ion binding;cell
ENSDARG00000039863	0.574369	2.42826	0.0308615	1	2.38192	2.27722	2.53531	2.96317	2.58494	3.06354	lifrb	leukemia inhibitory factor receptor alpha b [Source:ZFIN;Acc:ZDB-GENE-080107-2]	21	20071945	20089326	1	protein_coding	565104	ONCOSTATIN M SPECIFIC RECEPTOR SUBUNIT BETA PRECURSOR INTERLEUKIN 31 RECEPTOR SUBUNIT BETA IL 31 RECEPTOR SUBUNIT BETA IL 31R SUBUNIT BETA IL 31R BETA IL 31RB	signal transducer activity
ENSDARG00000035227	0.569972	2.87459	0.0314783	1	2.64378	2.82486	2.85702	3.06908	3.0363	3.65146	SLC37A3	solute carrier family 37, member 3 [Source:HGNC Symbol;Acc:20651]	Zv9_NA915	25299	67538	-1	protein_coding	100331554	SUGAR PHOSPHATE EXCHANGER SOLUTE CARRIER FAMILY 37 MEMBER	transmembrane transport;transmembrane transporter activity;transport
ENSDARG00000052789	0.566629	4.91914	0.0190324	1	4.72244	4.67769	4.58796	5.11252	4.83453	5.58837	azin1a	antizyme inhibitor 1a [Source:ZFIN;Acc:ZDB-GENE-050417-20]	16	56309499	56340115	-1	protein_coding	550230	ORNITHINE DECARBOXYLASE ODC EC_4.1.1.17	biosynthetic process;cellular nitrogen compound metabolic process
ENSDARG00000020645	0.566354	6.59813	0.0193659	1	6.21542	6.3504	6.34487	6.75124	6.49362	7.24798	slc7a3a	solute carrier family 7 (cationic amino acid transporter, y+ system), member 3a [Source:ZFIN;Acc:ZDB-GENE-041114-206]	21	29246063	29281472	1	protein_coding	492363	LOW AFFINITY CATIONIC AMINO ACID TRANSPORTER 2 CAT 2 CAT2 SOLUTE CARRIER FAMILY 7 MEMBER 2	transmembrane transport;transmembrane transporter activity;transport
ENSDARG00000002463	0.564184	3.07786	0.0239592	1	2.99614	2.87022	3.00533	3.40197	3.18459	3.74581	CU074314.1	Uncharacterized protein [Source:UniProtKB/TrEMBL;Acc:E7F3M3]	14	25848223	25872579	1	protein_coding		RHO GUANINE NUCLEOTIDE EXCHANGE FACTOR 37	enzyme regulator activity;cytoplasm;cell;intracellular
ENSDARG00000010641	0.564182	7.94669	0.0386653	1	7.58732	7.69296	7.65016	7.93224	7.80644	8.70674	slc20a1b	solute carrier family 20, member 1b [Source:ZFIN;Acc:ZDB-GENE-030131-260]	10	17745086	17758385	1	protein_coding	321541	SODIUM DEPENDENT PHOSPHATE TRANSPORTER SOLUTE CARRIER FAMILY 20 MEMBER	transmembrane transporter activity;transport
ENSDARG00000070012	0.563983	2.58256	0.0276545	1	2.67961	2.4465	2.46611	3.00528	2.79097	3.222	sesn2	sestrin 2 [Source:ZFIN;Acc:ZDB-GENE-070108-1]	19	45226143	45242485	-1	protein_coding	100149745	SESTRIN	organelle;nucleus;cell cycle;cell;intracellular
ENSDARG00000088315	0.557444	3.7595	0.0362026	1	3.52742	3.63419	3.56082	3.61901	3.94249	4.5611	si:ch211-103f14.3	si:ch211-103f14.3 [Source:ZFIN;Acc:ZDB-GENE-110411-160]	10	29831977	29842646	-1	protein_coding		ZONA PELLUCIDA DOMAIN CONTAINING 1 PRECURSOR ZP DOMAIN CONTAINING 1
ENSDARG00000010519	0.55671	6.00201	0.00907014	1	5.66924	5.80918	5.68747	6.4064	6.29339	6.09708	per3	period homolog 3 (Drosophila) [Source:ZFIN;Acc:ZDB-GENE-000804-1]	11	41435220	41490992	1	protein_coding	58107	PERIOD CIRCADIAN HOMOLOG CIRCADIAN CLOCK PERIOD	signal transduction;signal transducer activity
ENSDARG00000007531	0.556269	3.9851	0.0196435	1	3.80881	3.75465	3.78892	4.14558	4.04092	4.65903	zcchc9	zinc finger, CCHC domain containing 9 [Source:ZFIN;Acc:ZDB-GENE-031030-9]	10	44264518	44269530	1	protein_coding	386639	ZINC FINGER CCHC DOMAIN CONTAINING 9	ion binding
ENSDARG00000089885	0.554252	5.27506	0.00781501	1	4.97979	5.05475	5.0088	5.47775	5.54809	5.6349	slc16a12b	solute carrier family 16 (monocarboxylic acid transporters), member 12b [Source:ZFIN;Acc:ZDB-GENE-050522-80]	12	18034667	18053920	1	protein_coding	449947	MONOCARBOXYLATE TRANSPORTER 12 MCT 12 SOLUTE CARRIER FAMILY 16 MEMBER 12	transmembrane transport;plasma membrane;transmembrane transporter activity;transport;cell
ENSDARG00000040725	0.544653	4.17815	0.0223919	1	4.05513	3.9504	3.90388	4.16959	4.36262	4.8451	zgc:114130	zgc:114130 [Source:ZFIN;Acc:ZDB-GENE-050913-48]	15	14067249	14071222	-1	protein_coding	570332	AMBIGUOUS	ion binding
ENSDARG00000014292	0.54444	5.06829	0.0179335	1	4.9697	4.78159	4.69602	5.15456	5.154	5.67428	med15	mediator complex subunit 15 [Source:ZFIN;Acc:ZDB-GENE-040426-2032]	21	17744431	17761760	-1	protein_coding	406346	MEDIATOR OF RNA POLYMERASE II TRANSCRIPTION SUBUNIT 15 MEDIATOR COMPLEX SUBUNIT 15	protein binding transcription factor activity;nucleoplasm;organelle;nucleus;protein complex;cell;intracellular;
ENSDARG00000004748	0.544147	6.28163	0.0241349	1	5.54944	6.00491	6.35235	6.57219	6.39105	6.65314	zgc:100868	zgc:100868 [Source:ZFIN;Acc:ZDB-GENE-040801-33]	3	39467970	39483264	-1	protein_coding	554458	UNCHARACTERIZED	peptidase activity
ENSDARG00000068613	0.54282	1.89275	0.037601	1	2.01764	1.99727	1.96211	2.56492	2.38141	2.28756	zgc:154018	zgc:154018 [Source:ZFIN;Acc:ZDB-GENE-060929-172]	20	4256994	4283800	1	protein_coding	767791	ZGC:	lipid binding;ion binding
ENSDARG00000059231	0.541461	2.65755	0.0253802	1	2.76215	2.57383	2.47396	3.06908	2.98327	3.16459	hephl1	hephaestin-like 1 [Source:ZFIN;Acc:ZDB-GENE-070801-4]	15	2411043	2459383	1	protein_coding	100535433	PRECURSOR	oxidoreductase activity;ion binding
ENSDARG00000006982	0.541344	3.38272	0.0160979	1	3.26502	3.31136	3.1398	3.64207	3.85337	3.69715	msxd	muscle segment homeobox D [Source:ZFIN;Acc:ZDB-GENE-980526-492]	21	40051375	40054278	1	protein_coding	30531	HOMEOBOX MSX 1 MSH HOMEOBOX 1	nucleic acid binding transcription factor activity;DNA binding;organelle;nucleus;cell;intracellular
ENSDARG00000062929	0.539133	5.06616	0.03737	1	4.79612	4.79211	4.87429	5.18367	4.82786	5.83826	FAM83G (2 of 2)	family with sequence similarity 83, member G [Source:HGNC Symbol;Acc:32554]	1	7155448	7168115	-1	protein_coding		FAM83G
ENSDARG00000044395	0.538252	7.0105	0.0257796	1	6.56062	6.77885	6.83463	7.16126	6.9094	7.6269	ZFP36	ZFP36 ring finger protein [Source:HGNC Symbol;Acc:12862]	Zv9_NA234	5622	7517	1	protein_coding	564559	ZGC:	ion binding
ENSDARG00000090712	0.534726	3.24954	0.0214401	1	3.00181	3.20915	3.15454	3.55968	3.43768	3.80544	BAHD1 (1 of 2)	bromo adjacent homology domain containing 1 [Source:HGNC Symbol;Acc:29153]	20	54891983	54906656	-1	protein_coding	100331694	BROMO ADJACENT HOMOLOGY DOMAIN CONTAINING 1 BAH DOMAIN CONTAINING 1	DNA binding
ENSDARG00000074286	0.532976	2.08933	0.0347027	1	2.14614	2.05079	2.24522	2.61241	2.51194	2.60775	hint3	histidine triad nucleotide binding protein 3 [Source:ZFIN;Acc:ZDB-GENE-100922-168]	16	42691401	42698297	1	protein_coding	796590	HISTIDINE TRIAD NUCLEOTIDE BINDING 3 HINT 3 EC 3
ENSDARG00000029931	0.532942	6.1302	0.0499681	1	5.89331	5.84496	5.85099	5.97826	5.95616	6.98054	atp13a	ATPase type 13A [Source:ZFIN;Acc:ZDB-GENE-040426-2804]	3	53537766	53590050	1	protein_coding	334466	CATION TRANSPORTING ATPASE EC_3.6.3.-	ATPase activity;transmembrane transporter activity;ion binding;transport
ENSDARG00000077396	0.532488	5.40086	0.0150494	1	5.06355	5.14672	5.23367	5.79318	5.81999	5.34741	tlcd2	TLC domain containing 2 [Source:ZFIN;Acc:ZDB-GENE-080204-81]	15	24726995	24765751	-1	protein_coding	559420	TLC DOMAIN CONTAINING 2
ENSDARG00000077207	0.531362	1.51379	0.0495139	1	1.70635	1.63798	1.80905	2.24159	2.04438	2.02627	lzts2b	leucine zipper, putative tumor suppressor 2b [Source:ZFIN;Acc:ZDB-GENE-030131-9587]	12	48976627	48987988	1	protein_coding	100005471	LEUCINE ZIPPER TUMOR SUPPRESSOR	vesicle-mediated transport;transport
ENSDARG00000029075	0.531276	6.32459	0.00936256	1	5.97705	6.09683	6.08954	6.60141	6.58445	6.55418	pfkfb4l	6-phosphofructo-2-kinase/fructose-2,6-biphosphatase 4, like [Source:ZFIN;Acc:ZDB-GENE-031031-4]	6	39924470	39960287	-1	protein_coding	386663	6 PHOSPHOFRUCTO 2 KINASE/FRUCTOSE 2 6 BISPHOSPHATASE 6PF 2 K/FRU 2 6 P2ASE PFK/FBPASE 6PF 2 K/FRU 2 6 P2ASE ISOZYME [INCLUDES 6 PHOSPHOFRUCTO 2 KINASE EC_2.7.1.105 ; FRUCTOSE 2 6 BISPHOSPHATASE EC_3.1.3.- 46 ];6 PHOSPHOFRUCTO 2 KINASE/FRUCTOSE 2 6 BISPHOSPHATASE 6PF 2 K/FRU 2 6 P2ASE PFK/FBPASE 6PF 2 K/FRU 2 6 P2ASE ISOZYME [INCLUDES 6 PHOSPHOFRUCTO 2 KINASE EC_2.7.1.105 ; FRUCTOSE 2 6 BISPHOSPHA…	phosphatase activity;carbohydrate metabolic process;kinase activity;ion binding
ENSDARG00000068708	0.529374	7.04666	0.0116308	1	6.76916	6.80245	6.73926	7.32848	7.26547	7.29295	ifrd1	interferon-related developmental regulator 1 [Source:ZFIN;Acc:ZDB-GENE-030131-6132]	4	6188680	6198209	-1	protein_coding	555178	INTERFERON RELATED DEVELOPMENTAL REGULATOR 1 NERVE GROWTH FACTOR INDUCIBLE PC4
ENSDARG00000022280	0.528627	6.42124	0.0124626	1	6.12409	6.11788	6.2132	6.62041	6.51038	6.87016	brd2a	bromodomain-containing 2a [Source:ZFIN;Acc:ZDB-GENE-990415-248]	19	7775502	7793210	1	protein_coding	30445	BROMODOMAIN
ENSDARG00000030498	0.528298	4.84374	0.0304397	1	4.54925	4.58097	4.70439	4.94333	4.7418	5.55773	il6st	interleukin 6 signal transducer [Source:ZFIN;Acc:ZDB-GENE-080104-6]	10	7783983	7803832	-1	protein_coding	100006778	INTERLEUKIN 6 RECEPTOR SUBUNIT BETA PRECURSOR IL 6 RECEPTOR SUBUNIT BETA IL 6R SUBUNIT BETA IL 6R BETA IL 6RB INTERLEUKIN 6 SIGNAL TRANSDUCER MEMBRANE GLYCOPROTEIN 130 GP130 ONCOSTATIN M RECEPTOR SUBUNIT ALPHA CD130 ANTIGEN
ENSDARG00000074971	0.527726	3.42701	0.0209497	1	3.12128	3.43727	3.2853	3.91252	3.61469	3.76739	CU638740.1	Uncharacterized protein [Source:UniProtKB/TrEMBL;Acc:E7F2Z3]	14	4329760	4340102	1	protein_coding	100330858	RETINOL DEHYDROGENASE	oxidoreductase activity
ENSDARG00000053301	0.52767	5.36702	0.0316355	1	5.2214	5.05148	5.08002	5.26269	5.40198	6.09623	insm1b	insulinoma-associated 1b [Source:ZFIN;Acc:ZDB-GENE-030131-2602]	17	41579658	41581853	1	protein_coding	323882	INSULINOMA ASSOCIATED 1 ZINC FINGER IA 1	ion binding
ENSDARG00000053097	0.526464	6.05873	0.0197532	1	5.78644	5.79683	5.80658	6.07537	6.11865	6.67272	hsf2	heat shock factor 2 [Source:ZFIN;Acc:ZDB-GENE-011128-1]	20	40507307	40519015	-1	protein_coding	140427	HEAT SHOCK FACTOR HSF HEAT SHOCK TRANSCRIPTION FACTOR HSTF	nucleic acid binding transcription factor activity;DNA binding;organelle;nucleus;cell;intracellular;response to stress
ENSDARG00000017180	0.525406	7.0115	0.023805	1	6.74611	6.72774	6.74007	7.0532	7.02322	7.62039	npc1	Niemann-Pick disease, type C1 [Source:ZFIN;Acc:ZDB-GENE-030131-3161]	2	4310671	4353828	1	protein_coding	553330	NIEMANN PICK C1 PRECURSOR	immune system process;cell differentiation;anatomical structure development;embryo development;signal transducer activity;transport;response to stress
ENSDARG00000038401	0.52438	7.22257	0.0161425	1	6.82223	7.09397	6.91401	7.59864	7.42889	7.36868	tefb	thyrotroph embryonic factor b [Source:ZFIN;Acc:ZDB-GENE-050522-224]	3	5651586	5669392	1	protein_coding	553686	THYROTROPH EMBRYONIC FACTOR	nucleic acid binding transcription factor activity;DNA binding
ENSDARG00000070213	0.524065	3.04236	0.0306278	1	2.89612	2.80423	3.12491	3.30895	3.24591	3.65609	etnk2	ethanolamine kinase 2 [Source:ZFIN;Acc:ZDB-GENE-050913-135]	11	39014482	39046271	-1	protein_coding	555330	ETHANOLAMINE KINASE 2 EKI 2 EC_2.7.1.82 ETHANOLAMINE KINASE	lipid metabolic process;kinase activity;biosynthetic process
ENSDARG00000058953	0.522658	5.19184	0.0211004	1	4.62289	5.11776	5.06579	5.54761	5.20378	5.60044	abcc4	ATP-binding cassette, sub-family C (CFTR/MRP), member 4 [Source:ZFIN;Acc:ZDB-GENE-030616-511]	6	7239402	7307273	1	protein_coding	368620	MULTIDRUG RESISTANCE ASSOCIATED 7 ATP BINDING CASSETTE SUB FAMILY C MEMBER 10	ATPase activity;transmembrane transport;transmembrane transporter activity;ion binding;transport
ENSDARG00000063247	0.519517	5.06544	0.0315667	1	4.8204	4.88712	4.78554	5.11527	4.98297	5.77999	plekhm1	pleckstrin homology domain containing, family M (with RUN domain) member 1 [Source:ZFIN;Acc:ZDB-GENE-030131-2752]	12	5894842	5937544	-1	protein_coding	564048	PLECKSTRIN HOMOLOGY DOMAIN CONTAINING FAMILY M MEMBER 3 PH DOMAIN CONTAINING FAMILY M MEMBER 3	lipid binding;ion binding;signal transduction
ENSDARG00000035120	0.519083	4.14854	0.0442348	1	3.93278	3.91956	4.01843	4.24434	3.99701	4.93749	GLDC	glycine dehydrogenase (decarboxylating) [Source:HGNC Symbol;Acc:4313]	5	69158109	69190378	1	protein_coding		GLYCINE DEHYDROGENASE [DECARBOXYLATING] MITOCHONDRIAL PRECURSOR EC_1.4.4.2 GLYCINE CLEAVAGE SYSTEM P GLYCINE DECARBOXYLASE	cellular amino acid metabolic process;oxidoreductase activity;small molecule metabolic process;catabolic process
ENSDARG00000059558	0.518947	2.78007	0.0319757	1	2.70765	2.76741	2.69171	3.1356	2.94681	3.40937	tecta	tectorin alpha [Source:ZFIN;Acc:ZDB-GENE-110411-120]	5	66384027	66432660	-1	protein_coding	561355	PRECURSOR	cell adhesion
ENSDARG00000020176	0.517015	2.29692	0.0392206	1	2.30141	2.37836	2.28148	2.94473	2.57701	2.70042	ZBTB22 (2 of 2)	zinc finger and BTB domain containing 22 [Source:HGNC Symbol;Acc:13085]	19	203850	207265	-1	protein_coding	566513	UNKNOWN	ion binding
ENSDARG00000091631	0.515885	5.61864	0.0200879	1	5.38227	5.43366	5.29483	5.65167	5.68814	6.21958	si:ch211-197h24.6	si:ch211-197h24.6 [Source:ZFIN;Acc:ZDB-GENE-030131-1361]	16	29771547	29787135	1	protein_coding	560245	UNCHARACTERIZED
ENSDARG00000045790	0.514842	3.16896	0.0309229	1	2.92028	3.0949	3.16429	3.37469	3.35197	3.80961	C4H12orf66	chromosome 12 open reading frame 66 [Source:HGNC Symbol;Acc:26517]	4	8410395	8422161	-1	protein_coding	555715	UNKNOWN
ENSDARG00000059826	0.513343	3.06553	0.031864	1	2.72147	3.13675	3.02685	3.30414	3.34264	3.62805	crtac1a	cartilage acidic protein 1a [Source:ZFIN;Acc:ZDB-GENE-030131-9704]	1	55473932	55487002	-1	protein_coding	559626	CARTILAGE ACIDIC 1 PRECURSOR 68 KDA CHONDROCYTE EXPRESSED CEP 68 ASPIC
ENSDARG00000032603	0.513301	3.32024	0.027082	1	3.24603	3.27809	3.06376	3.55158	3.49773	3.91393	st7l	suppression of tumorigenicity 7 like [Source:ZFIN;Acc:ZDB-GENE-080219-43]	6	48230714	48258151	-1	protein_coding	558013	SUPPRESSOR OF TUMORIGENICITY 7
ENSDARG00000035290	0.512067	2.36835	0.0473201	1	2.49082	2.39915	2.24522	2.58093	2.7135	3.09119	dmrt3a	doublesex and mab-3 related transcription factor 3a [Source:ZFIN;Acc:ZDB-GENE-021220-3]	5	46619179	46622445	1	protein_coding	450035	AND MAB 3 RELATED TRANSCRIPTION FACTOR 3	nucleic acid binding transcription factor activity;DNA binding;organelle;nucleus;ion binding;biosynthetic process;cell;intracellular;cellular nitrogen compound metabolic process
ENSDARG00000057633	0.510872	2.41245	0.0429986	1	2.51482	2.38532	2.35138	2.61241	2.8114	3.08432	cxcr4a	chemokine (C-X-C motif) receptor 4a [Source:ZFIN;Acc:ZDB-GENE-020102-1]	6	12833922	12835647	1	protein_coding	140747	C X C CHEMOKINE RECEPTOR TYPE 4 CXC R4 CXCR 4 FUSIN LEUKOCYTE DERIVED SEVEN TRANSMEMBRANE DOMAIN RECEPTOR LESTR STROMAL CELL DERIVED FACTOR 1 RECEPTOR SDF 1 RECEPTOR CD184 ANTIGEN	small conjugating protein binding;immune system process;cell differentiation;cell motility;locomotion;anatomical structure formation involved in morphogenesis;cell morphogenesis;homeostatic process;anatomical structure development;embryo development;signal transduction;signal transducer activity;cytoskeleton organization;cellular component assembly
ENSDARG00000076417	0.509951	5.41786	0.0238052	1	5.12592	5.26277	5.1442	5.53329	5.37936	6.03616	FNIP1	folliculin interacting protein 1 [Source:HGNC Symbol;Acc:29418]	21	43649715	43693545	-1	protein_coding	324863	FOLLICULIN INTERACTING 2 FNIP1 O6 METHYLGUANINE INDUCED APOPTOSIS 1
ENSDARG00000059760	0.509251	4.49684	0.0235895	1	4.24886	4.37609	4.24651	4.64721	4.52189	5.1045	wdtc1	WD and tetratricopeptide repeats 1 [Source:ZFIN;Acc:ZDB-GENE-030131-3224]	16	58473175	58495396	-1	protein_coding	570606	WD AND TETRATRICOPEPTIDE REPEATS 1
ENSDARG00000021938	0.507674	3.80107	0.0358092	1	3.74259	3.53126	3.63977	3.97138	3.77927	4.49537	smad9	MAD homolog 9 (Drosophila) [Source:ZFIN;Acc:ZDB-GENE-031014-1]	10	35985042	36004657	-1	protein_coding	445564	MOTHERS AGAINST DECAPENTAPLEGIC HOMOLOG MAD HOMOLOG MOTHERS AGAINST DPP HOMOLOG SMAD FAMILY MEMBER SMAD	nucleic acid binding transcription factor activity;signal transduction;nucleoplasm;organelle;nucleus;biosynthetic process;protein complex;cell;intracellular;cellular nitrogen compound metabolic process
ENSDARG00000051768	0.506521	2.49202	0.0397962	1	2.29218	2.61586	2.52779	2.76028	2.9094	3.06354	FHOD1	formin homology 2 domain containing 1 [Source:HGNC Symbol;Acc:17905]	7	36004057	36071625	1	protein_coding		FH1/FH2 DOMAIN CONTAINING 1 FORMIN HOMOLOG OVEREXPRESSED IN SPLEEN 1 FHOS FORMIN HOMOLOGY 2 DOMAIN CONTAINING 1
ENSDARG00000087910	0.506227	5.80487	0.0219492	1	5.58104	5.5682	5.52777	5.90943	5.78168	6.40243	si:ch211-242f23.7	si:ch211-242f23.7 [Source:ZFIN;Acc:ZDB-GENE-091204-226]	10	407728	422464	1	protein_coding		UNKNOWN
ENSDARG00000016188	0.506199	4.57414	0.0184292	1	4.21018	4.44767	4.43135	4.84239	4.64649	5.04389	SBNO2 (2 of 3)	strawberry notch homolog 2 (Drosophila) [Source:HGNC Symbol;Acc:29158]	22	17916317	17984407	-1	protein_coding	100002292	STRAWBERRY NOTCH HOMOLOG	helicase activity;ion binding;DNA binding
ENSDARG00000037837	0.504756	5.82587	0.0325192	1	5.56197	5.65788	5.5183	5.83215	5.75293	6.51771	ogfr	opioid growth factor receptor [Source:ZFIN;Acc:ZDB-GENE-030131-377]	23	594434	604464	1	protein_coding	321658	OPIOID GROWTH FACTOR RECEPTOR OGFR ZETA TYPE OPIOID RECEPTOR
ENSDARG00000091131	0.503758	4.55397	0.0395719	1	4.33677	4.46091	4.24192	5.17316	4.89	4.29892	cry2b	cryptochrome 2b [Source:ZFIN;Acc:ZDB-GENE-010426-5]	22	745665	789091	1	protein_coding	83780	CRYPTOCHROME	lyase activity;cellular nitrogen compound metabolic process;response to stress;DNA metabolic process
ENSDARG00000020114	0.503242	4.4834	0.0201944	1	4.38098	4.17989	4.2805	4.69026	4.55255	5.0117	slc20a1a	solute carrier family 20, member 1a [Source:ZFIN;Acc:ZDB-GENE-040426-2217]	8	31905157	31923057	-1	protein_coding	406458	SODIUM DEPENDENT PHOSPHATE TRANSPORTER SOLUTE CARRIER FAMILY 20 MEMBER	transmembrane transporter activity;transport
ENSDARG00000079651	0.50238	5.5388	0.0112252	1	5.29023	5.37717	5.23252	5.82964	5.83503	5.71038	si:ch1073-174d20.2	si:ch1073-174d20.2 [Source:ZFIN;Acc:ZDB-GENE-121214-51]	25	38169904	38187928	-1	protein_coding		EC_3.4.24.-	peptidase activity;ion binding;catabolic process
ENSDARG00000055561	0.502138	5.11798	0.013204	1	4.73612	4.97625	4.95228	5.40769	5.3283	5.40362	c1galt1b	core 1 synthase, glycoprotein-N-acetylgalactosamine 3-beta-galactosyltransferase, 1b [Source:ZFIN;Acc:ZDB-GENE-030131-9075]	6	39119124	39129934	-1	protein_coding	337131	GLYCOPROTEIN N ACETYLGALACTOSAMINE 3 BETA GALACTOSYLTRANSFERASE 1 EC_2.4.1.122 CORE 1 O GLYCAN T SYNTHASE CORE 1 UDP GALACTOSE:N ACETYLGALACTOSAMINE ALPHA R BETA 1 3 GALACTOSYLTRANSFERASE 1 CORE 1 BETA1 3 GALACTOSYLTRANSFERASE 1 C1GALT1 CORE 1 BETA3 GAL T	carbohydrate metabolic process;cellular protein modification process;biosynthetic process;transferase activity, transferring glycosyl groups
ENSDARG00000012390	0.502113	3.01994	0.0497656	1	3.04641	2.88503	2.88086	3.27492	3.02468	3.7631	kcnk5b	potassium channel, subfamily K, member 5b [Source:ZFIN;Acc:ZDB-GENE-040426-1297]	20	9401506	9417029	1	protein_coding	393606	POTASSIUM CHANNEL SUBFAMILY K MEMBER 5 ACID SENSITIVE POTASSIUM CHANNEL TASK 2 TWIK RELATED ACID SENSITIVE K + CHANNEL 2	transmembrane transport;transmembrane transporter activity;transport
ENSDARG00000029476	0.501374	4.47084	0.014731	1	4.20773	4.33714	4.267	4.85396	4.77164	4.61686	ldlr	low density lipoprotein receptor [Source:ZFIN;Acc:ZDB-GENE-031217-1]	3	19121207	19145587	1	protein_coding	387529	LOW DENSITY LIPOPROTEIN RECEPTOR LDL RECEPTOR	ion binding
ENSDARG00000040300	0.500366	4.1673	0.0180107	1	3.9298	4.03028	3.99405	4.5631	4.55052	4.23839	gtpbp10	GTP-binding protein 10 (putative) [Source:ZFIN;Acc:ZDB-GENE-040718-153]	16	26130736	26143578	1	protein_coding	436727	GTP BINDING 10	GTPase activity;nucleolus;organelle;nucleus;transmembrane transporter activity;ion binding;transport;ribosome biogenesis;cell;intracellular
ENSDARG00000029818	0.500125	7.99782	0.0338998	1	7.6884	7.75524	7.75342	8.02033	8.06681	8.54512	srsf5a	serine/arginine-rich splicing factor 5a [Source:ZFIN;Acc:ZDB-GENE-030131-7336]	13	36932096	36936994	-1	protein_coding	335396	SERINE/ARGININE RICH SPLICING FACTOR PRE SPLICING FACTOR SPLICING FACTOR ARGININE/SERINE RICH
ENSDARG00000059794	0.499929	5.62622	0.0251571	1	5.37354	5.4345	5.35456	5.81449	5.51319	6.21958	kdm6al	lysine (K)-specific demethylase 6A, like [Source:ZFIN;Acc:ZDB-GENE-070112-2002]	6	59580423	59621279	1	protein_coding	569207	HISTONE DEMETHYLASE UTY EC_1.14.11.- UBIQUITOUSLY TRANSCRIBED TPR ON THE Y CHROMOSOME UBIQUITOUSLY TRANSCRIBED Y CHROMOSOME TETRATRICOPEPTIDE REPEAT
ENSDARG00000009401	0.49864	7.68009	0.0346372	1	7.33602	7.49079	7.42123	7.73584	7.67096	8.2595	vcanb	versican b [Source:ZFIN;Acc:ZDB-GENE-030131-2185]	10	44667336	44740992	1	protein_coding	323465	CORE PRECURSOR CHONDROITIN SULFATE PROTEOGLYCAN	cell adhesion;ion binding;anatomical structure development
ENSDARG00000041428	0.497172	3.56985	0.0280251	1	3.50762	3.47691	3.30745	3.7344	3.75135	4.15242	YRDC	yrdC domain containing (E. coli) [Source:HGNC Symbol;Acc:28905]	16	5171229	5179096	1	protein_coding	797343	YRDC DOMAIN CONTAINING PROTEIN MITOCHONDRIAL PRECURSOR ISCHEMIA/REPERFUSION INDUCIBLE	RNA binding
ENSDARG00000013990	0.496031	5.46494	0.0124092	1	5.24311	5.29547	5.15645	5.76632	5.75469	5.62784	ube2q2	ubiquitin-conjugating enzyme E2Q family member 2 [Source:ZFIN;Acc:ZDB-GENE-040426-1919]	25	30417485	30453491	-1	protein_coding	406260	UBIQUITIN CONJUGATING ENZYME E2 Q2 EC_6.3.2.19 UBIQUITIN CARRIER Q2 UBIQUITIN LIGASE Q2	ligase activity
ENSDARG00000071325	0.495812	3.58776	0.0301161	1	3.52742	3.46381	3.35502	3.83457	3.65669	4.18486	C22H19orf26 (1 of 2)	chromosome 19 open reading frame 26 [Source:HGNC Symbol;Acc:28617]	22	19010884	19048888	1	protein_coding		DOS
ENSDARG00000060983	0.4958	2.07927	0.044117	1	2.10457	2.11919	2.24522	2.54058	2.46114	2.66407	smyd4	SET and MYND domain containing 4 [Source:ZFIN;Acc:ZDB-GENE-060929-248]	10	37272601	37284563	1	protein_coding	767654	SET AND MYND DOMAIN CONTAINING 4
ENSDARG00000090654	0.493628	3.1902	0.0484153	1	3.13683	3.0692	3.07413	3.19399	3.3932	3.92933	FP236810.2	Uncharacterized protein [Source:UniProtKB/TrEMBL;Acc:F1QH49]	5	9812700	9823111	1	protein_coding	100536948	TYROSINE PHOSPHATASE AUXILIN EC_3.1.3.48 DNAJ HOMOLOG SUBFAMILY C MEMBER 6
ENSDARG00000020573	0.492194	8.0909	0.0275372	1	7.79087	7.8843	7.81309	8.28924	8.17323	8.48174	ddx3	DEAD (Asp-Glu-Ala-Asp) box polypeptide 3 [Source:ZFIN;Acc:ZDB-GENE-030131-1565]	9	34367809	34388046	1	protein_coding	566947	ATP DEPENDENT RNA HELICASE EC_3.6.4.13	ATPase activity;helicase activity;ion binding;
ENSDARG00000063031	0.490935	6.50101	0.0277309	1	6.23	6.31347	6.2132	6.61556	6.43724	7.08393	rad54l2	RAD54-like 2 (S. cerevisiae) [Source:ZFIN;Acc:ZDB-GENE-030131-3097]	22	10717013	10749172	1	protein_coding	558947	TRANSCRIPTIONAL REGULATOR ATRX EC_3.6.4.12 ATP DEPENDENT HELICASE X LINKED NUCLEAR	helicase activity;DNA binding;ion binding
ENSDARG00000059874	0.490423	5.23186	0.0169778	1	4.95953	5.14877	4.90802	5.61328	5.5256	5.30376	ABCC1	ATP-binding cassette, sub-family C (CFTR/MRP), member 1 [Source:HGNC Symbol;Acc:51]	3	36447000	36477480	-1	protein_coding	100002010	MULTIDRUG RESISTANCE ASSOCIATED ATP BINDING CASSETTE SUB FAMILY C MEMBER	ATPase activity;transmembrane transport;transmembrane transporter activity;ion binding;transport
ENSDARG00000031616	0.489945	2.75228	0.032664	1	2.6937	2.77273	2.67135	3.25011	3.08185	3.07743	g6pca.1	glucose-6-phosphatase a, catalytic, tandem duplicate 1 [Source:ZFIN;Acc:ZDB-GENE-031001-4]	12	6706734	6717343	-1	protein_coding	445118	GLUCOSE 6 PHOSPHATASE G 6 PASE G6PASE EC_3.1.3.9	phosphatase activity
ENSDARG00000059983	0.489763	2.42204	0.0371646	1	2.48273	2.39225	2.43425	2.76028	2.9094	2.86962	zufsp	zinc finger with UFM1-specific peptidase domain [Source:ZFIN;Acc:ZDB-GENE-070209-211]	16	34498955	34511241	1	protein_coding	562478	ZINC FINGER WITH UFM1 SPECIFIC PEPTIDASE DOMAIN	ion binding;
ENSDARG00000005690	0.489448	4.78372	0.0176446	1	4.54537	4.64036	4.54386	5.12622	5.16858	4.82877	SLC25A23 (2 of 2)	solute carrier family 25 (mitochondrial carrier; phosphate carrier), member 23 [Source:HGNC Symbol;Acc:19375]	1	55513601	55537156	-1	protein_coding	561939	CALCIUM BINDING MITOCHONDRIAL CARRIER SCAMC SMALL CALCIUM BINDING MITOCHONDRIAL CARRIER SOLUTE CARRIER FAMILY 25 MEMBER	ion binding
ENSDARG00000089646	0.489038	4.36724	0.0311001	1	4.20773	4.18986	4.14191	4.4192	4.42801	5.0117	BX323045.3	Uncharacterized protein [Source:UniProtKB/TrEMBL;Acc:E7F3H1]	11	5851978	5870846	1	protein_coding	571337	CTD SMALL PHOSPHATASE 2 CTDSP 2 EC_3.1.3.-	phosphatase activity
ENSDARG00000022466	0.488837	3.23006	0.0443817	1	3.11082	3.07352	3.20733	3.37009	3.32854	3.94077	clcn5	chloride channel 5 [Source:ZFIN;Acc:ZDB-GENE-110407-11]	7	24020712	24066606	1	protein_coding	557584	H + /CL EXCHANGE TRANSPORTER CHLORIDE CHANNEL CLC CHLORIDE TRANSPORTER CLC	transmembrane transport;transmembrane transporter activity;transport
ENSDARG00000070651	0.487872	5.95958	0.0200974	1	5.63588	5.72663	5.79721	6.04035	6.05083	6.47112	BX005175.1	Uncharacterized protein [Source:UniProtKB/TrEMBL;Acc:E7F4L5]	11	18765417	18789668	-1	protein_coding	100150844	KINASE C TYPE EC_2.7.11.13 NPKC	cellular protein modification process;signal transduction;kinase activity;ion binding
ENSDARG00000078581	0.487511	2.58999	0.0407996	1	2.58453	2.64515	2.49728	3.1783	2.93445	2.84547	crebrf	creb3 regulatory factor [Source:ZFIN;Acc:ZDB-GENE-120203-3]	21	39961086	39991260	-1	protein_coding	100149876	CREB3 REGULATORY FACTOR LUMAN RECRUITMENT FACTOR LRF	nucleic acid binding transcription factor activity;DNA binding;
ENSDARG00000021509	0.485565	5.2412	0.0375082	1	5.02088	5.00817	5.03426	5.225	5.20378	5.93107	tab2	TGF-beta activated kinase 1/MAP3K7 binding protein 2 [Source:ZFIN;Acc:ZDB-GENE-040426-933]	20	1352818	1373605	1	protein_coding	494163	TGF BETA ACTIVATED KINASE 1 AND MA BINDING MITOGEN ACTIVATED KINASE KINASE KINASE 7 INTERACTING TAK1 BINDING TAB TGF BETA ACTIVATED KINASE 1 BINDING	anatomical structure development;embryo development;ion binding
ENSDARG00000077143	0.485252	3.93939	0.0346661	1	3.79907	3.78128	3.7603	4.16163	3.88904	4.57585	znf526	zinc finger protein 526 [Source:ZFIN;Acc:ZDB-GENE-100922-260]	16	12931098	12939427	-1	protein_coding	566071	ZINC FINGER 574	ion binding
ENSDARG00000059461	0.485213	4.46198	0.0171095	1	4.21263	4.3532	4.24651	4.87521	4.63508	4.68648	mepce	methylphosphate capping enzyme [Source:ZFIN;Acc:ZDB-GENE-030131-3936]	5	71671171	71687356	-1	protein_coding	561384	7SK SNRNA METHYLPHOSPHATE CAPPING ENZYME MEPCE EC_2.1.1.- BICOID INTERACTING 3 HOMOLOG BIN3 HOMOLOG	methyltransferase activity
ENSDARG00000070864	0.485128	4.17369	0.0219793	1	3.91184	4.16379	3.90678	4.62808	4.40803	4.32244	bcl6a	B-cell CLL/lymphoma 6a (zinc finger protein 51) [Source:ZFIN;Acc:ZDB-GENE-040426-1696]	6	27924715	27930793	-1	protein_coding	393707	B CELL LYMPHOMA 6	organelle;nucleus;ion binding;cell;intracellular
ENSDARG00000009862	0.485056	4.06461	0.0191634	1	3.8217	3.92912	3.93836	4.46735	4.39003	4.19126	dcps	mRNA decapping enzyme [Source:ZFIN;Acc:ZDB-GENE-040311-1]	10	40647872	40658612	1	protein_coding	402850	M7GPPPX DIPHOSPHATASE EC_3.6.1.59 DCS 1 DECAPPING SCAVENGER ENZYME HINT RELATED 7MEGMP DIRECTED HYDROLASE HISTIDINE TRIAD NUCLEOTIDE BINDING 5 HISTIDINE TRIAD MEMBER 5 HINT 5 SCAVENGER DECAPPING ENZYME DCPS	nucleobase-containing compound catabolic process;catabolic process;cellular nitrogen compound metabolic process
ENSDARG00000052190	0.484689	3.40895	0.033113	1	3.17248	3.35456	3.34649	3.55968	3.60302	4.00759	fdx1l	ferredoxin 1-like [Source:ZFIN;Acc:ZDB-GENE-060929-1046]	6	84314	87838	1	protein_coding	767726	ADRENODOXIN PROTEIN MITOCHONDRIAL PRECURSOR FERREDOXIN 1	generation of precursor metabolites and energy;mitochondrion;organelle;ion binding;transport;cytoplasm;cell;intracellular
ENSDARG00000021720	0.483057	4.61531	0.0447418	1	4.25363	4.52691	4.46327	4.56512	4.63889	5.32284	COL7A1	collagen, type VII, alpha 1 [Source:HGNC Symbol;Acc:2214]	6	40115992	40174833	-1	protein_coding		COLLAGEN ALPHA 1 VII CHAIN PRECURSOR LONG CHAIN COLLAGEN LC COLLAGEN	enzyme regulator activity
ENSDARG00000035563	0.482374	6.5784	0.0471303	1	6.45602	6.30662	6.23127	6.44134	6.56803	7.27874	znf703	zinc finger protein 703 [Source:ZFIN;Acc:ZDB-GENE-010717-1]	5	25998918	26002619	-1	protein_coding	114429	ZINC FINGER	cell junction organization;enzyme binding;anatomical structure development;embryo development;DNA binding;nucleoplasm;organelle;nucleus;ion binding;biosynthetic process;cellular component assembly;protein complex;cytoplasm;cell;intracellular;cellular nitrogen compound metabolic process
ENSDARG00000009922	0.481729	5.21833	0.0268226	1	4.91212	5.046	5.04089	5.35283	5.19732	5.79373	dmbx1a	diencephalon/mesencephalon homeobox 1a [Source:ZFIN;Acc:ZDB-GENE-020117-1]	2	9974227	9981384	-1	protein_coding	142987	DIENCEPHALON/MESENCEPHALON HOMEOBOX 1 ORTHODENTICLE HOMOLOG 3 PAIRED HOMEOBOX DMBX1	cell differentiation;nucleic acid binding transcription factor activity;anatomical structure development;DNA binding;organelle;nucleus;biosynthetic process;cell;intracellular;cellular nitrogen compound metabolic process
ENSDARG00000078322	0.480855	5.62585	0.0394193	1	5.35261	5.4734	5.36621	5.72731	5.45487	6.2973	col12a1a	collagen, type XII, alpha 1a [Source:ZFIN;Acc:ZDB-GENE-090728-1]	17	50361621	50384471	-1	protein_coding		COLLAGEN XII ALPHA 1 CHAINUNCHARACTERIZED FRAGMENT	proteinaceous extracellular matrix;extracellular region
ENSDARG00000022648	0.479219	3.49304	0.0375598	1	3.47128	3.29667	3.34649	3.58767	3.68648	4.1125	otud3	OTU domain containing 3 [Source:ZFIN;Acc:ZDB-GENE-040426-2509]	23	39757212	39772205	1	protein_coding	405858	OTU DOMAIN CONTAINING 3
ENSDARG00000009505	0.478008	6.75746	0.0274743	1	6.51027	6.63186	6.38917	6.81563	6.82024	7.27686	slmo2	slowmo homolog 2 (Drosophila) [Source:ZFIN;Acc:ZDB-GENE-031002-13]	6	59776159	59786039	1	protein_coding	378855	SLOWMO HOMOLOG
ENSDARG00000040893	0.477592	4.44383	0.0337167	1	4.21263	4.30262	4.2602	4.4695	4.5136	5.08229	bmper	BMP binding endothelial regulator [Source:ZFIN;Acc:ZDB-GENE-030219-146]	16	9251505	9291853	-1	protein_coding	338246	BMP BINDING ENDOTHELIAL REGULATOR PRECURSOR BONE MORPHOGENETIC BINDING ENDOTHELIAL CELL PRECURSOR DERIVED REGULATOR CROSSVEINLESS 2	extracellular space;immune system process;proteinaceous extracellular matrix;extracellular region;anatomical structure formation involved in morphogenesis;anatomical structure development;embryo development
ENSDARG00000078895	0.476982	5.10397	0.0262042	1	4.7121	4.89811	5.0488	5.38052	5.07736	5.57006	fasn	fatty acid synthase [Source:ZFIN;Acc:ZDB-GENE-030131-7802]	12	34681230	34725417	-1	protein_coding	335859	FATTY ACID SYNTHASE EC_2.3.1.85 [INCLUDES [ACYL CARRIER PROTEIN] S ACETYLTRANSFERASE EC_2.3.1.- 38 ; [ACYL CARRIER PROTEIN] S MALONYLTRANSFERASE EC_2.3.-.- 1 39 ; 3 OXOACYL [ACYL CARRIER PROTEIN] SYNTHASE EC 2.3.1.41 ; 3 OXOACYL [ACYL CARRIER PROTEIN] RED;FATTY ACID SYNTHASE EC_2.3.1.85 [INCLUDES [ACYL CARRIER PROTEIN] S ACETYLTRANSFERASE EC_2.3.1.- 38 ; [ACYL CARRIER PROTEIN] S MALONYLTRANSFERAS…	transferase activity, transferring acyl groups;oxidoreductase activity;ion binding;biosynthetic process
ENSDARG00000078805	0.476519	2.90534	0.0315785	1	2.77546	2.85526	2.92164	3.26009	3.32381	3.22824	AP5B1	adaptor-related protein complex 5, beta 1 subunit [Source:HGNC Symbol;Acc:25104]	11	40346238	40352315	-1	protein_coding		AP 5 COMPLEX SUBUNIT BETA 1 ADAPTER RELATED COMPLEX 5 BETA SUBUNIT BETA5
ENSDARG00000005126	0.476512	3.89939	0.025375	1	3.78269	3.78655	3.67086	4.19321	3.97001	4.39078	large	like-glycosyltransferase [Source:ZFIN;Acc:ZDB-GENE-061204-1]	4	60316294	60350267	-1	protein_coding	446213	GLYCOSYLTRANSFERASE LARGE2 EC_2.4.-.- GLYCOSYLTRANSFERASE 1B	transferase activity, transferring glycosyl groups;
ENSDARG00000014577	0.475537	4.47443	0.0261397	1	4.13474	4.3848	4.33544	4.63001	4.56463	5.00081	rhpn2	rhophilin, Rho GTPase binding protein 2 [Source:ZFIN;Acc:ZDB-GENE-030131-9927]	7	39741767	39784232	1	protein_coding	321330	RHOPHILIN GTP RHO BINDING	signal transduction
ENSDARG00000009472	0.475194	3.28044	0.0296464	1	3.18749	3.14087	3.2214	3.63059	3.44641	3.75015	med19b	mediator complex subunit 19b [Source:ZFIN;Acc:ZDB-GENE-040727-4]	1	45037847	45046967	1	protein_coding	445021	MEDIATOR OF RNA POLYMERASE II TRANSCRIPTION SUBUNIT 19 MEDIATOR COMPLEX SUBUNIT 19	protein binding transcription factor activity;nucleoplasm;organelle;nucleus;protein complex;cell;intracellular;biosynthetic process;cellular nitrogen compound metabolic process
ENSDARG00000016465	0.473459	5.16514	0.031439	1	4.86621	5.01042	4.98151	5.25896	5.14195	5.76612	slc1a5	solute carrier family 1 (neutral amino acid transporter), member 5 [Source:ZFIN;Acc:ZDB-GENE-070501-4]	15	12160281	12183588	-1	protein_coding		EXCITATORY AMINO ACID TRANSPORTER SODIUM DEPENDENT GLUTAMATE/ASPARTATE TRANSPORTER SOLUTE CARRIER FAMILY 1 MEMBER	transmembrane transporter activity;transport
ENSDARG00000028058	0.4729	3.11738	0.0344937	1	3.1775	2.90454	3.02685	3.5837	3.40221	3.39281	traf6	TNF receptor-associated factor 6 [Source:ZFIN;Acc:ZDB-GENE-030131-5735]	7	50179826	50195706	-1	protein_coding	554561	TNF RECEPTOR ASSOCIATED FACTOR 6 EC_6.3.2.- E3 UBIQUITIN LIGASE TRAF6	ligase activity;immune system process;cell differentiation;anatomical structure development;DNA binding;cellular protein modification process;signal transduction;signal transducer activity;ion binding;cytoplasm;cell;intracellular;response to stress
ENSDARG00000001452	0.471646	2.81371	0.0498284	1	2.87772	2.64515	2.79566	3.03463	3.02468	3.46327	adam8a	a disintegrin and metalloproteinase domain 8a [Source:ZFIN;Acc:ZDB-GENE-030616-622]	13	24895371	24903526	1	protein_coding	368917	DISINTEGRIN AND METALLOPROTEINASE DOMAIN CONTAINING PRECURSOR ADAM EC_3.4.24.-	peptidase activity;enzyme binding;signal transduction;ion binding
ENSDARG00000027182	0.47113	4.5845	0.0307462	1	4.39182	4.3848	4.41308	4.67915	4.62357	5.17887	rnf25	ring finger protein 25 [Source:ZFIN;Acc:ZDB-GENE-040426-1581]	3	32808122	32817102	1	protein_coding	100003846	E3 UBIQUITIN LIGASE RNF25 EC_6.3.2.- RING FINGER 25	ion binding
ENSDARG00000028396	0.470952	6.99679	0.0239745	1	6.69231	6.91735	6.63976	7.1566	7.11543	7.38063	fkbp5	FK506 binding protein 5 [Source:ZFIN;Acc:ZDB-GENE-030616-630]	6	41026922	41046917	1	protein_coding	368924	PEPTIDYL PROLYL CIS TRANS ISOMERASE FKBP5 PPIASE FKBP5 EC_5.2.1.8.51 KDA FK506 BINDING 51 KDA FKBP FKBP 51 FK506 BINDING 5 FKBP 5 ROTAMASE	protein folding;isomerase activity;cellular protein modification process
ENSDARG00000006812	0.470859	6.34486	0.0228812	1	6.08388	6.09736	6.14902	6.5357	6.33396	6.81631	wdr26b	WD repeat domain 26b [Source:ZFIN;Acc:ZDB-GENE-041014-277]	20	46950028	46985046	1	protein_coding	564794	WD REPEAT CONTAINING	cytoplasm;cell;intracellular
ENSDARG00000087613	0.469778	4.97437	0.0224026	1	4.90457	4.61097	4.78554	5.05066	5.21787	5.39255	timm44	translocase of inner mitochondrial membrane 44 homolog (yeast) [Source:ZFIN;Acc:ZDB-GENE-030131-145]	22	4099828	4115913	-1	protein_coding	100537910	MITOCHONDRIAL IMPORT INNER MEMBRANE TRANSLOCASE SUBUNIT PRECURSOR	protein transporter activity;transmembrane transporter activity;transport
ENSDARG00000018953	0.469572	4.20723	0.0211725	1	3.9298	4.13103	4.0503	4.61454	4.39003	4.44	gclm	glutamate-cysteine ligase, modifier subunit [Source:ZFIN;Acc:ZDB-GENE-030131-5906]	8	15786374	15794203	1	protein_coding	333974	GLUTAMATE CYSTEINE LIGASE REGULATORY SUBUNIT GCS LIGHT CHAIN GAMMA ECS REGULATORY SUBUNIT GAMMA GLUTAMYLCYSTEINE SYNTHETASE REGULATORY SUBUNIT GLUTAMATE CYSTEINE LIGASE MODIFIER SUBUNIT	ligase activity
ENSDARG00000071288	0.469509	3.78211	0.0494984	1	3.61885	3.73572	3.56818	3.93449	3.72288	4.47976	samhd1	SAM domain and HD domain 1 [Source:ZFIN;Acc:ZDB-GENE-090313-386]	23	542718	562158	-1	protein_coding	553453	DEOXYNUCLEOSIDE TRIPHOSPHATE TRIPHOSPHOHYDROLASE SAMHD1 DNTPASE EC_3.1.5.-	ion binding
ENSDARG00000073988	0.468138	3.70774	0.031436	1	3.62988	3.54064	3.55343	3.91252	3.81342	4.26594	mntb	MAX binding protein b [Source:ZFIN;Acc:ZDB-GENE-070820-8]	21	38297383	38344313	1	protein_coding	556663	MAX BINDING MNT MYC ANTAGONIST MNT
ENSDARG00000070107	0.467866	4.87742	0.016902	1	4.69119	4.6228	4.72264	5.15189	5.0461	5.19329	six7	sine oculis homeobox homolog 7 [Source:ZFIN;Acc:ZDB-GENE-990825-28]	7	8229740	8248372	-1	protein_coding	30625	HOMEOBOX SINE OCULIS HOMEOBOX HOMOLOG	nucleic acid binding transcription factor activity;anatomical structure development;embryo development;DNA binding;organelle;nucleus;cell;intracellular
ENSDARG00000038785	0.467152	6.86129	0.0225734	1	6.58255	6.73559	6.54319	7.0224	6.95754	7.26059	abcf2a	ATP-binding cassette, sub-family F (GCN20), member 2a [Source:ZFIN;Acc:ZDB-GENE-030131-8714]	2	32223429	32231413	-1	protein_coding	336770	ATP BINDING CASSETTE SUB FAMILY F MEMBER 2	ATPase activity;ion binding
ENSDARG00000029766	0.467002	3.38926	0.0381649	1	3.17248	3.3896	3.2853	3.82116	3.85008	3.42031	nr1i2	nuclear receptor subfamily 1, group I, member 2 [Source:ZFIN;Acc:ZDB-GENE-030903-3]	9	9724022	9786561	1	protein_coding	565875	VITAMIN D3 RECEPTOR VDR 1 25 DIHYDROXYVITAMIN D3 RECEPTOR NUCLEAR RECEPTOR SUBFAMILY 1 GROUP I MEMBER 1	nucleic acid binding transcription factor activity;DNA binding;signal transduction;signal transducer activity;organelle;nucleus;ion binding;biosynthetic process;cell;intracellular;cellular nitrogen compound metabolic process
ENSDARG00000052065	0.466794	5.26415	0.042558	1	4.9271	5.16402	5.06058	5.48945	5.05754	5.86853	IRS4 (2 of 2)	insulin receptor substrate 4 [Source:HGNC Symbol;Acc:6128]	7	52700940	52704181	-1	protein_coding		INSULIN RECEPTOR SUBSTRATE	lipid binding;ion binding
ENSDARG00000077002	0.46565	5.05614	0.0463371	1	4.97259	4.73603	4.84126	5.10285	4.96181	5.7314	IGSF3	immunoglobulin superfamily, member 3 [Source:HGNC Symbol;Acc:5950]	9	21109901	21406322	-1	protein_coding	557878	IMMUNOGLOBULIN SUPERFAMILY MEMBER 2 PRECURSOR IGSF2 GLU TRP ILE EWI MOTIF CONTAINING 101 EWI 101 CD101 ANTIGEN
ENSDARG00000059581	0.465295	4.9682	0.0319324	1	4.78465	4.83468	4.68083	5.1303	4.92166	5.53777	mbd5	methyl-CpG binding domain protein 5 [Source:ZFIN;Acc:ZDB-GENE-070209-125]	6	2609	13949	1	protein_coding		METHYL CPG BINDING DOMAIN 5 METHYL CPG BINDING MBD5	DNA binding;organelle;nucleus;cell;intracellular
ENSDARG00000013721	0.464661	7.19505	0.032447	1	6.78775	7.05685	7.00696	7.23865	7.30232	7.67079	g6pca.2	glucose-6-phosphatase a, catalytic, tandem duplicate 2 [Source:ZFIN;Acc:ZDB-GENE-050309-17]	12	6725071	6731782	1	protein_coding	563180	GLUCOSE 6 PHOSPHATASE G 6 PASE G6PASE EC_3.1.3.9	phosphatase activity
ENSDARG00000088409	0.46242	4.53423	0.0207453	1	4.36125	4.36557	4.33328	4.7481	4.66905	4.95828	CABZ01041493.1	Uncharacterized protein [Source:UniProtKB/TrEMBL;Acc:E7FFC6]	18	45219884	45238864	-1	protein_coding	100000890	UNKNOWN
ENSDARG00000044485	0.462238	4.66055	0.0408074	1	4.4859	4.42589	4.50987	4.65856	4.68943	5.3126	sall4	sal-like 4 (Drosophila) [Source:ZFIN;Acc:ZDB-GENE-060328-2]	23	39046102	39054442	1	protein_coding	572527	SAL 4 ZINC FINGER SALL4	anatomical structure development;embryo development;ion binding
ENSDARG00000091326	0.460224	4.09283	0.0283104	1	3.9824	3.94098	3.88633	4.22919	4.22728	4.62397	CABZ01084007.1	Uncharacterized protein [Source:UniProtKB/TrEMBL;Acc:E7EZ44]	8	88184	136657	1	protein_coding		CENTROSOMAL OF 120 KDA CEP120 COILED COIL DOMAIN CONTAINING 100
ENSDARG00000086826	0.458353	5.68062	0.0293582	1	5.37245	5.4303	5.58329	5.69275	5.77216	6.22114	sult6b1	sulfotransferase family, cytosolic, 6b, member 1 [Source:ZFIN;Acc:ZDB-GENE-050417-228]	11	44488333	44500653	1	protein_coding	322462	SULFOTRANSFERASE 6B1 S THYROXINE SULFOTRANSFERASE EC_2.8.2.- N2
ENSDARG00000096310	0.457843	3.11505	0.0361098	1	2.89612	3.1894	3.03218	3.51039	3.38414	3.46855	TAF1C	TATA box binding protein (TBP)-associated factor, RNA polymerase I, C, 110kDa [Source:HGNC Symbol;Acc:11534]	21	5787537	5815705	1	protein_coding	336342	TATA BOX BINDING ASSOCIATED FACTOR RNA POLYMERASE I SUBUNIT C RNA POLYMERASE I SPECIFIC TBP ASSOCIATED FACTOR KDA TATA BOX BINDING ASSOCIATED FACTOR 1C TBP ASSOCIATED FACTOR 1C TRANSCRIPTION INITIATION FACTOR SL1/TIF IB SUBUNIT C
ENSDARG00000016200	0.457752	5.11523	0.0358546	1	4.87396	4.95184	4.9167	5.297	5.00826	5.69244	trib3	tribbles homolog 3 (Drosophila) [Source:ZFIN;Acc:ZDB-GENE-040426-2609]	11	24994383	24999045	1	protein_coding	405805	TRIBBLES HOMOLOG TRB	protein binding transcription factor activity;cellular protein modification process;kinase activity;ion binding
ENSDARG00000028957	0.457612	4.49088	0.0311362	1	4.30041	4.29155	4.35258	4.93402	4.85436	4.4156	maff	v-maf musculoaponeurotic fibrosarcoma oncogene homolog f (avian) [Source:ZFIN;Acc:ZDB-GENE-040426-1280]	12	20437068	20442960	-1	protein_coding	393307	MAF MUSCULOAPONEUROTIC FIBROSARCOMA ONCOGENE	nucleic acid binding transcription factor activity;DNA binding;nucleoplasm;organelle;nucleus;protein complex;cell;intracellular
ENSDARG00000042751	0.456929	5.83737	0.0197267	1	5.6166	5.61188	5.62887	5.99702	5.9276	6.25896	riok3	RIO kinase 3 (yeast) [Source:ZFIN;Acc:ZDB-GENE-040801-133]	24	37736904	37750738	1	protein_coding	445220	SERINE/THREONINE KINASE RIO3 EC_2.7.11.1 RIO KINASE 3	cellular protein modification process;kinase activity;ion binding
ENSDARG00000006038	0.456644	5.00962	0.0449028	1	4.8268	4.86114	4.74878	5.03767	4.94958	5.67085	aebp2	AE binding protein 2 [Source:ZFIN;Acc:ZDB-GENE-040426-2885]	4	2794209	2816316	-1	protein_coding	406815	ZINC FINGER AEBP2 ADIPOCYTE ENHANCER BINDING 2 AE BINDING 2	ion binding;DNA binding;nucleoplasm;organelle;nucleus;chromosome organization;biosynthetic process;protein complex;cell;intracellular;cellular nitrogen compound metabolic process
ENSDARG00000063540	0.45555	3.58606	0.0292996	1	3.53917	3.42042	3.44968	4.02793	3.83354	3.79707	foxo1a	forkhead box O1 a [Source:ZFIN;Acc:ZDB-GENE-061013-59]	16	6063891	6072221	1	protein_coding	768121	FORKHEAD BOX O	nucleic acid binding transcription factor activity;DNA binding
ENSDARG00000044685	0.455241	4.11779	0.0366423	1	3.93574	4.01465	3.93836	4.61648	4.4693	4.02919	nr0b2a	nuclear receptor subfamily 0, group B, member 2a [Source:ZFIN;Acc:ZDB-GENE-080403-1]	16	58399649	58404669	1	protein_coding	403010	NUCLEAR RECEPTOR SUBFAMILY 0 GROUP B MEMBER 2 ORPHAN NUCLEAR RECEPTOR SHP SMALL HETERODIMER PARTNER	nucleic acid binding transcription factor activity;DNA binding;signal transduction;signal transducer activity;organelle;nucleus;biosynthetic process;cell;intracellular;cellular nitrogen compound metabolic process
ENSDARG00000003323	0.454949	3.90883	0.0417553	1	3.76945	3.76803	3.76671	3.99546	3.97303	4.5437	dcp1a	DCP1 decapping enzyme homolog A (S. cerevisiae) [Source:ZFIN;Acc:ZDB-GENE-030723-5]	Zv9_NA698	37278	48796	-1	protein_coding	360153	DECAPPING ENZYME 1B EC 3
ENSDARG00000069883	0.453868	5.34061	0.0385709	1	5.11811	5.15997	5.12811	5.50316	5.20764	5.93298	ATF6B	activating transcription factor 6 beta [Source:HGNC Symbol;Acc:2349]	19	49751546	49757537	-1	protein_coding		CYCLIC AMP DEPENDENT TRANSCRIPTION FACTOR ATF 6 BETA CAMP DEPENDENT TRANSCRIPTION FACTOR ATF 6 BETA ACTIVATING TRANSCRIPTION FACTOR 6 BETA ATF6 BETA CAMP RESPONSE ELEMENT BINDING RELATED CREB RP CAMP RESPONSIVE ELEMENT BINDING 1 [CONTAINS PROCESSED CYCLI	nucleic acid binding transcription factor activity;DNA binding
ENSDARG00000034326	0.453546	5.88457	0.0298883	1	5.72003	5.63251	5.64809	5.8991	5.9554	6.42637	ing3	inhibitor of growth family, member 3 [Source:ZFIN;Acc:ZDB-GENE-040109-3]	4	9668634	9679879	1	protein_coding	393911	INHIBITOR OF GROWTH 3	ion binding
ENSDARG00000031044	0.453207	4.69103	0.0363989	1	4.42175	4.57184	4.52696	4.79001	4.70042	5.27693	lipg	lipase, endothelial [Source:ZFIN;Acc:ZDB-GENE-040426-699]	8	33224978	33234084	-1	protein_coding	393096	LIPASE PRECURSOR	extracellular region;lipid metabolic process;
ENSDARG00000062266	0.45312	6.09899	0.0274271	1	5.86246	5.94021	5.82972	6.203	6.12546	6.6006	edc4	enhancer of mRNA decapping 4 [Source:ZFIN;Acc:ZDB-GENE-030131-5032]	18	21641228	21691702	-1	protein_coding	565659	ENHANCER OF DECAPPING 4
ENSDARG00000030616	0.45266	3.71854	0.0364784	1	3.41286	3.71928	3.62925	4.22411	3.87617	3.91393	nfe2l1a	nuclear factor, erythroid derived 2,-like 1a [Source:ZFIN;Acc:ZDB-GENE-040630-5]	3	24362911	24384385	-1	protein_coding	405781	NUCLEAR FACTOR ERYTHROID 2 RELATED FACTOR 1 NF E2 RELATED FACTOR 1 NFE2 RELATED FACTOR 1 NUCLEAR FACTOR ERYTHROID DERIVED 2 1	nucleic acid binding transcription factor activity;DNA binding
ENSDARG00000057110	0.452137	4.02221	0.0227936	1	3.84398	3.97137	3.80458	4.31062	4.23989	4.35131	slc25a1a	solute carrier family 25 (mitochondrial carrier; citrate transporter), member 1a [Source:ZFIN;Acc:ZDB-GENE-040426-1172]	10	23319646	23328578	1	protein_coding	393579	TRICARBOXYLATE TRANSPORT PROTEIN MITOCHONDRIAL PRECURSOR CITRATE TRANSPORT CTP SOLUTE CARRIER FAMILY 25 MEMBER 1 TRICARBOXYLATE CARRIER	transport
ENSDARG00000045447	0.451955	4.76956	0.0453922	1	4.52385	4.67486	4.54944	4.82066	4.72395	5.41734	slc35g2b	solute carrier family 35, member G2b [Source:ZFIN;Acc:ZDB-GENE-050320-142]	24	3491574	3497718	-1	protein_coding	541438	SOLUTE CARRIER FAMILY 35 MEMBER G2 TRANSMEMBRANE 22
ENSDARG00000026655	0.450954	4.52342	0.0222028	1	4.26782	4.34251	4.43337	4.66045	4.8362	4.84104	tspo	translocator protein [Source:ZFIN;Acc:ZDB-GENE-041010-125]	6	40509086	40514065	-1	protein_coding	450011	TRANSLOCATOR MITOCHONDRIAL BENZODIAZEPINE RECEPTOR PKBS PERIPHERAL TYPE BENZODIAZEPINE RECEPTOR PBR	immune system process;cell differentiation;homeostatic process;anatomical structure development;embryo development
ENSDARG00000061120	0.450637	7.71178	0.0300293	1	7.42289	7.5343	7.47065	7.84527	7.91425	8.01123	slc43a2b	solute carrier family 43, member 2b [Source:ZFIN;Acc:ZDB-GENE-041212-6]	10	24803925	24822912	-1	protein_coding	494042	LARGE NEUTRAL AMINO ACIDS TRANSPORTER SMALL SUBUNIT 4 L TYPE AMINO ACID TRANSPORTER 4 SOLUTE CARRIER FAMILY 43 MEMBER 2	transmembrane transport;transport;transmembrane transporter activity
ENSDARG00000087303	0.449946	5.96662	0.0410393	1	5.60267	5.86066	5.77433	6.1597	5.80987	6.52216	cebpd	CCAAT/enhancer binding protein (C/EBP), delta [Source:ZFIN;Acc:ZDB-GENE-020111-4]	24	37059295	37061674	1	protein_coding	140817	CCAAT/ENHANCER BINDING DELTA C/EBP DELTA	nucleic acid binding transcription factor activity;DNA binding
ENSDARG00000010752	0.44951	3.18566	0.0347345	1	3.17248	3.07782	3.08443	3.51039	3.3932	3.63746	acsl4l	acyl-CoA synthetase long-chain family member 4, like [Source:ZFIN;Acc:ZDB-GENE-030131-6493]	5	25187334	25243169	-1	protein_coding	334561	LONG CHAIN FATTY ACID COA LIGASE EC_6.2.1.3 LONG CHAIN ACYL COA SYNTHETASE LACS
ENSDARG00000055342	0.449153	3.12326	0.0417047	1	3.03539	3.05617	3.07929	3.64968	3.40669	3.29514	SLC16A13	solute carrier family 16, member 13 (monocarboxylic acid transporter 13) [Source:HGNC Symbol;Acc:31037]	7	21199624	21213578	1	protein_coding		MONOCARBOXYLATE TRANSPORTER 13 MCT 13 SOLUTE CARRIER FAMILY 16 MEMBER 13	transmembrane transport;transport
ENSDARG00000009870	0.448307	4.29999	0.0392444	1	4.07679	4.16581	4.1712	4.51185	4.2499	4.86926	mapk8b	mitogen-activated protein kinase 8b [Source:ZFIN;Acc:ZDB-GENE-010202-1]	12	2770278	2787246	-1	protein_coding	65236	MITOGEN ACTIVATED KINASE MAP KINASE MAPK EC_2.7.11.24 STRESS ACTIVATED KINASE C JUN N TERMINAL KINASE	lipid metabolic process;carbohydrate metabolic process;cellular protein modification process;kinase activity;ion binding;biosynthetic process;signal transduction;signal transducer activity;cell;intracellular;response to stress
ENSDARG00000086272	0.447767	4.51136	0.0244133	1	4.32324	4.47729	4.20463	4.70676	4.71856	4.87523	si:dkey-4p15.5	si:dkey-4p15.5 [Source:ZFIN;Acc:ZDB-GENE-121214-193]	15	18539826	18546202	-1	protein_coding	562872	ZONA PELLUCIDA DOMAIN CONTAINING 1 PRECURSOR ZP DOMAIN CONTAINING 1
ENSDARG00000059811	0.44756	3.8802	0.0277137	1	3.58146	3.81776	3.82315	4.1563	4.08912	4.24456	smpd5	sphingomyelin phosphodiesterase 5 [Source:ZFIN;Acc:ZDB-GENE-061110-22]	16	57049656	57072850	1	protein_coding	567592	AMBIGUOUS	lipid metabolic process;mitochondrion;organelle;cytoplasm;cell;intracellular
ENSDARG00000002980	0.447554	4.75896	0.0266958	1	4.57231	4.65627	4.49643	4.93868	4.83786	5.22171	vps54	vacuolar protein sorting 54 homolog (S. cerevisiae) [Source:ZFIN;Acc:ZDB-GENE-081022-176]	1	55550030	55577651	-1	protein_coding	562169	VACUOLAR SORTING ASSOCIATED 54	vesicle-mediated transport;transport
ENSDARG00000067639	0.447548	4.78679	0.0495697	1	4.63754	4.57337	4.59878	4.77095	4.76468	5.45772	prpf4	PRP4 pre-mRNA processing factor 4 homolog (yeast) [Source:ZFIN;Acc:ZDB-GENE-030131-5143]	5	58884595	58896115	1	protein_coding	100334455	U4/U6 SMALL NUCLEAR RIBONUCLEOPROTEIN PRP4 U4/U6 SNRNP 60 KDA WD SPLICING FACTOR PRP4	anatomical structure development;cellular nitrogen compound metabolic process
ENSDARG00000076867	0.447275	3.66072	0.045656	1	3.57766	3.5344	3.51587	3.88701	3.66044	4.26291	MKL2 (3 of 3)	MKL/myocardin-like 2 [Source:HGNC Symbol;Acc:29819]	3	46342532	46401191	1	protein_coding	557356	MKL/MYOCARDIN MEGAKARYOBLASTIC LEUKEMIA MYOCARDIN RELATED TRANSCRIPTION FACTOR MRTF
ENSDARG00000091902	0.446942	5.29144	0.0221231	1	5.00967	5.20099	5.05667	5.47775	5.41427	5.6777	b3gnt2b	UDP-GlcNAc:betaGal beta-1,3-N-acetylglucosaminyltransferase 2b [Source:ZFIN;Acc:ZDB-GENE-050913-158]	17	23864948	23910521	1	protein_coding	793362	UDP GLCNAC:BETAGAL BETA 1 3 N ACETYLGLUCOSAMINYLTRANSFERASE BGNT BETA 1 3 GN BETA 1 3 N ACETYLGLUCOSAMINYLTRANSFERASE BETA3GN EC_2.4.1.-	carbohydrate metabolic process;cellular protein modification process;Golgi apparatus;organelle;biosynthetic process;cytoplasm;cell;intracellular;transferase activity, transferring glycosyl groups;
ENSDARG00000040649	0.446043	3.94415	0.022802	1	3.80557	3.80743	3.80458	4.24183	4.18616	4.24456	prickle1a	prickle-like 1 (Drosophila) a [Source:ZFIN;Acc:ZDB-GENE-030724-5]	25	383063	417239	-1	protein_coding	368249	PRICKLE	cell differentiation;cell motility;locomotion;anatomical structure development;embryo development;signal transduction;ion binding;cell;intracellular
ENSDARG00000039931	0.446002	5.60304	0.0202121	1	5.2821	5.54663	5.34495	5.81025	5.78082	5.90501	slc25a33	solute carrier family 25, member 33 [Source:ZFIN;Acc:ZDB-GENE-040426-2183]	23	30099621	30117021	-1	protein_coding	406436	SOLUTE CARRIER FAMILY 25 MEMBER	transmembrane transport;mitochondrion;organelle;transport;cytoplasm;cell;intracellular
ENSDARG00000039302	0.445915	4.58375	0.0457446	1	4.42387	4.31179	4.4887	4.68287	4.53628	5.20757	terfa	telomeric repeat binding factor a [Source:ZFIN;Acc:ZDB-GENE-020419-38]	4	62065768	62081128	1	protein_coding	192316	TERFA	DNA binding
ENSDARG00000021239	0.444569	5.0617	0.0329985	1	4.8786	4.91022	4.81985	5.23388	5.03166	5.58594	apaf1	apoptotic protease activating factor 1 [Source:ZFIN;Acc:ZDB-GENE-000616-4]	4	16911901	16942232	1	protein_coding	58131	APOPTOTIC PROTEASE ACTIVATING FACTOR 1 APAF 1	ion binding;cell;intracellular
ENSDARG00000002670	0.444408	4.40999	0.033961	1	4.16033	4.32089	4.2488	4.65479	4.39455	4.91445	tbpl2	TATA box binding protein like 2 [Source:ZFIN;Acc:ZDB-GENE-040520-3]	17	10599003	10628727	1	protein_coding	407713	TATA BOX BINDING TATA SEQUENCE BINDING TATA BINDING FACTOR TATA BOX FACTOR TRANSCRIPTION INITIATION FACTOR TFIID TBP SUBUNIT	DNA binding;biosynthetic process;cellular nitrogen compound metabolic process;immune system process;anatomical structure development;embryo development;organelle;nucleus;cell;intracellular
ENSDARG00000078578	0.444385	3.74465	0.0387931	1	3.58901	3.66598	3.60799	3.90936	3.84679	4.30779	FAM222B (2 of 2)	family with sequence similarity 222, member B [Source:HGNC Symbol;Acc:25563]	15	15399401	15401378	-1	protein_coding		UNKNOWN
ENSDARG00000023151	0.44431	6.09529	0.0217221	1	5.80197	6.03786	5.78464	6.38149	6.30424	6.26429	ucp1	uncoupling protein 1 [Source:ZFIN;Acc:ZDB-GENE-010503-1]	1	53870145	53884605	1	protein_coding	83908	MITOCHONDRIAL BROWN FAT UNCOUPLING 1 UCP 1 SOLUTE CARRIER FAMILY 25 MEMBER 7 THERMOGENIN	mitochondrion;organelle;transport;cytoplasm;cell;intracellular
ENSDARG00000070870	0.444184	3.31812	0.0420327	1	3.26973	3.16534	3.2628	3.54344	3.47657	3.86271	ptpn23b	protein tyrosine phosphatase, non-receptor type 23, b [Source:ZFIN;Acc:ZDB-GENE-060503-179]	19	18823184	18852567	1	protein_coding	560417	TYROSINE PHOSPHATASE NON RECEPTOR TYPE 23 EC_3.1.3.48 HIS DOMAIN CONTAINING TYROSINE PHOSPHATASE HD PTP TYROSINE PHOSPHATASE TD14 PTP TD14
ENSDARG00000027734	0.442894	7.84499	0.0331048	1	7.53742	7.6666	7.63382	8.09693	8.02515	8.04077	srsf5b	serine/arginine-rich splicing factor 5b [Source:ZFIN;Acc:ZDB-GENE-040718-354]	20	28895877	28910737	-1	protein_coding	436883	SERINE/ARGININE RICH SPLICING FACTOR PRE SPLICING FACTOR SPLICING FACTOR ARGININE/SERINE RICH
ENSDARG00000016154	0.442703	6.32958	0.0206695	1	6.12344	6.06033	6.14902	6.66049	6.48093	6.49719	zfp36l1a	zinc finger protein 36, C3H type-like 1a [Source:ZFIN;Acc:ZDB-GENE-030131-9860]	17	37960135	37963383	-1	protein_coding	561280	ZINC FINGER 36 TYPE 1 BUTYRATE RESPONSE FACTOR 1 TIS11B	ion binding
ENSDARG00000071211	0.441523	3.53482	0.034194	1	3.32508	3.52182	3.43768	3.82453	3.95172	3.72389	C11H1orf50	chromosome 1 open reading frame 50 [Source:HGNC Symbol;Acc:28795]	11	40340778	40345898	1	protein_coding	553695	UNCHARACTERIZED
ENSDARG00000025089	0.441071	3.42823	0.0442272	1	3.30228	3.45392	3.23533	3.69817	3.51443	3.96712	loxl4	lysyl oxidase-like 4 [Source:ZFIN;Acc:ZDB-GENE-080722-19]	13	40533747	40585353	-1	protein_coding		LYSINE 6 OXIDASE PRECURSOR EC_1.4.3.13 LYSYL OXIDASE	oxidoreductase activity;ion binding
ENSDARG00000007430	0.440247	3.55343	0.0327836	1	3.49158	3.42718	3.42558	3.76273	3.79645	3.993	prdm12b	PR domain containing 12b [Source:ZFIN;Acc:ZDB-GENE-041114-172]	5	66656224	66660563	1	protein_coding	492816	PR DOMAIN ZINC FINGER 12 PR DOMAIN CONTAINING 12	ion binding
ENSDARG00000020647	0.439935	4.5404	0.0279118	1	4.34349	4.4072	4.3632	4.74277	4.61778	4.99533	trpc4apb	transient receptor potential cation channel, subfamily C, member 4 associated protein b [Source:ZFIN;Acc:ZDB-GENE-000330-2]	23	18931002	18948675	-1	polymorphic_pseudogene	58089	SHORT TRANSIENT RECEPTOR POTENTIAL CHANNEL 4 ASSOCIATED TRP4 ASSOCIATED TRPC4 ASSOCIATED PROTEIN TAP1 TNF RECEPTOR UBIQUITOUS SCAFFOLDING/SIGNALING PROTEIN TRUSS
ENSDARG00000003751	0.439801	5.12419	0.0218311	1	4.83318	5.02609	4.93389	5.44095	5.3424	5.29487	lats1	LATS, large tumor suppressor, homolog 1 (Drosophila) [Source:ZFIN;Acc:ZDB-GENE-050523-2]	20	1263770	1292178	-1	protein_coding	553164	SERINE/THREONINE KINASE LATS2 EC_2.7.11.1 KINASE PHOSPHORYLATED DURING MITOSIS LARGE TUMOR SUPPRESSOR HOMOLOG 2 SERINE/THREONINE KINASE KPM	anatomical structure development;embryo development;cellular protein modification process;kinase activity;ion binding;
ENSDARG00000062137	0.43916	6.59719	0.0276016	1	6.39859	6.36147	6.37245	6.70772	6.67175	7.03004	stag1b	stromal antigen 1b [Source:ZFIN;Acc:ZDB-GENE-030131-1393]	24	27818966	27865418	-1	protein_coding	563669	COHESIN SUBUNIT SA SCC3 HOMOLOG STROMAL ANTIGEN
ENSDARG00000019299	0.438784	5.20753	0.0214995	1	4.96535	5.05475	5.02226	5.43656	5.32948	5.55152	znf687b	zinc finger protein 687b [Source:ZFIN;Acc:ZDB-GENE-041111-214]	19	8442468	8454975	-1	protein_coding		ZINC FINGER	ion binding
ENSDARG00000033666	0.437517	4.98554	0.0436788	1	4.84111	4.74823	4.81057	5.05639	4.94804	5.58715	pi4k2a	phosphatidylinositol 4-kinase type 2 alpha [Source:ZFIN;Acc:ZDB-GENE-040426-2675]	1	55276763	55294966	1	protein_coding	406667	PHOSPHATIDYLINOSITOL 4 KINASE TYPE 2 EC_2.7.1.67 PHOSPHATIDYLINOSITOL 4 KINASE TYPE II	cytoplasmic membrane-bounded vesicle;extracellular region;endosome;mitochondrion;kinase activity;plasma membrane;organelle;ion binding;protein complex;cytosol;cytoplasm;cell;intracellular
ENSDARG00000086490	0.433755	3.69812	0.0403827	1	3.6517	3.51231	3.58641	3.80763	3.89544	4.22597	SUN2	Sad1 and UNC84 domain containing 2 [Source:HGNC Symbol;Acc:14210]	6	47982348	47999334	1	protein_coding	796761	SUN DOMAIN CONTAINING 3 SAD1/UNC 84 DOMAIN CONTAINING 1
ENSDARG00000031774	0.432235	4.57617	0.0304974	1	4.3524	4.52534	4.34403	4.77791	4.66905	5.00808	pus7	pseudouridylate synthase 7 homolog (S. cerevisiae) [Source:ZFIN;Acc:ZDB-GENE-060620-1]	25	281605	290037	1	protein_coding	402995	SYNTHASE	isomerase activity;RNA binding;cellular nitrogen compound metabolic process
ENSDARG00000060320	0.432077	4.70386	0.0479286	1	4.51792	4.61837	4.45536	4.76396	4.68758	5.3126	dcaf5	ddb1 and cul4 associated factor 5 [Source:ZFIN;Acc:ZDB-GENE-060929-808]	13	36810912	36840775	-1	protein_coding	560257	DDB1 AND CUL4 ASSOCIATED FACTOR 5 WD REPEAT CONTAINING 22
ENSDARG00000086551	0.429489	4.68618	0.0465755	1	4.60808	4.53945	4.39458	4.83741	4.62742	5.2557	irs4a	insulin receptor substrate 4a [Source:ZFIN;Acc:ZDB-GENE-120215-92]	21	41921451	41932976	-1	protein_coding	100537326	INSULIN RECEPTOR SUBSTRATE	lipid binding;ion binding
ENSDARG00000041874	0.429301	3.36484	0.0344792	1	3.29767	3.31865	3.2307	3.72001	3.6301	3.66991	SLC7A1 (2 of 2)	solute carrier family 7 (cationic amino acid transporter, y+ system), member 1 [Source:HGNC Symbol;Acc:11057]	15	7230125	7250301	-1	protein_coding		LOW AFFINITY CATIONIC AMINO ACID TRANSPORTER 2 CAT 2 CAT2 SOLUTE CARRIER FAMILY 7 MEMBER 2	transmembrane transport;transmembrane transporter activity;transport
ENSDARG00000038780	0.428955	5.95717	0.0232619	1	5.70185	5.78701	5.76716	6.1226	6.07637	6.31426	ubtfl	upstream binding transcription factor, like [Source:ZFIN;Acc:ZDB-GENE-040426-1159]	2	32075481	32105316	-1	protein_coding	393978	NUCLEOLAR TRANSCRIPTION FACTOR 1 UPSTREAM BINDING FACTOR 1 UBF 1
ENSDARG00000002020	0.427294	4.75305	0.0244244	1	4.506	4.62427	4.61308	5.03622	4.91539	5.02789	rictorb	rapamycin-insensitive companion of mTOR b [Source:ZFIN;Acc:ZDB-GENE-070810-5]	21	20023347	20070262	1	protein_coding	561835	RAPAMYCIN INSENSITIVE COMPANION OF MTOR AVO3 HOMOLOG
ENSDARG00000038027	0.426957	4.03683	0.0413576	1	3.96798	3.88069	3.85659	4.05968	4.2424	4.5685	nol12	nucleolar protein 12 [Source:ZFIN;Acc:ZDB-GENE-040426-1035]	3	1923487	1929172	1	protein_coding	393260	NUCLEOLAR 12	rRNA binding;nucleolus;organelle;nucleus;RNA binding;cell;intracellular
ENSDARG00000036510	0.424953	6.15922	0.0230518	1	5.91151	6.0351	5.91009	6.39173	6.2952	6.42773	ccnt2b	cyclin T2b [Source:ZFIN;Acc:ZDB-GENE-030131-183]	22	12272620	12286847	1	protein_coding	321464	CYCLIN T	enzyme binding;
ENSDARG00000058746	0.423963	5.04169	0.0364901	1	4.84428	4.92582	4.81367	5.14652	5.08297	5.54778	ubap1	ubiquitin associated protein 1 [Source:ZFIN;Acc:ZDB-GENE-040426-950]	21	10289981	10305917	1	protein_coding	393183	UBIQUITIN ASSOCIATED 1 UBAP 1
ENSDARG00000040623	0.423079	4.85834	0.0386114	1	4.6753	4.63599	4.74391	5.09591	4.80088	5.33878	fosl2	fos-like antigen 2 [Source:ZFIN;Acc:ZDB-GENE-070209-164]	17	41427846	41443739	1	protein_coding	558921	FOS RELATED ANTIGEN 2 FRA 2	nucleic acid binding transcription factor activity;DNA binding;organelle;nucleus;cell;intracellular
ENSDARG00000091398	0.422702	3.23062	0.046805	1	3.06278	3.22476	3.20261	3.50621	3.40669	3.71504	COL13A1	collagen, type XIII, alpha 1 [Source:HGNC Symbol;Acc:2190]	13	7362553	7453879	1	protein_coding		COLLAGEN ALPHA 1 XIII CHAIN
ENSDARG00000045847	0.421829	5.68967	0.0433725	1	5.49617	5.49769	5.48856	5.68073	5.70461	6.26201	si:ch211-214j24.10	si:ch211-214j24.10 [Source:ZFIN;Acc:ZDB-GENE-030131-6301]	4	5190732	5198585	1	protein_coding	558894	AMBIGUOUS
ENSDARG00000026519	0.421712	4.82195	0.0251055	1	4.56849	4.73739	4.643	5.03477	5.05897	5.08229	ralgps2	Ral-A exchange factor RalGPS2 [Source:ZFIN;Acc:ZDB-GENE-040426-1212]	20	15973492	16196883	-1	protein_coding	393446	RAS SPECIFIC GUANINE NUCLEOTIDE RELEASING FACTOR RAL GEF WITH PH DOMAIN AND SH3 BINDING MOTIF RALA EXCHANGE FACTOR	lipid binding;enzyme regulator activity;signal transduction;ion binding;cell;intracellular
ENSDARG00000013741	0.42093	4.31602	0.0282069	1	4.09549	4.16783	4.23961	4.6126	4.5944	4.49795	lancl1	LanC antibiotic synthetase component C-like 1 (bacterial) [Source:ZFIN;Acc:ZDB-GENE-040924-1]	1	6518806	6541073	-1	protein_coding	494154	LANC	ion binding;cytoplasm;cell;intracellular
ENSDARG00000067741	0.419786	5.55294	0.0445933	1	5.16816	5.47176	5.42615	5.57683	5.59204	6.08939	itpkcb	inositol 1,4,5-trisphosphate 3-kinase Cb [Source:ZFIN;Acc:ZDB-GENE-080225-27]	18	33773645	33804790	-1	protein_coding	322720	INOSITOL TRISPHOSPHATE 3 KINASE EC_2.7.1.127 INOSITOL 1 4 5 TRISPHOSPHATE 3 KINASE IP3 3 KINASE IP3K INSP 3 KINASE	kinase activity
ENSDARG00000056638	0.419477	3.8415	0.0453538	1	3.71177	3.76537	3.69458	4.219	3.80666	4.28103	pir	pirin [Source:ZFIN;Acc:ZDB-GENE-040718-288]	11	30794453	30813595	-1	protein_coding	436823	PIRIN EC_1.13.11.24 PROBABLE QUERCETIN 2 3 DIOXYGENASE PIR PROBABLE QUERCETINASE
ENSDARG00000055912	0.41852	4.30256	0.0376702	1	3.99383	4.22908	4.235	4.4192	4.48422	4.74422	nipa2	non imprinted in Prader-Willi/Angelman syndrome 2 (human) [Source:ZFIN;Acc:ZDB-GENE-040426-2134]	6	37681956	37693856	-1	protein_coding	406399	MAGNESIUM TRANSPORTER NON IMPRINTED IN PRADER WILLI/ANGELMAN SYNDROME REGION	transmembrane transporter activity;transport
ENSDARG00000075121	0.417408	4.18211	0.0339632	1	3.97087	3.97368	4.17843	4.51185	4.30856	4.49018	hbegfa	heparin-binding EGF-like growth factor a [Source:ZFIN;Acc:ZDB-GENE-080204-119]	14	7015235	7018245	1	protein_coding	797938	AMBIGUOUS
ENSDARG00000005927	0.416798	4.70126	0.0361275	1	4.58371	4.50471	4.52507	4.80541	4.80258	5.17887	tbc1d17	TBC1 domain family, member 17 [Source:ZFIN;Acc:ZDB-GENE-050522-79]	3	30318065	30337417	-1	protein_coding	554092	TBC1 DOMAIN FAMILY MEMBER 15 GTPASE ACTIVATING RAB7 GAP RAB7 RAB7 GAP	enzyme regulator activity
ENSDARG00000041645	0.41675	6.6264	0.0347066	1	6.48972	6.29696	6.46355	6.64154	6.82318	7.00754	sb:cb37	sb:cb37 [Source:ZFIN;Acc:ZDB-GENE-030131-9800]	15	20098690	20117292	-1	protein_coding	100006947	PRECURSOR	extracellular space;extracellular region;enzyme regulator activity
ENSDARG00000037432	0.415954	3.26821	0.0495897	1	3.36084	3.09065	3.14473	3.46369	3.60692	3.66071	haus7	HAUS augmin-like complex, subunit 7 [Source:ZFIN;Acc:ZDB-GENE-050506-15]	23	20110969	20120304	-1	protein_coding		IM: FRAGMENT
ENSDARG00000074169	0.414816	5.62392	0.0229633	1	5.38336	5.4791	5.43725	5.8935	5.80818	5.81772	gpam	glycerol-3-phosphate acyltransferase, mitochondrial [Source:ZFIN;Acc:ZDB-GENE-101026-1]	12	33181931	33221664	1	protein_coding	100332911	GLYCEROL 3 PHOSPHATE ACYLTRANSFERASE MITOCHONDRIAL GPAT EC_2.3.1.15	transferase activity, transferring acyl groups
ENSDARG00000022161	0.41467	4.97108	0.0287922	1	4.85058	4.771	4.77445	5.19671	5.06607	5.32866	prdm10	PR domain containing 10 [Source:ZFIN;Acc:ZDB-GENE-050419-74]	18	42722094	42776381	-1	protein_coding	798383	PR DOMAIN ZINC FINGER 10 PR DOMAIN CONTAINING 10	ion binding
ENSDARG00000038737	0.414656	5.66653	0.022623	1	5.49416	5.45449	5.47786	5.84959	5.84662	5.94818	phf20b	PHD finger protein 20, b [Source:ZFIN;Acc:ZDB-GENE-040822-33]	23	15103844	15147833	-1	protein_coding	445482	PHD FINGER 20 HEPATOCELLULAR CARCINOMA ASSOCIATED ANTIGEN 58	ion binding
ENSDARG00000041908	0.414593	4.94233	0.0364927	1	4.89088	4.65915	4.75524	5.00097	5.1052	5.38559	usp39	ubiquitin specific peptidase 39 [Source:ZFIN;Acc:ZDB-GENE-030131-966]	5	71731229	71747826	1	protein_coding	790924	U4/U6 U5 TRI SNRNP ASSOCIATED 2 INACTIVE UBIQUITIN SPECIFIC PEPTIDASE 39	anatomical structure development;ion binding;catabolic process
ENSDARG00000078567	0.412713	6.54106	0.0398595	1	6.10906	6.52719	6.34434	6.59551	6.74746	6.87961	lonrf1l	LON peptidase N-terminal domain and ring finger 1, like [Source:ZFIN;Acc:ZDB-GENE-081104-397]	8	14217556	14304260	1	protein_coding	100317496	LON PEPTIDASE N TERMINAL DOMAIN AND RING FINGER RING FINGER	peptidase activity;ATPase activity;ion binding
ENSDARG00000062226	0.412552	5.12066	0.038078	1	5.01669	4.88712	4.92818	5.20319	5.18954	5.60644	ino80db	INO80 complex subunit Db [Source:ZFIN;Acc:ZDB-GENE-070112-2072]	6	13142909	13164826	1	protein_coding	563304	INO80 COMPLEX SUBUNIT D
ENSDARG00000043973	0.412549	6.32866	0.0312153	1	6.14411	6.13191	6.10607	6.52333	6.3515	6.7083	znf292b	zinc finger protein 292b [Source:ZFIN;Acc:ZDB-GENE-030131-9559]	20	217311	232690	-1	protein_coding	566732	ZINC FINGER 654	ion binding
ENSDARG00000074641	0.411507	6.0493	0.0344936	1	5.8648	5.88664	5.8058	6.10541	6.14101	6.4959	tfap4	transcription factor AP-4 (activating enhancer binding protein 4) [Source:ZFIN;Acc:ZDB-GENE-090810-1]	3	10971099	10998827	1	protein_coding	100318080	TRANSCRIPTION FACTOR AP 4 ACTIVATING ENHANCER BINDING 4 CLASS C BASIC HELIX LOOP HELIX 41 BHLHC41
ENSDARG00000060484	0.410264	3.96854	0.0381508	1	3.83765	3.86583	3.83845	4.16694	4.08912	4.42378	EPT1	ethanolaminephosphotransferase 1 (CDP-ethanolamine-specific) [Source:HGNC Symbol;Acc:29361]	23	31238822	31260997	1	protein_coding	557632	ETHANOLAMINEPHOSPHOTRANSFERASE 1 EC_2.7.8.1 SELENOPROTEIN I SELI	lipid metabolic process;biosynthetic process
ENSDARG00000002748	0.410222	4.29388	0.0379391	1	4.28188	4.19185	3.96925	4.60479	4.41916	4.60011	sema6d	sema domain, transmembrane domain (TM), and cytoplasmic domain, (semaphorin) 6D [Source:ZFIN;Acc:ZDB-GENE-040426-1933]	19	400160	427243	1	protein_coding	406272	SEMAPHORIN PRECURSOR
ENSDARG00000016143	0.409504	4.57125	0.0310654	1	4.30041	4.46255	4.48287	4.7692	4.76468	4.89498	xiap	X-linked inhibitor of apoptosis [Source:ZFIN;Acc:ZDB-GENE-030825-7]	14	29493295	29503541	1	protein_coding	373108	E3 UBIQUITIN LIGASE XIAP EC_6.3.2.- BACULOVIRAL IAP REPEAT CONTAINING 4 IAP HOMOLOG A INHIBITOR OF APOPTOSIS 3 IAP 3 3 X LINKED INHIBITOR OF APOPTOSIS X LINKED IAP	ion binding
ENSDARG00000002720	0.409209	4.83553	0.0442821	1	4.59125	4.7196	4.69937	4.90729	4.8868	5.3574	utp15	utp15, U3 small nucleolar ribonucleoprotein, homolog [Source:ZFIN;Acc:ZDB-GENE-030131-3831]	18	6123286	6142697	-1	protein_coding	325106	U3 SMALL NUCLEOLAR RNA ASSOCIATED 15	nucleolus;organelle;nucleus;ribosome biogenesis;cell;intracellular;cellular nitrogen compound metabolic process
ENSDARG00000057141	0.408829	3.78746	0.0410075	1	3.79581	3.69147	3.54226	4.06538	4.15985	3.94835	zgc:110045	zgc:110045 [Source:ZFIN;Acc:ZDB-GENE-050706-149]	13	16279529	16306819	-1	protein_coding	664755	POLY RC BINDING ALPHA HETEROGENEOUS NUCLEAR RIBONUCLEOPROTEIN HNRNP	RNA binding
ENSDARG00000090077	0.40833	7.12736	0.0408175	1	6.98179	6.90681	6.86967	7.17911	7.24653	7.52731	srsf4	serine/arginine-rich splicing factor 4 [Source:ZFIN;Acc:ZDB-GENE-030131-591]	19	17154639	17164226	-1	protein_coding	321872	SERINE/ARGININE RICH SPLICING FACTOR PRE SPLICING FACTOR SPLICING FACTOR ARGININE/SERINE RICH
ENSDARG00000045842	0.407223	4.88887	0.0389601	1	4.74798	4.58702	4.82753	5.1599	5.26677	4.90085	zgc:113263	zgc:113263 [Source:ZFIN;Acc:ZDB-GENE-050306-34]	4	5214841	5241407	1	protein_coding	100329628	ZGC:
ENSDARG00000008886	0.405706	4.14621	0.0344348	1	4.09814	3.94334	4.00494	4.29858	4.4258	4.4719	msxb	muscle segment homeobox B [Source:ZFIN;Acc:ZDB-GENE-980526-26]	1	49859299	49861712	1	protein_coding	30511	HOMEOBOX MSX 1 MSH HOMEOBOX 1	growth;anatomical structure formation involved in morphogenesis;nucleic acid binding transcription factor activity;anatomical structure development;embryo development;DNA binding;organelle;nucleus;cell;intracellular;response to stress
ENSDARG00000078954	0.405669	5.87471	0.0271172	1	5.71399	5.74704	5.58783	6.11712	6.00723	6.12327	rxrba	retinoid x receptor, beta a [Source:ZFIN;Acc:ZDB-GENE-980526-436]	19	7871577	7897380	-1	protein_coding	30530	RETINOIC ACID RECEPTOR RXR NUCLEAR RECEPTOR SUBFAMILY 2 GROUP B MEMBER RETINOID X RECEPTOR	nucleic acid binding transcription factor activity;DNA binding;signal transduction;signal transducer activity;organelle;nucleus;ion binding;cell;intracellular;biosynthetic process;cellular nitrogen compound metabolic process;
ENSDARG00000076542	0.405408	5.41097	0.0284882	1	5.17946	5.26937	5.2429	5.7318	5.51111	5.6302	pogzb	pogo transposable element with ZNF domain b [Source:ZFIN;Acc:ZDB-GENE-100609-3]	16	40785038	40801811	1	protein_coding	561483	ZINC FINGER SUPPRESSOR OF HAIRY WING HOMOLOG ZINC FINGER	DNA binding;ion binding
ENSDARG00000043077	0.404437	4.94326	0.032606	1	4.76976	4.75899	4.80435	5.15055	5.02001	5.32284	nisch	nischarin [Source:ZFIN;Acc:ZDB-GENE-050208-570]	22	10471880	10507830	-1	protein_coding		NISCHARIN IMIDAZOLINE RECEPTOR 1 I 1 IR1 IMIDAZOLINE RECEPTOR 1 IMIDAZOLINE 1 RECEPTOR I1R	lipid binding;ion binding
ENSDARG00000061587	0.40372	5.95225	0.0492338	1	5.79137	5.72045	5.77274	6	5.91428	6.49395	ctdspl2a	CTD (carboxy-terminal domain, RNA polymerase II, polypeptide A) small phosphatase like 2a [Source:ZFIN;Acc:ZDB-GENE-061013-647]	25	33475364	33498056	1	protein_coding	558181	CTD SMALL PHOSPHATASE 2 CTDSP 2 EC_3.1.3.-	phosphatase activity;
ENSDARG00000059116	0.401028	4.65071	0.0444509	1	4.44276	4.53632	4.51369	4.75869	4.70588	5.14793	HEATR5B (2 of 2)	HEAT repeat containing 5B [Source:HGNC Symbol;Acc:29273]	13	328952	350855	-1	protein_coding	571772	HEAT REPEAT CONTAINING
ENSDARG00000077515	0.400302	6.19781	0.0354194	1	5.95236	5.99357	6.06765	6.36599	6.22461	6.58732	letm2	leucine zipper-EF-hand containing transmembrane protein 2 [Source:ZFIN;Acc:ZDB-GENE-090521-4]	10	20671395	20687191	1	protein_coding	100006201	LETM1 AND EF HAND DOMAIN CONTAINING 1 MITOCHONDRIAL PRECURSOR LEUCINE ZIPPER EF HAND CONTAINING TRANSMEMBRANE 1
ENSDARG00000044812	0.399317	4.49722	0.0321999	1	4.28421	4.4072	4.3632	4.72668	4.68758	4.78923	TTC17	Uncharacterized protein [Source:UniProtKB/TrEMBL;Acc:E7F211]	7	51752705	51806323	-1	protein_coding	569538	TETRATRICOPEPTIDE REPEAT 17 TPR REPEAT 17
ENSDARG00000089546	0.3984	4.60248	0.0496188	1	4.44484	4.50471	4.40899	4.77617	4.5786	5.1062	TUBGCP6	tubulin, gamma complex associated protein 6 [Source:HGNC Symbol;Acc:18127]	25	5992926	6024305	1	protein_coding		GAMMA TUBULIN COMPLEX COMPONENT 6 GCP 6	cytoskeleton;microtubule organizing center;cytoskeleton organization;organelle;protein complex;cell;intracellular
ENSDARG00000063626	0.39729	6.58737	0.0422825	1	6.36377	6.42196	6.38813	6.63772	6.65395	7.02825	ddx21	DEAD (Asp-Glu-Ala-Asp) box polypeptide 21 [Source:ZFIN;Acc:ZDB-GENE-031113-10]	13	174494	184799	1	protein_coding		NUCLEOLAR RNA HELICASE 2 EC_3.6.4.13 DEAD BOX 21 GU ALPHA NUCLEOLAR RNA HELICASE GU NUCLEOLAR RNA HELICASE II RH II/GU	ATPase activity;helicase activity;organelle;nucleus;ion binding;RNA binding;cell;intracellular
ENSDARG00000019897	0.394915	5.39881	0.0400737	1	5.29948	5.22252	5.14911	5.47239	5.49014	5.8403	agpat6	1-acylglycerol-3-phosphate O-acyltransferase 6 (lysophosphatidic acid acyltransferase, zeta) [Source:ZFIN;Acc:ZDB-GENE-060421-5102]	10	42726956	42764615	-1	protein_coding	678522	GLYCEROL 3 PHOSPHATE ACYLTRANSFERASE 3 GPAT 3 EC_2.3.1.15 1 ACYLGLYCEROL 3 PHOSPHATE O ACYLTRANSFERASE 9 1 AGP ACYLTRANSFERASE 9 1 AGPAT 9 LYSOPHOSPHATIDIC ACID ACYLTRANSFERASE THETA LPAAT THETA	transferase activity, transferring acyl groups
ENSDARG00000022424	0.392771	5.53465	0.0412031	1	5.28791	5.44286	5.34066	5.67515	5.53995	5.97995	slc26a5	solute carrier family 26, member 5 [Source:ZFIN;Acc:ZDB-GENE-030131-1566]	4	13997929	14019421	-1	protein_coding	322846	SOLUTE CARRIER FAMILY 26 MEMBER	transmembrane transport;homeostatic process;plasma membrane;transmembrane transporter activity;transport;cytoplasm;cell;intracellular
ENSDARG00000044304	0.392135	5.36112	0.03913	1	5.21531	5.18512	5.1686	5.45078	5.43965	5.79898	prrc1	proline-rich coiled-coil 1 [Source:ZFIN;Acc:ZDB-GENE-041024-9]	10	16194107	16215265	1	protein_coding	474330	PRRC1 PROLINE RICH AND COILED COIL CONTAINING 1	anatomical structure formation involved in morphogenesis;homeostatic process;anatomical structure development;embryo development;Golgi apparatus;organelle;cytoplasm;cell;intracellular
ENSDARG00000075016	0.391537	5.95875	0.0420687	1	5.84758	5.63543	5.83278	6.04252	6.02919	6.38159	APOB (2 of 3)	apolipoprotein B [Source:HGNC Symbol;Acc:603]	20	53789469	53820056	1	protein_coding		APOLIPOPROTEIN B 100 PRECURSOR APO B 100 [CONTAINS APOLIPOPROTEIN B 48 APO B 48 ]	transport
ENSDARG00000040644	0.389146	4.52752	0.0408643	1	4.33003	4.44767	4.38002	4.70494	4.62934	4.92985	acpl2	acid phosphatase-like 2 [Source:ZFIN;Acc:ZDB-GENE-040718-127]	15	40341600	40372712	1	protein_coding	436703	ACID PHOSPHATASE 2 PRECURSOR EC_3.1.3.2	phosphatase activity
ENSDARG00000035398	0.388649	4.60506	0.0363554	1	4.43019	4.50311	4.4494	4.84571	4.73469	4.91832	enc1	ectodermal-neural cortex 1 [Source:ZFIN;Acc:ZDB-GENE-060531-140]	5	36240218	36251996	1	protein_coding	559101	ECTODERM NEURAL CORTEX 2 KELCH 25
ENSDARG00000044811	0.388075	5.39215	0.048456	1	5.23591	5.1731	5.25663	5.42664	5.4451	5.88541	cdk9	cyclin-dependent kinase 9 (CDC2-related kinase) [Source:ZFIN;Acc:ZDB-GENE-030131-321]	21	6057269	6070856	1	protein_coding	321602	CYCLIN DEPENDENT KINASE 9 EC_2.7.11.22 EC_2.7.11.- 23 CELL DIVISION KINASE 9	cellular protein modification process;kinase activity;ion binding
ENSDARG00000070150	0.387621	4.53826	0.0379176	1	4.3073	4.42082	4.4613	4.76571	4.67464	4.86326	JTB	jumping translocation breakpoint [Source:HGNC Symbol;Acc:6201]	19	43748161	43756946	1	protein_coding	560832	AMBIGUOUS
ENSDARG00000073847	0.385938	4.31578	0.0393365	1	4.24886	4.13517	4.17602	4.5181	4.48422	4.65672	rbm15	RNA binding motif protein 15 [Source:ZFIN;Acc:ZDB-GENE-041008-192]	8	25641454	25644018	-1	protein_coding	798517	RNA BINDING ONE TWENTY TWO RNA BINDING MOTIF
ENSDARG00000075713	0.384466	3.81448	0.0470414	1	3.80233	3.64293	3.70463	3.95612	4.14383	4.12258	shox2	short stature homeobox 2 [Source:ZFIN;Acc:ZDB-GENE-040426-1457]	15	2171409	2177728	-1	protein_coding	394171	SHORT STATURE HOMEOBOX 2 PAIRED FAMILY HOMEODOMAIN PRX3	nucleic acid binding transcription factor activity;anatomical structure development;DNA binding;organelle;nucleus;cell;intracellular;
ENSDARG00000060506	0.383678	5.71548	0.0444783	1	5.54361	5.51287	5.56502	5.81703	5.72629	6.1702	sos2	son of sevenless homolog 2 (Drosophila) [Source:ZFIN;Acc:ZDB-GENE-090319-5]	13	37040821	37065157	-1	protein_coding	561670	SON OF SEVENLESS HOMOLOG SOS	lipid binding;enzyme regulator activity;DNA binding;signal transduction;ion binding;cell;intracellular
ENSDARG00000089861	0.38345	4.80187	0.0398759	1	4.59125	4.70299	4.66204	4.9965	4.8932	5.16755	usp44	ubiquitin specific peptidase 44 [Source:ZFIN;Acc:ZDB-GENE-040426-774]	4	25108882	25122903	-1	protein_coding	393227	UBIQUITIN CARBOXYL TERMINAL HYDROLASE 44 EC_3.4.19.12 DEUBIQUITINATING ENZYME 44 UBIQUITIN THIOESTERASE 44 UBIQUITIN SPECIFIC PROCESSING PROTEASE 44	ion binding;catabolic process
ENSDARG00000016304	0.383213	4.45571	0.0427498	1	4.32098	4.3848	4.25565	4.60283	4.59244	4.85522	tfdp1b	transcription factor Dp-1, b [Source:ZFIN;Acc:ZDB-GENE-040426-1746]	1	101932	116399	1	protein_coding	393749	TRANSCRIPTION FACTOR DP	nucleic acid binding transcription factor activity;nucleoplasm;organelle;nucleus;protein complex;cell;intracellular;DNA binding;biosynthetic process;cellular nitrogen compound metabolic process
ENSDARG00000012881	0.381032	6.07752	0.0459855	1	5.99494	5.87123	5.82128	6.02581	6.33042	6.43314	slc4a1a	solute carrier family 4, anion exchanger, member 1a [Source:ZFIN;Acc:ZDB-GENE-010525-1]	3	19955146	19981409	-1	protein_coding	84703	ANION EXCHANGE AE ANION EXCHANGER SOLUTE CARRIER FAMILY 4 MEMBER	immune system process;cell differentiation;homeostatic process;anatomical structure development;embryo development;transmembrane transporter activity;transport
ENSDARG00000058734	0.379359	5.18254	0.041713	1	4.96099	4.9843	5.11937	5.44752	5.2166	5.4983	prdx1	peroxiredoxin 1 [Source:ZFIN;Acc:ZDB-GENE-050320-35]	2	5748881	5758078	-1	protein_coding	541344	THIOREDOXIN PEROXIDASE THIOREDOXIN DEPENDENT PEROXIDE REDUCTASE	oxidoreductase activity
ENSDARG00000023055	0.379242	4.13427	0.0497842	1	3.81204	4.12273	4.10191	4.45002	4.3417	4.33983	slc25a43	solute carrier family 25, member 43 [Source:ZFIN;Acc:ZDB-GENE-030616-69]	14	33738544	33750637	-1	protein_coding	796731	SOLUTE CARRIER FAMILY 25 MEMBER 43
ENSDARG00000008192	0.379153	5.01481	0.0393305	1	4.75136	4.93415	4.89052	5.27258	5.29	5.11633	pank1a	pantothenate kinase 1a [Source:ZFIN;Acc:ZDB-GENE-040426-2846]	17	23384759	23407473	1	protein_coding	406789	PANTOTHENATE KINASE EC_2.7.1.33 PANTOTHENIC ACID KINASE	cofactor metabolic process;kinase activity;ion binding;small molecule metabolic process;biosynthetic process;cellular nitrogen compound metabolic process
ENSDARG00000044086	0.378181	4.00235	0.0437689	1	3.85968	3.92912	3.89805	4.17751	4.21966	4.35417	pnpla3	patatin-like phospholipase domain containing 3 [Source:ZFIN;Acc:ZDB-GENE-040718-27]	Zv9_scaffold3512	30685	45752	1	protein_coding	436610	PATATIN PHOSPHOLIPASE DOMAIN CONTAINING 2 EC_3.1.1.3 ADIPOSE TRIGLYCERIDE LIPASE	lipid metabolic process
ENSDARG00000035540	0.37783	4.7125	0.0370001	1	4.53758	4.60054	4.57158	4.94178	4.89798	4.96203	brwd3	bromodomain and WD repeat domain containing 3 [Source:ZFIN;Acc:ZDB-GENE-100921-43]	5	24757347	24779866	1	protein_coding	553209	WD REPEAT CONTAINING
ENSDARG00000042760	0.377244	4.88077	0.0457116	1	4.60436	4.80644	4.77763	5.19021	4.91539	5.17079	stk10	serine/threonine kinase 10 [Source:ZFIN;Acc:ZDB-GENE-040426-1136]	21	42307549	42354297	1	protein_coding	394108	SERINE/THREONINE KINASE EC_2.7.11.1	cellular protein modification process;kinase activity;ion binding
ENSDARG00000058597	0.373639	6.81717	0.0498072	1	6.58963	6.74914	6.5497	6.93406	6.88391	7.17314	nt5c3a	5'-nucleotidase, cytosolic IIIA [Source:ZFIN;Acc:ZDB-GENE-030131-439]	16	8379869	8402571	-1	protein_coding	321720	7 METHYLGUANOSINE PHOSPHATE SPECIFIC 5' NUCLEOTIDASE EC_3.1.3.- CYTOSOLIC 5' NUCLEOTIDASE 3B CYTOSOLIC 5' NUCLEOTIDASE III CN III EC_3.1.3.5	phosphatase activity;ion binding;cytoplasm;cell;intracellular
ENSDARG00000033680	0.370522	4.84589	0.0429206	1	4.7564	4.77233	4.56975	5.01576	5.12301	5.04035	gli1	GLI-Kruppel family member 1 [Source:ZFIN;Acc:ZDB-GENE-030321-1]	1	30667486	30746919	1	protein_coding	352930	ZINC FINGER	cell differentiation;locomotion;anatomical structure formation involved in morphogenesis;cell morphogenesis;anatomical structure development;embryo development;ion binding;protein complex;cell;intracellular
ENSDARG00000036086	0.368635	3.87821	0.0497343	1	3.75944	3.86085	3.7311	4.05968	4.14115	4.18806	itga11a	integrin, alpha 11a [Source:ZFIN;Acc:ZDB-GENE-050324-1]	7	34511027	34583283	-1	protein_coding	541475	INTEGRIN ALPHA PRECURSOR CD49 ANTIGEN FAMILY MEMBER COLLAGEN RECEPTOR VLA ANTIGEN	cell adhesion;signal transduction;plasma membrane;protein complex;cell
ENSDARG00000003127	0.368512	6.33836	0.0422739	1	6.10182	6.2011	6.17997	6.47545	6.43285	6.65893	zgc:123105	zgc:123105 [Source:ZFIN;Acc:ZDB-GENE-051113-272]	21	31224720	31235071	-1	protein_coding	664766	MONOOXYGENASE P33MONOX EC 1	oxidoreductase activity;cytoplasm;cell;intracellular
ENSDARG00000045880	0.366895	4.82317	0.043651	1	4.63023	4.71132	4.70439	5.12758	4.91539	5.05972	gas2l3	growth arrest-specific 2 like 3 [Source:ZFIN;Acc:ZDB-GENE-030131-2560]	4	1545677	1579703	-1	protein_coding	566151	GAS2 3 GROWTH ARREST SPECIFIC 2 3	cell cycle
ENSDARG00000005186	0.364744	5.44669	0.0386097	1	5.37026	5.27125	5.21972	5.65734	5.63756	5.63959	sp4	sp4 transcription factor [Source:ZFIN;Acc:ZDB-GENE-031202-3]	19	2969913	2986462	1	protein_coding	387291	TRANSCRIPTION FACTOR	ion binding
ENSDARG00000090858	0.362042	4.89936	0.0489188	1	4.75136	4.77895	4.74554	5.26021	5.08437	4.96577	AREL1	apoptosis resistant E3 ubiquitin protein ligase 1 [Source:HGNC Symbol;Acc:20363]	17	50011322	50054902	1	protein_coding	100332031	APOPTOSIS RESISTANT E3 UBIQUITIN LIGASE 1 EC_6.3.2.-	ligase activity
ENSDARG00000077264	0.357374	6.52336	0.0487106	1	6.26521	6.44171	6.33897	6.63916	6.66054	6.80696	wdr43	WD repeat domain 43 [Source:ZFIN;Acc:ZDB-GENE-021231-3]	17	24649784	24663840	1	protein_coding	317637	WD REPEAT CONTAINING 43	immune system process;cell differentiation;anatomical structure formation involved in morphogenesis;anatomical structure development
ENSDARG00000003607	0.355807	5.26457	0.0455958	1	5.17445	5.14979	5.01823	5.47668	5.37707	5.53022	nr2f6a	nuclear receptor subfamily 2, group F, member 6a [Source:ZFIN;Acc:ZDB-GENE-030131-4362]	2	23477764	23489841	-1	protein_coding	325637	COUP TRANSCRIPTION FACTOR COUP COUP TRANSCRIPTION FACTOR COUP TF NUCLEAR RECEPTOR SUBFAMILY 2 GROUP F MEMBER	nucleic acid binding transcription factor activity;DNA binding;signal transduction;signal transducer activity;organelle;nucleus;ion binding;biosynthetic process;cell;intracellular;cellular nitrogen compound metabolic process
ENSDARG00000028431	0.355621	5.66632	0.0431688	1	5.62765	5.48883	5.39856	5.82964	5.87763	5.86253	adnp2b	ADNP homeobox 2b [Source:ZFIN;Acc:ZDB-GENE-030131-5930]	19	21268021	21274770	1	protein_coding	564171	ACTIVITY DEPENDENT NEUROPROTECTOR HOMEOBOX ACTIVITY DEPENDENT NEUROPROTECTIVE	immune system process;developmental maturation;cell differentiation;homeostatic process;anatomical structure development;ion binding
ENSDARG00000077326	0.354695	5.08638	0.0483553	1	4.92859	4.98773	4.91237	5.26021	5.17517	5.4187	slc45a4	solute carrier family 45, member 4 [Source:ZFIN;Acc:ZDB-GENE-091230-5]	16	33211929	33236091	-1	protein_coding	557721	SOLUTE CARRIER FAMILY 45 MEMBER 4	transmembrane transport;transport;
ENSDARG00000052947	0.354112	5.52807	0.0444496	1	5.38878	5.33914	5.39235	5.62972	5.68722	5.83622	irx3a	iroquois homeobox protein 3a [Source:ZFIN;Acc:ZDB-GENE-991119-5]	7	35811114	35814431	-1	protein_coding	30520	IROQUOIS CLASS HOMEODOMAIN IRX IROQUOIS HOMEOBOX	nucleic acid binding transcription factor activity;DNA binding;organelle;nucleus;cell;intracellular;anatomical structure development;embryo development
ENSDARG00000031891	0.352203	4.82889	0.0493761	1	4.7069	4.7196	4.66032	4.96026	4.99046	5.15122	tbx1	T-box 1 [Source:ZFIN;Acc:ZDB-GENE-030805-5]	5	16906410	16919398	1	protein_coding	368206	T BOX TRANSCRIPTION FACTOR TBX1 T BOX 1	nucleic acid binding transcription factor activity;organelle;nucleus;cell;intracellular;immune system process;cell differentiation;cell motility;locomotion;anatomical structure development;embryo development;DNA binding;biosynthetic process;cellular nitrogen compound metabolic process
ENSDARG00000014147	0.349664	5.69447	0.0452882	1	5.50718	5.57431	5.53436	5.86438	5.99016	5.78317	axin2	axin 2 (conductin, axil) [Source:ZFIN;Acc:ZDB-GENE-000403-2]	3	56617061	56636704	1	protein_coding	58080	AXIN AXIS INHIBITION	cell death;cytoplasmic membrane-bounded vesicle;anatomical structure formation involved in morphogenesis;enzyme binding;enzyme regulator activity;anatomical structure development;embryo development;cytoskeleton;signal transduction;signal transducer activity;plasma membrane;organelle;protein complex;cytoplasm;cell;intracellular

## Sheet: Down
Gene	logFC	logCPM	PValue	FDR	WT_1	WT_2	WT_3	H2O2_1	H2O2_2	H2O2_3	Symbol	Description	Chr	Begin	End	Strand	BioType	NCBIGeneID	Family	GOSlim
ENSDARG00000056167	-0.349578	5.77939	0.0448962	1	5.92948	5.97408	5.99102	5.64312	5.69823	5.51754	hspe1	heat shock 10 protein 1 (chaperonin 10) [Source:ZFIN;Acc:ZDB-GENE-000906-2]	9	33334325	33338315	1	protein_coding	58041	10 KDA HEAT SHOCK PROTEIN MITOCHONDRIAL HSP10.10 KDA CHAPERONIN CHAPERONIN 10 CPN10	protein folding;cytoplasm;cell;intracellular;response to stress
ENSDARG00000077060	-0.358706	5.25885	0.0432595	1	5.47797	5.45367	5.44126	5.21349	5.07595	5.02789	RBM6	RNA binding motif protein 6 [Source:HGNC Symbol;Acc:9903]	6	42598224	42621705	1	protein_coding		UNKNOWN	ion binding
ENSDARG00000007369	-0.360789	5.11115	0.0417662	1	5.34482	5.33465	5.26117	4.92934	4.97092	4.98984	tcf7l1b	transcription factor 7-like 1b (T-cell specific, HMG-box) [Source:ZFIN;Acc:ZDB-GENE-991110-10]	8	54385857	54508714	-1	protein_coding	30556	TRANSCRIPTION FACTOR 7 1 HMG BOX TRANSCRIPTION FACTOR 3 TCF 3
ENSDARG00000025493	-0.364494	4.75488	0.0492078	1	5.01529	4.90054	4.98838	4.49928	4.7803	4.55615	serp1	stress-associated endoplasmic reticulum protein 1 [Source:ZFIN;Acc:ZDB-GENE-030131-8741]	18	2448953	2453073	-1	protein_coding	336797	UNKNOWN
ENSDARG00000040131	-0.37213	4.40604	0.0425187	1	4.56275	4.6228	4.71437	4.32257	4.28441	4.22908	zfyve26	zinc finger, FYVE domain containing 26 [Source:ZFIN;Acc:ZDB-GENE-030131-3286]	13	33291258	33338535	-1	protein_coding	324565	ZINC FINGER FYVE DOMAIN CONTAINING 26	ion binding;cell differentiation;cell morphogenesis;anatomical structure development
ENSDARG00000020217	-0.381123	4.05747	0.0486422	1	4.22723	4.31726	4.36531	3.89663	4.11673	3.80126	cpsf4	cleavage and polyadenylation specific factor 4 [Source:ZFIN;Acc:ZDB-GENE-990415-180]	3	40284200	40290037	1	protein_coding	30203	CLEAVAGE AND POLYADENYLATION SPECIFICITY FACTOR SUBUNIT 4 CLEAVAGE AND POLYADENYLATION SPECIFICITY FACTOR 30 KDA SUBUNIT CPSF 30 KDA SUBUNIT	cell differentiation;anatomical structure development;ion binding
ENSDARG00000003109	-0.386531	5.26983	0.0482224	1	5.39094	5.55283	5.49243	5.24898	5.2166	4.80183	rcan1a	regulator of calcineurin 1a [Source:ZFIN;Acc:ZDB-GENE-040801-135]	9	36896658	36918454	1	protein_coding	445222	CALCIPRESSIN DOWN SYNDROME REGION 1 REGULATOR OF CALCINEURIN	signal transduction
ENSDARG00000019137	-0.387716	5.10515	0.0351752	1	5.33474	5.27968	5.34388	4.83907	5.06748	4.91252	tram1	translocating chain-associating membrane protein 1 [Source:ZFIN;Acc:ZDB-GENE-021011-1]	24	14118964	14138957	1	protein_coding	266757	TRANSLOCATING CHAIN ASSOCIATED MEMBRANE
ENSDARG00000075149	-0.398694	3.68877	0.0456575	1	3.99098	4.00112	3.8922	3.63825	3.70115	3.42031	NAGPA	N-acetylglucosamine-1-phosphodiester alpha-N-acetylglucosaminidase [Source:HGNC Symbol;Acc:17378]	16	43175455	43211822	1	protein_coding	569719	N ACETYLGLUCOSAMINE 1 PHOSPHODIESTER ALPHA N ACETYLGLUCOSAMINIDASE PRECURSOR EC_3.1.4.45 MANNOSE 6 PHOSPHATE UNCOVERING ENZYME PHOSPHODIESTER ALPHA GLCNACASE
ENSDARG00000071082	-0.398736	3.90471	0.0453509	1	4.33453	4.0697	4.07892	3.68342	3.7896	3.89836	p4ha1b	prolyl 4-hydroxylase, alpha polypeptide I b [Source:ZFIN;Acc:ZDB-GENE-030131-4089]	17	19977556	19997359	-1	protein_coding	100003675	PROLYL 4 HYDROXYLASE SUBUNIT ALPHA PRECURSOR 4 PH ALPHA EC_1.14.11.2 PROCOLLAGEN PROLINE 2 OXOGLUTARATE 4 DIOXYGENASE SUBUNIT ALPHA	endoplasmic reticulum;proteinaceous extracellular matrix;extracellular region;organelle;oxidoreductase activity;ion binding;cytoplasm;cell;intracellular
ENSDARG00000005273	-0.399442	3.70802	0.0477483	1	3.99951	4.0169	3.92409	3.7557	3.64914	3.39835	ergic1	endoplasmic reticulum-golgi intermediate compartment (ERGIC) 1 [Source:ZFIN;Acc:ZDB-GENE-050913-75]	14	19668926	19714971	1	protein_coding	567774	ENDOPLASMIC RETICULUM GOLGI INTERMEDIATE COMPARTMENT 1 ER GOLGI INTERMEDIATE COMPARTMENT 32 KDA ERGIC 32
ENSDARG00000043237	-0.403197	4.75881	0.0328182	1	4.96244	4.97625	5.02627	4.54894	4.49899	4.74204	nfil3-2	nuclear factor, interleukin 3 regulated, member 2 [Source:ZFIN;Acc:ZDB-GENE-110929-1]	3	13875231	13876856	-1	protein_coding	792516	E4 BINDING 4	nucleic acid binding transcription factor activity;DNA binding
ENSDARG00000017708	-0.405894	3.34572	0.0462384	1	3.58901	3.61359	3.72781	3.23502	3.37502	3.20944	lrrc40	leucine rich repeat containing 40 [Source:ZFIN;Acc:ZDB-GENE-030131-6062]	6	29827546	29836350	1	protein_coding	334130	LEUCINE RICH REPEAT CONTAINING 40
ENSDARG00000035631	-0.406452	4.92739	0.0360154	1	5.16689	5.08286	5.21035	4.89615	4.82953	4.52861	sdf2l1	stromal cell-derived factor 2-like 1 [Source:ZFIN;Acc:ZDB-GENE-040808-46]	5	14510877	14518072	-1	protein_coding	445275	STROMAL CELL DERIVED FACTOR 2 1 PRECURSOR SDF2 1
ENSDARG00000063177	-0.407354	4.5182	0.0421351	1	4.79285	4.72098	4.75846	4.50976	4.47784	4.07144	manf	mesencephalic astrocyte-derived neurotrophic factor [Source:ZFIN;Acc:ZDB-GENE-060929-640]	22	35034561	35040698	1	protein_coding	767691	MESENCEPHALIC ASTROCYTE DERIVED NEUROTROPHIC FACTOR HOMOLOG PRECURSOR MANF/CDNF	cell differentiation;anatomical structure development
ENSDARG00000061974	-0.408554	3.35165	0.0435649	1	3.66963	3.61951	3.664	3.20436	3.34731	3.28321	grhl2b	grainyhead-like 2b (Drosophila) [Source:ZFIN;Acc:ZDB-GENE-060503-719]	19	12857101	12914107	1	protein_coding	100034503	GRAINYHEAD HOMOLOG TRANSCRIPTION FACTOR CP2	anatomical structure development
ENSDARG00000088805	-0.412238	3.8149	0.0443849	1	4.23448	4.0697	3.94119	3.58767	3.87617	3.62333	nes	nestin [Source:ZFIN;Acc:ZDB-GENE-071119-2]	16	31272001	31282459	1	protein_coding	100150939	NESTIN
ENSDARG00000002506	-0.417505	4.21719	0.0485641	1	4.39182	4.46091	4.55871	4.07953	4.32995	3.75879	C7H16orf87	chromosome 16 open reading frame 87 [Source:HGNC Symbol;Acc:33754]	7	44602709	44610814	-1	protein_coding	436785	UNKNOWN
ENSDARG00000058454	-0.424325	6.80157	0.0344395	1	7.12935	6.98793	6.89877	6.37692	6.62299	6.74085	dynll1	dynein, light chain, LC8-type 1 [Source:ZFIN;Acc:ZDB-GENE-040426-1961]	8	2662318	2666539	1	protein_coding	406297	DYNEIN LIGHT CHAIN CYTOPLASMIC 8 KDA DYNEIN LIGHT CHAIN DYNEIN LIGHT CHAIN LC8 TYPE	cytoskeleton;organelle;protein complex;cell;intracellular
ENSDARG00000031343	-0.427199	3.8779	0.0376336	1	4.14759	4.16985	4.13944	3.63825	3.98207	3.60426	rab6bb	RAB6B, member RAS oncogene family b [Source:ZFIN;Acc:ZDB-GENE-050320-28]	2	22253138	22259454	1	protein_coding	541339	RAS RELATED RAB 6	GTPase activity;nucleobase-containing compound catabolic process;signal transduction;organelle;nucleus;ion binding;nucleocytoplasmic transport;small molecule metabolic process;catabolic process;transport;cytoplasm;cell;intracellular;cellular nitrogen compound metabolic process
ENSDARG00000014995	-0.431329	3.61523	0.0332126	1	3.92384	3.93862	3.85358	3.40197	3.57542	3.54051	jagn1b	jagunal homolog 1b (Drosophila) [Source:ZFIN;Acc:ZDB-GENE-040801-103]	22	29931472	29935307	1	protein_coding	445190	JAGUNAL HOMOLOG 1	endoplasmic reticulum;organelle;cytoplasm;cell;intracellular;
ENSDARG00000038119	-0.432882	3.93205	0.0305197	1	4.26311	4.24064	4.1095	3.9407	3.76188	3.6836	si:dkey-65j6.2	si:dkey-65j6.2 [Source:ZFIN;Acc:ZDB-GENE-090313-319]	23	43569559	43619476	1	protein_coding	100148904	PLECKSTRIN HOMOLOGY DOMAIN CONTAINING FAMILY G MEMBER PH DOMAIN CONTAINING FAMILY G MEMBER	lipid binding;enzyme regulator activity;ion binding
ENSDARG00000017162	-0.433884	3.86057	0.0380662	1	4.14759	4.17789	4.08918	3.86103	3.85337	3.44195	CABZ01076801.1	Uncharacterized protein [Source:UniProtKB/TrEMBL;Acc:E7F4J1]	20	47775841	47801501	1	protein_coding	100331925	KINESIN	cytoskeletal protein binding;ion binding
ENSDARG00000090185	-0.43795	3.84717	0.0411598	1	3.92682	4.10597	4.32244	3.67599	3.91129	3.54051	CR391977.3	Uncharacterized protein [Source:UniProtKB/TrEMBL;Acc:E7EYN3]	25	27621529	27624918	-1	protein_coding	100333708	UNKNOWN	enzyme regulator activity
ENSDARG00000007553	-0.438566	3.70897	0.0464329	1	3.71177	4.05013	4.18801	3.7557	3.56744	3.42575	opn4.1	opsin 4.1 [Source:ZFIN;Acc:ZDB-GENE-030314-2]	2	32561008	32564192	1	protein_coding	352918	MELANOPSIN OPSIN	neurological system process;cellular protein modification process;signal transduction;signal transducer activity
ENSDARG00000045352	-0.439313	4.00676	0.0415512	1	4.25363	4.4343	4.1345	3.91252	4.07229	3.56536	zgc:56530	zgc:56530 [Source:ZFIN;Acc:ZDB-GENE-040426-1065]	24	21529015	21530166	1	protein_coding	792225	UNKNOWN	enzyme regulator activity;cell;intracellular
ENSDARG00000020301	-0.43968	4.90831	0.0222904	1	5.18446	5.08071	5.18066	4.68472	4.8362	4.64278	os9	amplified in osteosarcoma [Source:ZFIN;Acc:ZDB-GENE-060929-32]	6	39133549	39149473	-1	protein_coding	553455	OS 9 PRECURSOR
ENSDARG00000035074	-0.440147	3.26006	0.03976	1	3.62622	3.59269	3.51587	3.22996	3.30472	2.98465	rtel1	regulator of telomere elongation helicase 1 [Source:ZFIN;Acc:ZDB-GENE-050306-11]	11	12869838	12917195	1	protein_coding	503732	REGULATOR OF TELOMERE ELONGATION HELICASE 1 EC_3.6.4.12	ATPase activity;helicase activity;DNA binding;organelle;nucleus;ion binding;cell;intracellular;cellular nitrogen compound metabolic process
ENSDARG00000027501	-0.440528	4.05598	0.0237895	1	4.34349	4.34072	4.2961	3.95919	3.85665	3.91779	usp20	ubiquitin specific protease 20 [Source:ZFIN;Acc:ZDB-GENE-040426-1219]	5	34916598	34948192	1	protein_coding	393962	UBIQUITIN CARBOXYL TERMINAL HYDROLASE 20 EC_3.4.19.12 DEUBIQUITINATING ENZYME 20 UBIQUITIN THIOESTERASE 20 UBIQUITIN SPECIFIC PROCESSING PROTEASE 20	ion binding;peptidase activity;anatomical structure development;cytoskeleton;microtubule organizing center;cellular protein modification process;organelle;catabolic process;vesicle-mediated transport;transport;cytoplasm;cell;intracellular
ENSDARG00000037476	-0.44182	4.08737	0.0388168	1	4.40258	4.31726	4.35258	4.12116	4.05811	3.58008	sorbs3	sorbin and SH3 domain containing 3 [Source:ZFIN;Acc:ZDB-GENE-050327-1]	8	39407720	39495089	-1	protein_coding	541478	VINEXIN SH3 CONTAINING ADAPTER MOLECULE 1 SCAM 1 SORBIN AND SH3 DOMAIN CONTAINING 3	ion binding;;;;
ENSDARG00000018491	-0.443072	6.37195	0.0340827	1	6.691	6.47268	6.59903	5.87659	6.10905	6.42093	pdia4	protein disulfide isomerase associated 4 [Source:ZFIN;Acc:ZDB-GENE-030131-5493]	24	17883783	17890563	1	protein_coding	554998	DISULFIDE ISOMERASE A4 PRECURSOR EC_5.3.4.1 ENDOPLASMIC RETICULUM RESIDENT 70 ER 70 ERP70 ENDOPLASMIC RETICULUM RESIDENT 72 ER 72 ERP 72 ERP72	endoplasmic reticulum;homeostatic process;isomerase activity;organelle;oxidoreductase activity;ion binding;small molecule metabolic process;cytoplasm;cell;intracellular
ENSDARG00000079281	-0.44425	3.01029	0.0422286	1	3.28377	3.29297	3.46947	2.84886	2.98926	3.02821	TESK1 (1 of 2)	testis-specific kinase 1 [Source:HGNC Symbol;Acc:11731]	7	25695505	25738547	1	protein_coding	559449	DUAL SPECIFICITY TESTIS SPECIFIC KINASE EC_2.7.12.1 TESTICULAR KINASE	cellular protein modification process;kinase activity;ion binding
ENSDARG00000013292	-0.445198	2.99788	0.0447506	1	3.2603	3.41022	3.34649	3.04043	3.04207	2.7271	tmem179	transmembrane protein 179 [Source:ZFIN;Acc:ZDB-GENE-040808-25]	20	27423260	27426177	1	protein_coding	445310	TRANSMEMBRANE 179
ENSDARG00000033544	-0.446285	3.13628	0.0461825	1	3.33859	3.57149	3.48121	3.086	3.2509	2.82915	ADAMTS15 (1 of 2)	ADAM metallopeptidase with thrombospondin type 1 motif, 15 [Source:HGNC Symbol;Acc:16305]	15	16622808	16637604	-1	protein_coding	100002059	A DISINTEGRIN AND METALLOPROTEINASE WITH THROMBOSPONDIN MOTIFS PRECURSOR ADAM TS ADAM ADAMTS	peptidase activity;ion binding
ENSDARG00000017431	-0.447475	3.02876	0.0419927	1	3.48349	3.3077	3.31184	3.05769	3.04207	2.79593	fam63b	family with sequence similarity 63, member B [Source:ZFIN;Acc:ZDB-GENE-030616-328]	7	31830192	31869801	1	protein_coding	570359	FAM63A
[truncated: 221 more rows]
