# Supplementary material for: Comparative transcriptomic profiling of hydrogen peroxide signaling networks in zebrafish and human keratinocytes: Implications toward conservation, migration and wound healing
Source: Sci Rep. 2016 Feb 5;6:20328. doi: 10.1038/srep20328 (PMC4742856; doi:10.1038/srep20328)
Supplement: Supplementary Worksheet 2 [file srep20328-s3.xls]

## Sheet: Sheet2
Â© 2000-2014 Ingenuity Systems, Inc. All rights reserved.
Category	Functions	IPA Category and Predicted Activation	Diseases or Functions Annotation	p-Value	Predicted Activation State	Activation z-score	Notes	Molecules	# Molecules
Up-regulated
Gene Expression	expression	Gene Expression	expression of RNA	5.79e-07		1.526	bias	A2M,AEBP2,ATF3,BCL6,BRD2,CDK9,CEBPB,CEBPD,CISH,CREBRF,CXCR4,CYP24A1,DCP1A,DDB2,DDX3X,DMBX1,DNAJB1,ENC1,ERCC6,ETS2,FOSL1,FOSL2,FOXO1,GABPA,GLI1,GRHL3,HBP1,HBZ,HIVEP1,HSF2,IFRD1,IL6ST,JUNB,KEAP1,LDLR,LPIN1,MED15,MGEA5,MNT,MSX2,Msx3,NAB1,NR0B2,NR1I2,NR2F6,NRF1,ODC1,PER2,PER3,PIR,PRKCD,RBM15,RXRB,SALL4,SBNO2,SGK1,SHOX2,SLC20A1,SMAD9,SOCS3,SP4,SQSTM1,SREBF1,TBX1,TEF,TFAP4,TRAF6,TRIB3,UBTF,UTP15,WDR43,…	75
Cellular Development	differentiation	Cellular Development (­connective tissue diff.)	differentiation of connective tissue cells	4.03e-06	Increased	2.956		ADAM8,ATF3,AXIN2,BMPER,CDK9,CEBPB,CEBPD,CNR2,EPHA2,FOSL1,FOSL2,FOXO1,GADD45B,GLI1,HMOX1,IL6ST,JUNB,LPIN1,MSX2,NR0B2,NR1I2,PRKCD,SHOX2,SOCS3,SQSTM1,SREBF1,TRAF6,TRIB3	28
Cellular Development	differentiation	Cellular Development (­differentiation)	differentiation of cells	8.01e-06	Increased	2.347	bias	A2M,ABCC4,ADAM8,APAF1,ATF3,AXIN2,BCL6,BMPER,CDK9,CDKN2D,CEBPB,CEBPD,CLCF1,CNR2,CXCR4,CYP26A1,EGLN3,ENC1,EPHA2,ETS2,FOSL1,FOSL2,FOXO1,GABPA,GADD45B,GLI1,GRHL3,HBEGF,HBP1,HMOX1,IFRD1,IL6ST,INSM1,IRX3,JUNB,KEAP1,LATS1,LDLR,LIFR,LPIN1,MMP9,MST1R,MSX2,NAB1,NR0B2,NR1I2,ODC1,P2RY12,PANX2,PER3,PRKCD,RBM15,RICTOR,RIPK4,RXRB,SHOX2,SLC25A38,SMAD9,SOCS3,SQSTM1,SREBF1,TBX1,TFAP4,TRAF6,TRIB3,ZFP36	66
Gene Expression	transactivation	Gene Expression (transactivation)	transactivation of RNA	8.92e-06		1.39	bias	AXIN2,BCL6,BRD2,CDK9,CEBPB,CEBPD,CYP1A1,ETS2,FOSL1,FOSL2,FOXO1,GABPA,GLI1,HBP1,HSF2,JUNB,MED19,MMP9,MSX2,NAB1,NR0B2,NR1I2,PRDX1,PRKCD,RXRB,SOCS3,SREBF1,TRAF6,UBTF,XIAP	30
Cell Death and Survival	apoptosis	Cell Death and Survival	apoptosis	1.11e-05		-1.047		A2M,ABCA1,ABCC1,ACSL4,ADAM8,APAF1,ARG2,ATF3,BCL6,CDK9,CDKN2D,CEBPB,CEBPD,CLCF1,CNR2,CTSS,CXCR4,DCPS,DDB2,DDX3X,DNAJB1,EGLN3,ENC1,EPHA2,ERCC6,ETS2,FKBP5,FNIP1,FOSL1,FOXO1,G6PC,GABPA,GADD45B,GCLM,GLI1,GPAM,HBEGF,HEBP2,HMOX1,HSF2,HSH2D,IGFBP1,IL6ST,ING3,INSM1,JUNB,KEAP1,LATS1,LDLR,LZTS2,MGEA5,MKNK1,MMP10,MMP9,MNT,MST1R,MSX2,NPC1,NR0B2,NR1I2,NRF1,ODC1,OSGIN1,PNPLA2,PRDX1,PRKCD,RICTOR,SGK1,SLC20A1,SOA…	84
Cellular Growth and Proliferation	proliferation	Cellular Growth and Proliferation	proliferation of cells	1.25e-05		0.751		A2M,ABCB6,ABCC1,ABCC4,ACSL4,ADAMTS8,APAF1,ATF3,AXIN2,BCL6,BMPER,BRD2,CDK9,CDKN2D,CEBPB,CEBPD,CISH,CLCF1,CNR2,CTSS,CXCR4,CYP1A1,CYP24A1,DACT2,DDB2,DDX21,DDX3X,DNAJB1,EGLN3,ENC1,EPHA2,ERCC6,ETS2,FKBP5,FOSL1,FOSL2,FOXO1,FTMT,GADD45B,GLI1,GPAM,GRHL3,HBEGF,HBP1,HMOX1,HSH2D,IGFBP1,IL6ST,IRX3,ITGA11,JUNB,KEAP1,LATS1,LEPREL1,LIFR,LIPG,LPIN1,LZTS2,MGEA5,MKNK1,MMP10,MMP9,MNT,MST1R,MSX2,NAB1,NR1I2,NR2F6,NRF…	105
Small Molecule Biochemistry	concentration	Small Molecule Biochemistry (lipid amount)	concentration of lipid	2.63e-05		-0.48		ABCA1,ABCC4,ACSL4,AGPAT6,APAF1,ATF3,BRD2,CDKN2D,CEBPB,CTSS,CYP1A1,CYP24A1,CYP26A1,FOXO1,G6PC,GPAM,GPBAR1,GRHL3,HMOX1,IFRD1,LDLR,LIPG,LPIN1,MMP9,NCEH1,NPC1,NR0B2,NR1I2,PCK1,PNPLA2,PRKCD,SGK1,SOAT1,SREBF1,UCP3	35
Lipid Metabolism	synthesis	Lipid Metabolism (­synthesis)	synthesis of lipid	3.28e-05	Increased	2.229	bias	ABCA1,ABCC1,ABCC4,ACSL4,AGPAT6,BRD2,CEBPB,CNR2,CYP1A1,CYP24A1,CYP26A1,FOSL1,FOXO1,GPAM,HMOX1,LARGE,LDLR,LPIN1,MKNK1,MMP9,NPC1,ODC1,PI4K2A,PNPLA2,PRKCD,SCD5,SOAT1,SOCS3,SREBF1,TRIB3,TSPO,WDTC1	32
Molecular Transport	quantity	Molecular Transport (steroids)	quantity of steroid	5.31e-05		-0.581		ABCA1,ABCC4,ATF3,BRD2,CDKN2D,CEBPB,CTSS,CYP24A1,FOXO1,G6PC,GPAM,GPBAR1,LDLR,LIPG,NCEH1,NPC1,NR0B2,NR1I2,PNPLA2,SGK1,SOAT1,SREBF1	22
Tissue Morphology	quantity	Tissue Morphology (­cell quantity)	quantity of cells	5.39e-05	Increased	2.001	bias	ABCA1,APAF1,ATF3,BCL6,C1GALT1,CDKN2D,CEBPB,CISH,CLCF1,CNR2,CP,CTSS,CXCR4,CYP1A1,ETS2,FOSL2,FOXO1,GADD45B,GLI1,HBEGF,HBZ,HMOX1,HSF2,IGFBP1,IL6ST,INSM1,IRX3,JUNB,LDLR,LIFR,LIPG,MMP9,MNT,MSX2,NPC1,PCK1,PER2,PRDX1,PRKCD,RBM15,RGS1,RICTOR,RXRB,SGK1,SLC20A1,SOAT1,SOCS3,SP4,SQSTM1,SREBF1,STEAP3,TPMT,TRAF6,XIAP,XPC,ZFP36	56
Hepatic System Development and Function	regeneration	Hepatic System Development (regeneration)	regeneration of liver	6.05e-05		1.342	bias	CEBPB,CLCF1,CNR2,IGFBP1,MMP9,ODC1,SOCS3	7
Free Radical Scavenging	quantity	Free Radical Scavenging	quantity of reactive oxygen species	0.000118		-1.87		CP,CYP1A1,DNAJB1,GABPA,HMOX1,LDLR,MGEA5,NRF1,OSGIN1,PRDX1,UCP3	11
Tissue Morphology	morphology	Tissue Morphology (connective tissue)	morphology of connective tissue	0.000204				ABCA1,BMPER,CEBPB,CEBPD,ERCC6,FOSL2,HBZ,IL6ST,ITGA11,LDLR,MSX2,PCK1,PNPLA2,PRDX1,RXRB,SLC26A5,STEAP3,TBX1,TRAF6,UCP3,XIAP,ZFP36,ZFP36L1	23
Organ Morphology	abnormal morphology	Organ Morphology (skin)	abnormal morphology of skin	0.000321				APAF1,EGLN3,ETS2,GRHL3,HBEGF,LDLR,MSX2,NAB1,RIPK4,SOAT1,SOCS3,SQSTM1,TRAF6,XPC	14
Cell Signaling	synthesis	Cell Signaling	synthesis of nitric oxide	0.000432		-0.479	bias	ABCC1,ARG2,BCL6,CEBPB,CNR2,DNAJB1,FOSL1,HBEGF,HMOX1,JUNB,PRKCD,SOCS3,TSPO,XIAP	14
Organismal Survival	organismal death	Organismal Survival (¯death)	organismal death	0.000554	Decreased	-8.212	bias	ABCA1,ABCB6,ABCC1,ABCC4,APAF1,BCL6,BMPER,BRD2,C1GALT1,CDKN2D,CEBPB,CEBPD,CLCF1,CXCR4,CYP1A1,CYP24A1,CYP26A1,DDB2,DMBX1,DMRT3,DNAJB1,EGLN3,ERCC6,ETS2,FOSL1,FOSL2,FOXO1,G6PC,GABPA,GCLM,GLI1,GRHL3,HBEGF,HBZ,HMOX1,IL6ST,INSM1,ITGA11,KEAP1,LATS1,LDLR,LIFR,MMP9,MNT,NAB1,NPC1,NR1I2,NRF1,PCK1,PER2,PNPLA2,POGZ,PRDX1,PRKCD,RBM15,RICTOR,RIPK4,RXRB,SALL4,SHOX2,SLC20A1,SMAD9,SOCS3,SP4,SQSTM1,SREBF1,SUN2,TBX1,…	76
Vitamin and Mineral Metabolism	synthesis	Vitamin and Mineral Metabolism (­terpenoid)	synthesis of terpenoid	0.00063	Increased	2.301	bias	ABCA1,ABCC4,BRD2,CYP1A1,CYP24A1,CYP26A1,LDLR,MMP9,NPC1,ODC1,SCD5,SOAT1,SREBF1,TSPO	14
Vitamin and Mineral Metabolism	synthesis	Vitamin and Mineral Metabolism (­steroids)	synthesis of steroid	0.000755	Increased	2.075	bias	ABCA1,ABCC4,BRD2,CYP1A1,CYP24A1,LDLR,MMP9,NPC1,ODC1,SCD5,SOAT1,SREBF1,TSPO	13
Cell Death and Survival	survival	Cell Death and Survival (­survival)	cell survival	0.000931	Increased	4.723	bias	ABCB6,ABCC1,APAF1,BCL6,BRD2,CDKN2D,CEBPB,CEBPD,CISH,CXCR4,DDX3X,EGLN3,EPHA2,ERCC6,ETS2,FKBP5,FOSL1,FOXO1,GADD45B,GLI1,HBEGF,HBZ,HMOX1,HSH2D,IL6ST,MED15,MKNK1,MMP9,MNT,NPC1,NRF1,NT5C3A,ODC1,PI4K2A,PRKCD,RICTOR,RXRB,SGK1,SLC25A23,SOCS3,SQSTM1,TPMT,XIAP,XPC,ZFP36	45
Cell Death and Survival	cell viability	Cell Death and Survival (­viability)	cell viability	0.00111	Increased	4.568	bias	ABCB6,ABCC1,APAF1,BCL6,BRD2,CDKN2D,CEBPB,CEBPD,CISH,CXCR4,EGLN3,ERCC6,ETS2,FKBP5,FOSL1,FOXO1,GADD45B,GLI1,HBEGF,HBZ,HMOX1,HSH2D,IL6ST,MED15,MKNK1,MMP9,MNT,NPC1,NRF1,NT5C3A,PI4K2A,PRKCD,RICTOR,RXRB,SGK1,SLC25A23,SOCS3,SQSTM1,TPMT,XIAP,XPC,ZFP36	42
Cellular Function and Maintenance	homeostasis	Cellular Function and Maintenance (­homeostasis)	cellular homeostasis	0.00114	Increased	2.103	bias	A2M,ABCC1,APAF1,BCL6,CDK9,CDKN2D,CEBPB,CNR2,CP,CXCR4,DNAJB1,EPHA2,ETS2,FOXO1,FTMT,G6PC,GABPA,GADD45B,GPBAR1,HMOX1,IL6ST,JUNB,LARGE,LDLR,MMP10,MNT,NAB1,NPC1,NR0B2,PCK1,PRKCD,RHCG,RICTOR,SESN2,SGK1,SLC26A5,SOCS3,SQSTM1,TBC1D17,TFAP4,TRAF6,TRIB3,UCP3	43
Hair and Skin Development and Function	differentiation	Hair and Skin Development and Function (epidermal cells)	differentiation of epidermal cells	0.00127				EPHA2,GLI1,GRHL3,HBP1,JUNB,KEAP1,LATS1,MSX2,RIPK4	9
Cellular Movement	invasion	Cellular Movement (­invasion)	invasion of tumor cell lines	0.0015	Increased	2.381	bias	A2M,ACSL4,ADAM8,ATF3,CTSS,CXCR4,DDB2,EPHA2,ETS2,FOSL1,GLI1,HBEGF,HBP1,HMOX1,JUNB,KEAP1,MMP9,MST1R,MSX2,PRKCD,SQSTM1,XIAP	22
Lipid Metabolism	metabolism	Lipid Metabolism (fatty acids)	fatty acid metabolism	0.00157		1.82	bias	ABCA1,ABCC1,ACSL4,AGPAT6,CEBPB,CYP1A1,GPAM,HMOX1,LARGE,LDLR,LPIN1,MKNK1,NPC1,PRKCD,SOAT1,SREBF1,TEF,TRIB3,TSPO,UCP3,WDTC1	21
Vitamin and Mineral Metabolism	quantity	Vitamin and Mineral Metabolism (quantity)	quantity of vitamin	0.00222		-1		ABCA1,ABCC1,CYP24A1,CYP26A1,LDLR,TEF	6
Digestive System Development and Function	morphology	Digestive System Development and Function	morphology of digestive system	0.00242				ABCC4,APAF1,ATF3,AXIN2,CP,CYP26A1,GLI1,GPBAR1,GRHL3,IL6ST,ITGA11,JUNB,LDLR,MSX2,PCK1,PRKCD,RGS1,SALL4,SLC20A1,SOAT1,SOCS3,TBX1,TRAF6	23
Antimicrobial Response	antiviral response	Antimicrobial Response	antiviral response	0.00288				CXCR4,DDX3X,FOSL1,MST1R,RICTOR,SOCS3	6
Cellular Development	proliferation	Cellular Development (prolif. immune cells)	proliferation of immune cells	0.00438		-0.913	bias	A2M,BCL6,CDKN2D,CEBPB,CISH,CLCF1,CXCR4,EPHA2,ETS2,GADD45B,GPAM,HMOX1,HSH2D,IL6ST,JUNB,LPIN1,MMP9,MNT,PRKCD,RBM15,SOCS3,TRAF6,ZFP36L1	23
Hematological System Development and Function	cell movement	Hematological System Development (­movement)	cell movement of phagocytes	0.0047	Increased	2.174	bias	ABCA1,ABCC1,ADAM8,C1GALT1,CNR2,CTSS,CXCR4,EGLN3,G6PC,HMOX1,IL6ST,LDLR,MMP9,NPC1,PRKCD,SOCS3,SREBF1	17
Immune Cell Trafficking	homing	Immune Cell Trafficking (lymphocytes)	homing of lymphocytes	0.00501		0.489	bias	CNR2,CXCR4,FOXO1,MMP9,RGS1,SOCS3	6
Embryonic Development	development	Embryonic Development (­abdomen)	development of abdomen	0.00531	Increased	2.399	bias	ATF3,C1GALT1,CEBPB,CNR2,CYP26A1,G6PC,HBEGF,IGFBP1,INSM1,ITGA11,LATS1,LZTS2,MMP9,MST1R,ODC1,RBM15,SLC20A1,SOCS3,SREBF1,UBC	20
Cellular Movement	migration	Cellular Movement	leukocyte migration	0.00772		1.737	bias	ABCA1,ABCC1,ADAM8,C1GALT1,CNR2,CTSS,CXCR4,CYP1A1,EGLN3,EPHA2,FOXO1,G6PC,HBEGF,HMOX1,IL6ST,LDLR,MMP9,NPC1,PRDX1,PRKCD,RGS1,SOCS3,SREBF1,WDR26	24
Immune Cell Trafficking	migration	Immune Cell Trafficking	leukocyte migration	0.00772		1.737	bias	ABCA1,ABCC1,ADAM8,C1GALT1,CNR2,CTSS,CXCR4,CYP1A1,EGLN3,EPHA2,FOXO1,G6PC,HBEGF,HMOX1,IL6ST,LDLR,MMP9,NPC1,PRDX1,PRKCD,RGS1,SOCS3,SREBF1,WDR26	24
Organismal Development	size	Organismal Development (­size)	size of body	0.00799	Increased	5.303	bias	ABCA1,AGPAT6,BCL6,BMPER,CLCF1,CXCR4,CYP24A1,DDB2,ERCC6,GLI1,GPAM,HBEGF,HMOX1,IFRD1,IL6ST,ITGA11,LATS1,MMP9,MNT,NAB1,PCK1,PER2,PRKCD,RHCG,SLC26A5,SP4,SUN2,TRAF6,XIAP,XPC,ZFP36	31
Organismal Injury and Abnormalities	glomerulonephritis	Organismal Injury (¯glomerulonephritis)	glomerulonephritis	0.00818	Decreased	-2.433	bias	ABCA1,CEBPB,GADD45B,HBEGF,HMOX1,MMP9,PRKCD	7
Molecular Transport	transport	Molecular Transport	transport of molecule	0.00967	Increased	3.378	bias	ABCA1,ABCB6,ABCC1,ABCC4,ABCF2,ACSL4,AGXT,ATF3,BCL6,CP,CREBRF,DDX3X,FOXO1,G6PC,GPAM,GPBAR1,HBP1,HMOX1,IL6ST,LDLR,MGEA5,NIPA2,NISCH,NPC1,NR1I2,P2RY12,PER2,PRKCD,RHCG,SGK1,SLC13A2,SLC1A5,SLC20A1,SLC43A2,SLC7A3,SOAT1,SOCS3,SQSTM1,SREBF1,STEAP3,TIMM44,TRIB3,TSPO,UCP3,XPO6,YRDC	46
Connective Tissue Development and Function	differentiation	Connective Tissue Development and Function (fibroblasts)	differentiation of fibroblast cell lines	0.0102		1.665	bias	CEBPB,ENC1,KEAP1,LPIN1,MSX2,NR1I2,SREBF1,TRIB3	8
Cellular Movement	cell movement	Cellular Movement (fibroblasts)	cell movement of fibroblast cell lines	0.0107		1.348	bias	ABCC4,DDX3X,FOSL1,FOSL2,HBEGF,MMP9,MST1R,PRKCD	8
Vitamin and Mineral Metabolism	metabolism	Vitamin and Mineral Metabolism (alitretinoin)	metabolism of alitretinoin	0.0109				CYP1A1,CYP26A1	2
Hair and Skin Development and Function	differentiation	Hair and Skin Development (keratinocytes)	differentiation of keratinocytes	0.0124				EPHA2,GRHL3,HBP1,JUNB,LATS1,MSX2,RIPK4	7
Tissue Development	adhesion	Tissue Development (adhesion)	adhesion of extracellular matrix	0.0137				ADAM8,BCL6,EPHA2,ITGA11,LYVE1	5
Down-regulated
Inflammatory Response	inflammation	Inflammatory Response	inflammation of organ	0.0334		0.749	bias	CA4,CALR,CXCR3,CYR61,DUSP10,EIF2AK3,ELF3,GADD45A,HLA-E,INPP5D,KLF4,MYLK,NR4A1,PGLYRP1,PLCG2,PTPN6,RBM12B,SLC7A9,SLC9A2,STX2,TICAM1	21
Cellular Compromise	endoplasmic reticulum stress response	Cellular Compromise (ER stress)	endoplasmic reticulum stress response	1.51e-06				CALR,Cyp2j9,DNAJA1,DNAJB1,EIF2AK3,HSP90AA1,HSPE1,SERP1,SERPINH1,STC2	10
Organ Morphology	morphology	Organ Morphology (exocrine cells)	morphology of exocrine cells	2.82e-05				CCKBR,EIF2AK3,INPP5D,KCNQ1,KLF4,SLC9A2	6
Visual System Development and Function	abnormal morphology	Visual System Development and Function (abnormal morphology)	abnormal morphology of cone outer segments	0.000102				CNGA3,CNGB3,LRAT	3
Tissue Morphology	abnormal morphology	Tissue Morphology (abnormal glandular epithelium)	abnormal morphology of glandular epithelium	0.000155				CCKBR,INPP5D,KCNQ1,KLF4,SLC9A2	5
Small Molecule Biochemistry	hydroxylation	Small Molecule Biochemistry (cholesterol hydroxylation)	hydroxylation of cholesterol	0.00294				CYP27A1,CYP7B1	2
Organismal Injury and Abnormalities	oligozoospermia	Organismal Injury (­oligozoospermia)	oligozoospermia	0.00463	Increased	2	bias	ACE2,CNOT7,DNAJA1,LRAT,MLH3,PRSS21	6
Cell Morphology	abnormal morphology	Cell Morphology (abormal morphology of epithelial cells)	abnormal morphology of epithelial cells	0.00516				CCKBR,DNAJA1,INPP5D,KCNQ1,KLF4,SLC9A2	6
Tissue Development	organization	Tissue Development (organization of ECM)	organization of extracellular matrix	0.00708				CYR61,ELF3,NOX1,NOXO1,SERAC1	5
Cellular Function and Maintenance	phagocytosis	Cellular Function and Maintenance (phagocytosis)	phagocytosis by macrophages	0.0128		1.067	bias	INPP5D,PGLYRP1,TICAM1,TPH1	4
Free Radical Scavenging	induction	Free Radical Scavenging (induction of ROS)	induction of reactive oxygen species	0.0179				CYR61,NOX1	2
Post-Translational Modification	refolding	Post-Translational Modification (refolding)	refolding of protein	0.0179				DNAJA1,HSP90AA1	2
Cell Death and Survival	cell death	Cell Death and Survival (B lymphocytes)	cell death of B lymphocytes	0.0219				INPP5D,NR4A1,PLCG2,PTPN6	4
Lipid Metabolism	catabolism	Lipid Metabolism (catabolism of steroid)	catabolism of steroid	0.0242				CEL,CYP27A1	2
Cell-To-Cell Signaling and Interaction	disruption	Cell-To-Cell Signaling (disruption of intercellular junctions)	disruption of intercellular junctions	0.0242				CYR61,MYLK	2
Inflammatory Response	immune response	Inflammatory Response (antigen presenting cells)	immune response of antigen presenting cells	0.0254		0.275	bias	HSP90AA1,INPP5D,PGLYRP1,TICAM1,TPH1	5
DNA Replication, Recombination, and Repair	DNA damage response	DNA Replication, Recombination, and Repair	DNA damage response of cells	0.0274				DNAJA1,GADD45A,MLH3,NABP1,NUDT1,SMARCA1	6
Molecular Transport	transport	Molecular Transport	transport of monovalent inorganic cation	0.0282				KCNC1,KCNJ1,KCNQ1,KCNS1,NOX1,SIK1,SLC9A2	7
Organ Morphology	abnormal morphology	Organ Morphology (abnormal morphology of gland)	abnormal morphology of gland	0.0303				CCKBR,DNAJA1,DNAJC3,EIF2AK3,INPP5D,KCNQ1,KLF4,SERP1,SLC9A2	9
Protein Folding	folding	Protein Folding	folding of protein	0.0311				CALR,DNAJA1,HSP90AA1,PDIA4	4
Free Radical Scavenging	metabolism	Free Radical Scavenging (metabolism of superoxide)	metabolism of superoxide	0.0311				NOX1,NOXO1	2
