# Supplementary material for: Comparative transcriptomic profiling of hydrogen peroxide signaling networks in zebrafish and human keratinocytes: Implications toward conservation, migration and wound healing
Source: Sci Rep. 2016 Feb 5;6:20328. doi: 10.1038/srep20328 (PMC4742856; doi:10.1038/srep20328)
Supplement: Supplementary Worksheet 3 [file srep20328-s4.xls]

## Sheet: All protein classes
							Gene	Classification
	Protein classification						cpt1b	acetyltransferase;acyltransferase
	Class	GO	Nr. Mapped	%			brd2a	acetyltransferase;chromatin/chromatin-binding protein
1	ECM	(PC00102)	17	0.028			zgc:101549	acetyltransferase;lyase
2	protease	(PC00190)	22	0.037			soat1	acyltransferase
3	cytoskeletal protein	(PC00085)	13	0.022			agpat6	acyltransferase;annexin;calmodulin
4	transporter	(PC00227)	38	0.064			fasn	acyltransferase;methyltransferase;dehydrogenase;ligase;esterase
5	transmembrane receptor regulatory/adaptor protein	(PC00226)	3	0.005			fasn	acyltransferase;methyltransferase;dehydrogenase;ligase;esterase
6	transferase	(PC00220)	38	0.064			GUCY2C	adenylate cyclase;guanylate cyclase
7	oxidoreductase	(PC00176)	24	0.04			slc7a3a	amino acid transporter
8	lyase	(PC00144)	15	0.025			SLC7A1	amino acid transporter
9	cell adhesion molecule	(PC00069)	9	0.015			slc25a38a	amino acid transporter;mitochondrial carrier protein;transfer/carrier protein;calmodulin
10	ligase	(PC00142)	15	0.025			slc25a43	amino acid transporter;mitochondrial carrier protein;transfer/carrier protein;calmodulin
11	nucleic acid binding	(PC00171)	101	0.169			slc25a1a	amino acid transporter;mitochondrial carrier protein;transfer/carrier protein;calmodulin
12	signaling molecule	(PC00207)	21	0.035			ucp1	amino acid transporter;mitochondrial carrier protein;transfer/carrier protein;calmodulin
13	enzyme modulator	(PC00095)	33	0.055			slc25a33	amino acid transporter;mitochondrial carrier protein;transfer/carrier protein;calmodulin
14	calcium-binding protein	(PC00060)	21	0.035			clcn5	anion channel
15	defense/immunity protein	(PC00090)	7	0.012			VDAC3	anion channel;voltage-gated ion channel
16	hydrolase	(PC00121)	44	0.074			crtac1a	annexin;calmodulin
17	transfer/carrier protein	(PC00219)	13	0.022			letm2	annexin;calmodulin
18	membrane traffic protein	(PC00150)	8	0.013			abcb6a	ATP-binding cassette (ABC) transporter
19	phosphatase	(PC00181)	7	0.012			abcc4	ATP-binding cassette (ABC) transporter
20	transcription factor	(PC00218)	81	0.136			abca1a	ATP-binding cassette (ABC) transporter
21	chaperone	(PC00072)	9	0.015			abcf2a	ATP-binding cassette (ABC) transporter;translation elongation factor;hydrolase
22	surfactant	(PC00212)	1	0.002			srebf1	basic helix-loop-helix transcription factor
23	structural protein	(PC00211)	3	0.005			npas2	basic helix-loop-helix transcription factor
24	kinase	(PC00137)	17	0.028			tfap4	basic helix-loop-helix transcription factor;nucleic acid binding
25	storage protein	(PC00210)	4	0.007			calrl2	calcium-binding protein
26	receptor	(PC00197)	31	0.052			pvalb8	calmodulin
27	isomerase	(PC00135)	2	0.003			pfkfb4l	carbohydrate phosphatase;carbohydrate phosphatase
							pfkfb3	carbohydrate phosphatase;carbohydrate phosphatase
			total				slc45a4	carbohydrate transporter
			597				rhcga	cation transporter
							slc1a5	cation transporter
							slc13a2	cation transporter
							atp13a	cation transporter;ion channel;hydrolase
							itga6b	cell adhesion molecule
							itga11a	cell adhesion molecule
							dnajc3	chaperone
							dnaja1l	chaperone
							dnajb1b	chaperonin
							hspe1	chaperonin
							dnajb1a	chaperonin
							stag1b	chromatin/chromatin-binding protein
							fosl1a	CREB transcription factor;nucleic acid binding
							fosl2	CREB transcription factor;nucleic acid binding
							cnga3a	cyclic nucleotide-gated ion channel;voltage-gated potassium channel;voltage-gated ion channel;cyclic nucleotide-gated ion channel
							cnga3b	cyclic nucleotide-gated ion channel;voltage-gated potassium channel;voltage-gated ion channel;cyclic nucleotide-gated ion channel
							CNGB3	cyclic nucleotide-gated ion channel;voltage-gated potassium channel;voltage-gated ion channel;cyclic nucleotide-gated ion channel
							usp39	cysteine protease;cysteine protease
							zgc:162184	cysteine protease;cysteine protease;annexin;calmodulin
							usp20	cysteine protease;mRNA splicing factor;ubiquitin-protein ligase;cysteine protease
							usp44	cysteine protease;mRNA splicing factor;ubiquitin-protein ligase;cysteine protease
							socs8	cytokine;kinase inhibitor
							socs3b	cytokine;kinase inhibitor
							sb:cb37	cytokine;serine protease inhibitor;complement component
							il6st	cytokine;type I cytokine receptor;defense/immunity protein
							plek2	cytoskeletal protein
							nedd9	cytoskeletal protein;cell adhesion molecule
							ddb2	damaged DNA-binding protein
							xpc	damaged DNA-binding protein
							hint3	damaged DNA-binding protein
							hint3	damaged DNA-binding protein
							pck1	decarboxylase
							odc1	decarboxylase
							azin1a	decarboxylase
							ca4b	dehydratase
							aldh3b2	dehydrogenase
							zgc:113054	dehydrogenase;reductase
							dhrs13l1	dehydrogenase;reductase
							hsd17b12a	dehydrogenase;reductase
							mlh3	DNA binding protein
							rad54l2	DNA helicase;helicase
							ercc6	DNA helicase;helicase
							rtel1	DNA helicase;helicase
							mcm5	DNA helicase;helicase;hydrolase
							cry1a	DNA photolyase;lyase
							cry2a	DNA photolyase;lyase
							cry5	DNA photolyase;lyase
							cry1b	DNA photolyase;lyase
							cry-dash	DNA photolyase;lyase
							cry2b	DNA photolyase;lyase
							cpsf4	endoribonuclease;nuclease
							nisch	enzyme modulator
							dynll1	enzyme modulator;microtubule family cytoskeletal protein
							vcanb	extracellular matrix glycoprotein
							tecta	extracellular matrix glycoprotein;cell adhesion molecule
							bmper	extracellular matrix glycoprotein;cell adhesion molecule
							c1ql3b	extracellular matrix structural protein;complement component
							sdf2l1	glycosyltransferase
							ugt5b3	glycosyltransferase
							ugt5d1	glycosyltransferase
							large	glycosyltransferase
							b3gnt2b	glycosyltransferase
							alg1	glycosyltransferase
							dcaf5	G-protein
							wdtc1	G-protein
							cxcr4a	G-protein coupled receptor
							axin2	G-protein modulator
							rhpn2	G-protein modulator
							arhgap27	G-protein modulator
							mlphb	G-protein modulator;actin binding motor protein;non-motor actin binding protein
							rcvrna	G-protein modulator;calcium-binding protein
							zgc:73075	G-protein modulator;calcium-binding protein
							guca1c	G-protein modulator;calcium-binding protein
							cyr61	growth factor
							hbegfa	growth factor
							lrrc40	growth factor;receptor;adenylate cyclase;kinase modulator
							ralgps2	guanyl-nucleotide exchange factor
							sos2	guanyl-nucleotide exchange factor
							ubtfl	HMG box transcription factor;signaling molecule;chromatin/chromatin-binding protein
							ubtf	HMG box transcription factor;signaling molecule;chromatin/chromatin-binding protein
							six7	homeobox transcription factor
							msxb	homeobox transcription factor;DNA binding protein
							dmbx1a	homeobox transcription factor;DNA binding protein
							shox2	homeobox transcription factor;DNA binding protein
							msxd	homeobox transcription factor;DNA binding protein
							irx3a	homeobox transcription factor;nucleic acid binding
							hsp70l	Hsp70 family chaperone
							mcm5	Hsp70 family chaperone
							dcps	hydrolase
							arg2	hydrolase
							tbc1d17	hydrolase;G-protein modulator
							fign	hydrolase;non-motor microtubule binding protein
							p4ha1b	hydroxylase;oxygenase
							vsig10	immunoglobulin receptor superfamily;protein phosphatase;protein phosphatase;immunoglobulin receptor superfamily;immunoglobulin superfamily cell adhesion molecule
							pdia4	isomerase
							fkbp5	isomerase;chaperone;calcium-binding protein
							pi4k2a	kinase;kinase
							itpkcb	kinase;kinase
							setd7	kinase;kinase
							pank1a	kinase;kinase
							etnk2	kinase;kinase
							znf526	KRAB box transcription factor
							znf574	KRAB box transcription factor
							znf687b	KRAB box transcription factor
							znf532	KRAB box transcription factor
							acsl4l	ligase
							slc27a6	ligase
							acsl4a	ligase
							gclm	ligase
							ube2q2	ligase
							scly	lyase
							edc4	major histocompatibility complex antigen
							mal	membrane traffic protein
							marveld1	membrane traffic protein
							bin2b	membrane trafficking regulatory protein
							sorbs3	membrane trafficking regulatory protein;actin family cytoskeletal protein
							sema6d	membrane-bound signaling molecule
							adamts8a	metalloprotease;metalloprotease;extracellular matrix glycoprotein;serine protease inhibitor
							ADAMTS15	metalloprotease;metalloprotease;extracellular matrix glycoprotein;serine protease inhibitor
							mmp9	metalloprotease;metalloprotease;extracellular matrix protein
							mmp13a	metalloprotease;metalloprotease;extracellular matrix protein
							mmp30	metalloprotease;metalloprotease;extracellular matrix protein
							mettl7a	methyltransferase
							comta	methyltransferase
							timm44	mitochondrial carrier protein;transfer/carrier protein
							rbmx	mRNA polyadenylation factor;mRNA splicing factor;ribonucleoprotein;ribosomal protein
							prpf4	mRNA splicing factor
							srsf5b	mRNA splicing factor
							srsf4	mRNA splicing factor
							srsf5a	mRNA splicing factor
							wdr43	mRNA splicing factor;esterase;kinase inhibitor
							enc1	non-motor actin binding protein
							gas2l3	non-motor actin binding protein
							synpo2b	non-motor actin binding protein
							eif2ak3	non-receptor serine/threonine protein kinase;non-receptor serine/threonine protein kinase
							riok3	non-receptor serine/threonine protein kinase;non-receptor serine/threonine protein kinase
							sik2b	non-receptor serine/threonine protein kinase;non-receptor serine/threonine protein kinase
							grk7a	non-receptor serine/threonine protein kinase;non-receptor serine/threonine protein kinase
							grk1b	non-receptor serine/threonine protein kinase;non-receptor serine/threonine protein kinase
							mknk1	non-receptor serine/threonine protein kinase;non-receptor serine/threonine protein kinase;non-motor microtubule binding protein
							cdk9	non-receptor serine/threonine protein kinase;non-receptor tyrosine protein kinase;non-receptor serine/threonine protein kinase;non-receptor tyrosine protein kinase
							sgk1	non-receptor serine/threonine protein kinase;transfer/carrier protein;non-receptor serine/threonine protein kinase;annexin;calmodulin
							lats1	non-receptor serine/threonine protein kinase;transfer/carrier protein;non-receptor serine/threonine protein kinase;annexin;calmodulin
							styk1	non-receptor tyrosine protein kinase;non-receptor tyrosine protein kinase
							nr4a1	nuclear hormone receptor;receptor
							nr0b2a	nuclear hormone receptor;receptor;nucleic acid binding
							nr1d1	nuclear hormone receptor;receptor;nucleic acid binding
							nr2f6a	nuclear hormone receptor;receptor;nucleic acid binding
							nr1i2	nuclear hormone receptor;receptor;nucleic acid binding
							rxrba	nuclear hormone receptor;receptor;nucleic acid binding
							nr1d4a	nuclear hormone receptor;receptor;nucleic acid binding
							rorca	nuclear hormone receptor;receptor;nucleic acid binding
							serac1	nuclease
							rbm22	nuclease
							tcf7l1b	nucleic acid binding
							dmrt3a	nucleic acid binding
							zcchc9	nucleic acid binding
							terfa	nucleic acid binding
							nabp1a	nucleic acid binding
							mat2aa	nucleotidyltransferase
							polr3k	nucleotidyltransferase;DNA-directed RNA polymerase
							pipox	oxidase
							scd	oxidoreductase
							cyp27a7	oxygenase
							cyp24a1	oxygenase
							cyp26a1	oxygenase
							cyp7c1	oxygenase
							cyp1a	oxygenase
							hmox1	oxygenase
							cyp27c1	oxygenase
							stc2a	peptide hormone
							prdx1	peroxidase
							sesn2	peroxidase
							acpl2	phosphatase;phosphatase
							mtmr8	phosphatase;phosphatase
							pde8a	phosphodiesterase
							nfkbiaa	phospholipase;enzyme modulator
							nfkbiab	phospholipase;enzyme modulator
							xiap	protease inhibitor
							otud3	protease;nucleic acid binding;protease
							pdk2	protein kinase;protein kinase
							trib3	protein kinase;protein kinase
							ppm1nb	protein phosphatase;protein phosphatase;kinase inhibitor
							ogfr	receptor
							npc1	receptor
							AP1M2	receptor;extracellular matrix glycoprotein
							LDLR,ldlr	receptor;extracellular matrix glycoprotein
							impg1a	receptor;extracellular matrix glycoprotein
							itgb4	receptor;extracellular matrix glycoprotein;cell adhesion molecule
							rtn4rl2a	receptor;extracellular matrix protein
							loxl2a	receptor;serine protease;oxidase;serine protease
							loxl4	receptor;serine protease;oxidase;serine protease
							zgc:101765	reductase
							POR	reductase;calmodulin
							UBB	ribosomal protein
							serp1	ribosomal protein;chaperone
							zfp36l1a	RNA binding protein
							zgc:114130	RNA binding protein
							rbm15	RNA binding protein
							cars2	RNA binding protein;aminoacyl-tRNA synthetase
							pl10	RNA helicase;helicase
							dhx34	RNA helicase;helicase
							ddx3	RNA helicase;helicase
							ddx21	RNA helicase;helicase
							helb	RNA helicase;helicase
							rrnad1	RNA methyltransferase;RNA binding protein
							serpinh1b	serine protease inhibitor
							serpinh1a	serine protease inhibitor
							ela3l	serine protease;serine protease
							abhd4	serine protease;serine protease
							zgc:100868	serine protease;serine protease
							zgc:66382	serine protease;serine protease
							zgc:112160	serine protease;serine protease
							zgc:123217	serine protease;serine protease
							rcan1a	signaling molecule
							CHORDC1	signaling molecule
							s100a11	signaling molecule;calmodulin
							s100t	signaling molecule;calmodulin
							plcg2	signaling molecule;phospholipase;guanyl-nucleotide exchange factor;calcium-binding protein
							gtpbp10	small GTPase
							stx2a	SNARE protein
							stx2b	SNARE protein
							zgc:109934	storage protein
							zgc:92066	storage protein
							zgc:173594	storage protein
							lipg	storage protein;esterase;lipase
							prickle1a	structural protein;actin family cytoskeletal protein
							nes	structural protein;intermediate filament
							agxtb	transaminase
							smyd4	transcription cofactor
							pir	transcription cofactor
							dcp1a	transcription cofactor
							per3	transcription cofactor
							per2	transcription cofactor
							ccnt2b	transcription cofactor;mRNA processing factor;kinase activator
							zmynd8	transcription cofactor;ubiquitin-protein ligase
							ing3	transcription cofactor;zinc finger transcription factor;chromatin/chromatin-binding protein
							sp4	transcription cofactor;zinc finger transcription factor;DNA binding protein
							tab2	transcription factor
							grhl3	transcription factor
							grhl2b	transcription factor
							smad9	transcription factor
							kdm6al	transcription factor
							nfil3-2	transcription factor
							nfil3-6	transcription factor
							cnot7	transcription factor
							samd11	transcription factor;chromatin/chromatin-binding protein
							cbx7a	transcription factor;chromatin/chromatin-binding protein
							foxq1a	transcription factor;DNA binding protein
							ewsr1b	transcription factor;DNA binding protein;mRNA splicing factor
							metap1d	transcription factor;metalloprotease;nucleic acid binding;metalloprotease
							znf292b	transcription factor;nuclease
							atf3	transcription factor;nucleic acid binding
							junbb	transcription factor;nucleic acid binding
							cebpd	transcription factor;nucleic acid binding
							tefa	transcription factor;nucleic acid binding
							tefb	transcription factor;nucleic acid binding
							jund	transcription factor;nucleic acid binding
							tbpl2	transcription factor;nucleic acid binding
							tbx1	transcription factor;nucleic acid binding
							cebpb	transcription factor;nucleic acid binding
							junba	transcription factor;nucleic acid binding
							maff	transcription factor;nucleic acid binding
							jdp2	transcription factor;nucleic acid binding
							tfdp1b	transcription factor;nucleic acid binding
							nfe2l1a	transcription factor;serine protease;nucleic acid binding;serine protease;non-motor actin binding protein
							ets2	transcription factor;signaling molecule;nucleic acid binding
							gabpa	transcription factor;signaling molecule;nucleic acid binding
							elf3	transcription factor;signaling molecule;nucleic acid binding
							hbae1	transfer/carrier protein
							fabp11b	transfer/carrier protein
							vps54	transfer/carrier protein;nucleic acid binding
							sult6b1	transferase
							cs	transferase;lyase
							eif3bb	translation initiation factor
							bzw1b	translation initiation factor;nuclease
							EPS8L1	transmembrane receptor regulatory/adaptor protein
							ptpn23b	transmembrane receptor regulatory/adaptor protein;protein phosphatase;protein phosphatase
							cav2	transmembrane receptor regulatory/adaptor protein;structural protein;membrane traffic protein;G-protein modulator
							slc16a12b	transporter
							slc35g2b	transporter
							slc26a5	transporter
							slc16a9b	transporter
							slco2a1	transporter
							abcd4	transporter
							slc4a1a	transporter
							slc4a1b	transporter
							cp	transporter;apolipoprotein;membrane-bound signaling molecule;receptor;metalloprotease;serine protease;oxidase;metalloprotease;serine protease;extracellular matrix protein;enzyme modulator;cell adhesion molecule
							hephl1	transporter;apolipoprotein;membrane-bound signaling molecule;receptor;metalloprotease;serine protease;oxidase;metalloprotease;serine protease;extracellular matrix protein;enzyme modulator;cell adhesion molecule
							slc20a1b	transporter;receptor
							slc20a1a	transporter;receptor
							tspo	transporter;receptor
							col5a3b	transporter;surfactant;receptor;extracellular matrix structural protein;antibacterial response protein
							f3b	type I cytokine receptor;type II cytokine receptor;defense/immunity protein
							zgc:153258	ubiquitin-protein ligase
							HERC4	ubiquitin-protein ligase
							cacybp	ubiquitin-protein ligase
							ubtd1a	ubiquitin-protein ligase
							kcnk5b	voltage-gated potassium channel;voltage-gated ion channel
							kcnv2b	voltage-gated potassium channel;voltage-gated ion channel
							aebp2	zinc finger transcription factor
							pogzb	zinc finger transcription factor
							gli1	zinc finger transcription factor
							bcl6ab	zinc finger transcription factor
							bcl6a	zinc finger transcription factor
							phf20b	zinc finger transcription factor
							jarid2b	zinc finger transcription factor
							plekhf1	zinc finger transcription factor
							prdm10	zinc finger transcription factor;DNA binding protein
							zfyve26	zinc finger transcription factor;membrane traffic protein
							sall4	zinc finger transcription factor;nucleic acid binding
							sp9	zinc finger transcription factor;nucleic acid binding
							rreb1b	zinc finger transcription factor;nucleic acid binding
							rreb1a	zinc finger transcription factor;nucleic acid binding
							bcl11aa	zinc finger transcription factor;nucleic acid binding
							hivep1	zinc finger transcription factor;nucleic acid binding
							ripk4	not mapped
							mgea5	not mapped
							ifrd1	not mapped
							c1galt1b	not mapped
							med19b	not mapped
							smpd5	not mapped
							haus7	not mapped
							stk10	not mapped
							gadd45ab	not mapped
							cyp2k19	not mapped
							atpaf2	not mapped
							cyp2r1	not mapped
							ace2	not mapped
							muc13a	not mapped
							wdr76	not mapped
							igfbp1a	not mapped
							lonrf1	not mapped
							gadd45bb	not mapped
							hig1	not mapped
							zswim6	not mapped
							mepce	not mapped
							slc43a2b	not mapped
							ubap1	not mapped
							gpam	not mapped
							pttg1ipb	not mapped
							ankzf1	not mapped
							tchp	not mapped
							ift27	not mapped
							rabl3	not mapped
							RGS9BP	not mapped
							hebp2	not mapped
							AP1M2	not mapped
							wu:fj08f03	not mapped
							hbp1	not mapped
							fam98b	not mapped
							hsf2	not mapped
							crebrf	not mapped
							si:ch211-214j24.10	not mapped
							nipa2	not mapped
							cacna2d4a	not mapped
							anxa5a	not mapped
							slc9a2	not mapped
							glmnb	not mapped
							obfc1	not mapped
							zgc:158706	not mapped
							keap1a	not mapped
							egln3	not mapped
							irg1l	not mapped
							zgc:91849	not mapped
							nab1b	not mapped
							xpo6	not mapped
							lpin1	not mapped
							lzts2b	not mapped
							insm1b	not mapped
							znf703	not mapped
							rnf25	not mapped
							nol12	not mapped
							TTC17	not mapped
							adnp2b	not mapped
							chchd7	not mapped
							zgc:103625	not mapped
							zgc:110697	not mapped
							pih1d1	not mapped
							pde6h	not mapped
							ponzr3	not mapped
							dact2	not mapped
							epha2	not mapped
							plekhm1	not mapped
							mntb	not mapped
							trpc4apb	not mapped
							rictorb	not mapped
							HEATR5B	not mapped
							rab6bb	not mapped
							jagn1b	not mapped
							tmem179	not mapped
							tcnl	not mapped
							cacna2d4b	not mapped
							fastkd3	not mapped
							sqstm1	not mapped
							mylipb	not mapped
							med15	not mapped
							zufsp	not mapped
							fdx1l	not mapped
							apaf1	not mapped
							zgc:113263	not mapped
							ctdspl2a	not mapped
							zgc:174160	not mapped
							mrpl54	not mapped
							soul2	not mapped
							ankrd9	not mapped
							creld2	not mapped
							cep104	not mapped
							trmt44	not mapped
							vtg7	not mapped
							lsm10	not mapped
							dok1a	not mapped
							keap1b	not mapped
							slmo2	not mapped
							traf6	not mapped
							adam8a	not mapped
							pus7	not mapped
							lancl1	not mapped
							lonrf1l	not mapped
							ino80db	not mapped
							prrc1	not mapped
							manf	not mapped
							os9	not mapped
							haao	not mapped
							cyp2ad3	not mapped
							mettl5	not mapped
							cnpy2	not mapped
							si:dkey-17e16.17	not mapped
							wu:fc34e06	not mapped
							lrata	not mapped
							bach1	not mapped
							zgc:162608	not mapped
							nrf1	not mapped
							hbae1	not mapped
							panx2	not mapped
							mst1ra	not mapped
							slc43a2a	not mapped
							zgc:154018	not mapped
							tlcd2	not mapped
							st7l	not mapped
							samhd1	not mapped
							utp15	not mapped
							zgc:110045	not mapped
							tram1	not mapped
							fam63b	not mapped
							phyhipla	not mapped
							si:dkey-57a22.11	not mapped
							asb2a	not mapped
							fbxl15	not mapped
							KBTBD3	not mapped
							safb	not mapped
							noxo1a	not mapped

## Sheet: subclassification
	Oxidoreductases			Oxidoreductases (24 genes total)			Mapped	%
	fasn			1	hydroxylase	(PC00122)	1	0.037
	cyp27a7			2	peroxidase	(PC00180)	2	0.074
	cyp24a1			3	oxygenase	(PC00177)	8	0.296
	scd			4	oxidase	(PC00175)	5	0.185
	p4ha1b			5	dehydrogenase	(PC00092)	6	0.222
	zgc:101765			6	reductase	(PC00198)	5	0.185
	aldh3b2
	cyp26a1
	prdx1
	cyp7c1			Up-regulated (18 genes)		mapped	%	Total %
	zgc:113054			1	peroxidase	2	0.1	100
	loxl2a			2	oxygenase	5	0.25	62.5
	dhrs13l1			3	oxidase	4	0.2	80
	cp			4	dehydrogenase	5	0.25	83.3333
	loxl4			5	reductase	4	0.2	80
	pipox
	cyp1a
	hmox1			Down-regulated ( 6 genes)
	hsd17b12a					mapped	%	Total %
	cyp27c1			1	hydroxylase	1	0.143	100
	POR			2	oxygenase	3	0.429	37.5
	sesn2			3	oxidase	1	0.143	20
	hephl1			4	dehydrogenase	1	0.143	16.6667
	fasn			5	reductase	1	0.143	20
	Cell adhesion			Cell adhesion (9 genes)
	vsig10
	itgb4			Up-regulated (9 genes)
	itga6b
	cp					mapped	`%	Total %
	tecta			1	immunoglobulin superfamily cell adhesion molecule (PC00125)	9	1	1
	nedd9
	bmper			Down-regulated
	hephl1
	itga11a			NONE
	ECM
	mmp9			ECM (17 genes)		mapped	%
	vcanb			1	extracellular matrix glycoprotein (PC00100)	9	0.818
	rtn4rl2a			2	extracellular matrix structural protein (PC00103)	2	0.182
	adamts8a
	ADAMTS15
	c1ql3b
	itgb4			Up-regulated (13 genes)
	AP1M2					mapped	%	Total %
	mmp13a			1	extracellular matrix glycoprotein (PC00100)	7	0.875	77.7778
	LDLR,ldlr			2	extracellular matrix structural protein (PC00103)	1	0.125	50
	col5a3b
	cp
	impg1a			Down-regulated (4 genes)
	tecta					mapped	%	Total %
	bmper			1	extracellular matrix glycoprotein (PC00100)	2	0.667	22.2222
	mmp30			2	extracellular matrix structural protein (PC00103)	1	0.333	50
	hephl1

## Sheet: All molecular function
	1	transporter activity (GO:0005215)	43	0.089	0.075
	2	translation regulator activity (GO:0045182)	6	0.012	0.01
	3	protein binding transcription factor activity (GO:0000988)	9	0.019	0.016
	4	enzyme regulator activity (GO:0030234)	27	0.056	0.047
	5	catalytic activity (GO:0003824)	167	0.346	0.29
	6	receptor activity (GO:0004872)	26	0.054	0.045
	7	nucleic acid binding transcription factor activity (GO:0001071)	81	0.168	0.141
	8	antioxidant activity (GO:0016209)	2	0.004	0.003
	9	structural molecule activity (GO:0005198)	19	0.039	0.033
	10	binding (GO:0005488)	195	0.404	0.339
	Molecular classification	List	Molecular function
	antioxidant activity (GO:0016209)
		prdx1	oxidoreductase activity;peroxidase activity
		sesn2	oxidoreductase activity;peroxidase activity
	binding (GO:0005488)
		pl10	RNA helicase activity;translation initiation factor activity;translation initiation factor activity;translation initiation factor activity
		cry1a	DNA photolyase activity;nucleic acid binding
		fkbp5	isomerase activity;binding
		wdr43	kinase activity;hydrolase activity, acting on ester bonds;mRNA binding;protein binding;kinase inhibitor activity;kinase regulator activity
		sgk1	protein kinase activity;calcium ion binding;calmodulin binding;calcium-dependent phospholipid binding
		ccnt2b	transcription cofactor activity;sequence-specific DNA binding transcription factor activity;kinase activity;sequence-specific DNA binding transcription factor activity;mRNA binding;protein binding;kinase activator activity;kinase regulator activity
		ing3	transcription cofactor activity;sequence-specific DNA binding transcription factor activity;sequence-specific DNA binding transcription factor activity;chromatin binding;protein binding
		nr1d1	ligand-activated sequence-specific DNA binding RNA polymerase II transcription factor activity;ligand-activated sequence-specific DNA binding RNA polymerase II transcription factor activity;ligand-activated sequence-specific DNA binding RNA polymerase II transcription factor activity
		tab2	sequence-specific DNA binding transcription factor activity;sequence-specific DNA binding transcription factor activity
		tcf7l1b	nucleic acid binding transcription factor activity;DNA binding;protein binding
		six7	sequence-specific DNA binding transcription factor activity;sequence-specific DNA binding transcription factor activity
		serp1	structural constituent of ribosome;nucleic acid binding
		dcaf5	GTPase activity;protein binding
		tbc1d17	hydrolase activity;protein binding;small GTPase regulator activity
		rcvrna	catalytic activity;calcium ion binding;protein binding;small GTPase regulator activity
		atf3	sequence-specific DNA binding transcription factor activity;sequence-specific DNA binding transcription factor activity
		msxb	sequence-specific DNA binding transcription factor activity;sequence-specific DNA binding transcription factor activity
		nr0b2a	ligand-activated sequence-specific DNA binding RNA polymerase II transcription factor activity;ligand-activated sequence-specific DNA binding RNA polymerase II transcription factor activity;ligand-activated sequence-specific DNA binding RNA polymerase II transcription factor activity
		s100a11	calcium ion binding;receptor binding;calmodulin binding
		ppm1nb	kinase activity;phosphoprotein phosphatase activity;phosphoprotein phosphatase activity;protein binding;kinase inhibitor activity;kinase regulator activity
		serac1	nuclease activity;nucleic acid binding
		smyd4	transcription cofactor activity;sequence-specific DNA binding transcription factor activity;sequence-specific DNA binding transcription factor activity;protein binding
		stx2a	protein binding
		UBB	structural constituent of ribosome;nucleic acid binding
		srsf5b	catalytic activity;mRNA binding
		zgc:73075	catalytic activity;calcium ion binding;protein binding;small GTPase regulator activity
		cry2a	DNA photolyase activity;nucleic acid binding
		srsf4	catalytic activity;mRNA binding
		tfap4	sequence-specific DNA binding transcription factor activity;sequence-specific DNA binding transcription factor activity
		junbb	sequence-specific DNA binding transcription factor activity;sequence-specific DNA binding transcription factor activity
		cebpd	sequence-specific DNA binding transcription factor activity;sequence-specific DNA binding transcription factor activity
		axin2	GTPase activity;pyrophosphatase activity;protein binding;enzyme activator activity
		agpat6	transferase activity, transferring acyl groups;calcium ion binding;calmodulin binding;calcium-dependent phospholipid binding
		nr2f6a	ligand-activated sequence-specific DNA binding RNA polymerase II transcription factor activity;ligand-activated sequence-specific DNA binding RNA polymerase II transcription factor activity;ligand-activated sequence-specific DNA binding RNA polymerase II transcription factor activity
		lats1	protein kinase activity;calcium ion binding;calmodulin binding;calcium-dependent phospholipid binding
		srebf1	sequence-specific DNA binding transcription factor activity;sequence-specific DNA binding transcription factor activity
		aebp2	sequence-specific DNA binding transcription factor activity;sequence-specific DNA binding transcription factor activity
		ralgps2	catalytic activity;protein binding;small GTPase regulator activity;guanyl-nucleotide exchange factor activity
		prpf4	catalytic activity;mRNA binding
		sall4	sequence-specific DNA binding transcription factor activity;sequence-specific DNA binding transcription factor activity
		enc1	structural constituent of cytoskeleton;actin binding
		xiap	peptidase activity;protein binding;peptidase inhibitor activity
		wdtc1	GTPase activity;protein binding
		nfkbiaa	phospholipase activity;protein binding
		pir	transcription cofactor activity;sequence-specific DNA binding transcription factor activity;sequence-specific DNA binding transcription factor activity;protein binding
		mknk1	protein kinase activity;structural constituent of cytoskeleton;microtubule binding
		crtac1a	calcium ion binding;calmodulin binding;calcium-dependent phospholipid binding
		stx2b	protein binding
		dmrt3a	nucleic acid binding
		rrnad1	RNA methyltransferase activity;nucleic acid binding
		slc25a38a	amino acid transmembrane transporter activity;transmembrane transporter activity;calcium ion binding;calmodulin binding
		ewsr1b	sequence-specific DNA binding transcription factor activity;catalytic activity;sequence-specific DNA binding transcription factor activity;mRNA binding
		tefb	sequence-specific DNA binding transcription factor activity;sequence-specific DNA binding transcription factor activity
		tefa	sequence-specific DNA binding transcription factor activity;sequence-specific DNA binding transcription factor activity
		dynll1	catalytic activity;structural constituent of cytoskeleton;protein binding;enzyme inhibitor activity
		zfp36l1a	RNA binding
		letm2	calcium ion binding;calmodulin binding;calcium-dependent phospholipid binding
		rxrba	ligand-activated sequence-specific DNA binding RNA polymerase II transcription factor activity;ligand-activated sequence-specific DNA binding RNA polymerase II transcription factor activity;ligand-activated sequence-specific DNA binding RNA polymerase II transcription factor activity
		sos2	catalytic activity;protein binding;small GTPase regulator activity;guanyl-nucleotide exchange factor activity
		pogzb	sequence-specific DNA binding transcription factor activity;sequence-specific DNA binding transcription factor activity
		dmbx1a	sequence-specific DNA binding transcription factor activity;sequence-specific DNA binding transcription factor activity
		mcm5	DNA helicase activity;hydrolase activity;nucleic acid binding
		gli1	sequence-specific DNA binding transcription factor activity;sequence-specific DNA binding transcription factor activity
		cyr61	growth factor activity
		znf526	sequence-specific DNA binding transcription factor activity;sequence-specific DNA binding transcription factor activity
		shox2	sequence-specific DNA binding transcription factor activity;sequence-specific DNA binding transcription factor activity
		nr1i2	ligand-activated sequence-specific DNA binding RNA polymerase II transcription factor activity;ligand-activated sequence-specific DNA binding RNA polymerase II transcription factor activity;ligand-activated sequence-specific DNA binding RNA polymerase II transcription factor activity
		foxq1a	DNA binding
		fosl1a	sequence-specific DNA binding transcription factor activity;sequence-specific DNA binding transcription factor activity
		cnga3a	voltage-gated ion channel activity;cation channel activity;cyclic nucleotide-gated ion channel activity;cation transmembrane transporter activity;nucleotide binding
		ADAMTS15	metallopeptidase activity;protein binding;serine-type endopeptidase inhibitor activity
		grhl3	sequence-specific DNA binding transcription factor activity;sequence-specific DNA binding transcription factor activity
		guca1c	catalytic activity;calcium ion binding;protein binding;small GTPase regulator activity
		metap1d	sequence-specific DNA binding transcription factor activity;metallopeptidase activity;sequence-specific DNA binding transcription factor activity
		adamts8a	metallopeptidase activity;protein binding;serine-type endopeptidase inhibitor activity
		fign	hydrolase activity;structural constituent of cytoskeleton;microtubule binding
		jund	sequence-specific DNA binding transcription factor activity;sequence-specific DNA binding transcription factor activity
		rbm22	nuclease activity;nucleic acid binding
		mlh3	pyrophosphatase activity;DNA binding
		eif3bb	translation initiation factor activity;translation initiation factor activity;translation initiation factor activity
		bzw1b	nuclease activity;translation initiation factor activity;translation initiation factor activity;translation initiation factor activity
		sb:cb37	peptidase activity;cytokine activity;serine-type endopeptidase inhibitor activity
		rad54l2	DNA helicase activity;nucleic acid binding
		ubtfl	sequence-specific DNA binding transcription factor activity;sequence-specific DNA binding transcription factor activity;chromatin binding;receptor binding
		cry1b	DNA photolyase activity;nucleic acid binding
		cry5	DNA photolyase activity;nucleic acid binding
		zfyve26	sequence-specific DNA binding transcription factor activity;sequence-specific DNA binding transcription factor activity
		rbm15	RNA binding
		sema6d	receptor binding
		bcl6ab	sequence-specific DNA binding transcription factor activity;sequence-specific DNA binding transcription factor activity
		zgc:114130	RNA binding
		slc25a43	amino acid transmembrane transporter activity;transmembrane transporter activity;calcium ion binding;calmodulin binding
		zcchc9	nucleic acid binding
		dcp1a	transcription cofactor activity;sequence-specific DNA binding transcription factor activity;sequence-specific DNA binding transcription factor activity;protein binding
		grhl2b	sequence-specific DNA binding transcription factor activity;sequence-specific DNA binding transcription factor activity
		polr3k	DNA-directed RNA polymerase activity;nucleotidyltransferase activity;nucleic acid binding
		plcg2	phospholipase activity;calcium ion binding;receptor binding;small GTPase regulator activity;guanyl-nucleotide exchange factor activity
		nr1d4a	ligand-activated sequence-specific DNA binding RNA polymerase II transcription factor activity;ligand-activated sequence-specific DNA binding RNA polymerase II transcription factor activity;ligand-activated sequence-specific DNA binding RNA polymerase II transcription factor activity
		ddx3	RNA helicase activity;translation initiation factor activity;translation initiation factor activity;translation initiation factor activity
		cp	oxidoreductase activity;serine-type peptidase activity;metallopeptidase activity;receptor activity;lipid transporter activity;transmembrane transporter activity;receptor binding;enzyme regulator activity
		abcf2a	ATPase activity, coupled to transmembrane movement of substances;transmembrane transporter activity;translation elongation factor activity;translation elongation factor activity;translation elongation factor activity
		znf292b	sequence-specific DNA binding transcription factor activity;nuclease activity;sequence-specific DNA binding transcription factor activity
		ets2	sequence-specific DNA binding transcription factor activity;sequence-specific DNA binding transcription factor activity;receptor binding
		cry-dash	DNA photolyase activity;nucleic acid binding
		fosl2	sequence-specific DNA binding transcription factor activity;sequence-specific DNA binding transcription factor activity
		gas2l3	structural constituent of cytoskeleton;actin binding
		terfa	nucleic acid binding
		rhpn2	catalytic activity;protein binding;small GTPase regulator activity
		tbpl2	sequence-specific DNA binding transcription factor activity;sequence-specific DNA binding transcription factor activity
		bcl6a	sequence-specific DNA binding transcription factor activity;sequence-specific DNA binding transcription factor activity
		gtpbp10	GTPase activity;protein binding
		usp20	cysteine-type peptidase activity;ubiquitin-protein ligase activity;mRNA binding
		ddb2	damaged DNA binding
		zmynd8	transcription cofactor activity;sequence-specific DNA binding transcription factor activity;ubiquitin-protein ligase activity;sequence-specific DNA binding transcription factor activity;protein binding
		nfe2l1a	sequence-specific DNA binding transcription factor activity;serine-type peptidase activity;structural constituent of cytoskeleton;sequence-specific DNA binding transcription factor activity;actin binding
		cav2	catalytic activity;structural molecule activity;protein binding;small GTPase regulator activity
		dhx34	RNA helicase activity;nucleic acid binding
		zgc:162184	cysteine-type peptidase activity;calcium ion binding;calmodulin binding;calcium-dependent phospholipid binding
		srsf5a	catalytic activity;mRNA binding
		brd2a	acetyltransferase activity;nucleic acid binding;chromatin binding
		per3	transcription cofactor activity;sequence-specific DNA binding transcription factor activity;sequence-specific DNA binding transcription factor activity;protein binding
		rbmx	catalytic activity;structural constituent of ribosome;poly(A) RNA binding
		samd11	sequence-specific DNA binding transcription factor activity;sequence-specific DNA binding transcription factor activity;chromatin binding
		sp4	transcription cofactor activity;sequence-specific DNA binding transcription factor activity;sequence-specific DNA binding transcription factor activity;protein binding
		rreb1b	sequence-specific DNA binding transcription factor activity;sequence-specific DNA binding transcription factor activity
		gabpa	sequence-specific DNA binding transcription factor activity;sequence-specific DNA binding transcription factor activity;receptor binding
		rcan1a	receptor binding
		znf687b	sequence-specific DNA binding transcription factor activity;sequence-specific DNA binding transcription factor activity
		prdm10	sequence-specific DNA binding transcription factor activity;sequence-specific DNA binding transcription factor activity
		nisch	protein binding
		tbx1	sequence-specific DNA binding transcription factor activity;sequence-specific DNA binding transcription factor activity
		vps54	nucleic acid binding
		sp9	sequence-specific DNA binding transcription factor activity;sequence-specific DNA binding transcription factor activity
		s100t	calcium ion binding;receptor binding;calmodulin binding
		rreb1a	sequence-specific DNA binding transcription factor activity;sequence-specific DNA binding transcription factor activity
		znf574	sequence-specific DNA binding transcription factor activity;sequence-specific DNA binding transcription factor activity
		xpc	damaged DNA binding
		cpsf4	endoribonuclease activity;nucleic acid binding
		slc25a1a	amino acid transmembrane transporter activity;transmembrane transporter activity;calcium ion binding;calmodulin binding
		CHORDC1	receptor binding
		lrrc40	kinase activity;adenylate cyclase activity;receptor activity;growth factor activity;kinase regulator activity
		creld2	calcium ion binding
		npas2	sequence-specific DNA binding transcription factor activity;sequence-specific DNA binding transcription factor activity
		fabp11b	lipid binding
		ubtf	sequence-specific DNA binding transcription factor activity;sequence-specific DNA binding transcription factor activity;chromatin binding;receptor binding
		ddx21	RNA helicase activity;translation initiation factor activity;translation initiation factor activity;translation initiation factor activity
		cebpb	sequence-specific DNA binding transcription factor activity;sequence-specific DNA binding transcription factor activity
		ucp1	amino acid transmembrane transporter activity;transmembrane transporter activity;calcium ion binding;calmodulin binding
		bcl11aa	sequence-specific DNA binding transcription factor activity;sequence-specific DNA binding transcription factor activity
		nfkbiab	phospholipase activity;protein binding
		phf20b	sequence-specific DNA binding transcription factor activity;sequence-specific DNA binding transcription factor activity
		kdm6al	sequence-specific DNA binding transcription factor activity;sequence-specific DNA binding transcription factor activity
		pvalb8	calcium ion binding;calmodulin binding
		il6st	cytokine receptor activity;cytokine activity
		junba	sequence-specific DNA binding transcription factor activity;sequence-specific DNA binding transcription factor activity
		nfil3-2	sequence-specific DNA binding transcription factor activity;sequence-specific DNA binding transcription factor activity
		ercc6	DNA helicase activity;nucleic acid binding
		maff	sequence-specific DNA binding transcription factor activity;sequence-specific DNA binding transcription factor activity
		rorca	ligand-activated sequence-specific DNA binding RNA polymerase II transcription factor activity;ligand-activated sequence-specific DNA binding RNA polymerase II transcription factor activity;ligand-activated sequence-specific DNA binding RNA polymerase II transcription factor activity
		nfil3-6	sequence-specific DNA binding transcription factor activity;sequence-specific DNA binding transcription factor activity
		synpo2b	structural constituent of cytoskeleton;actin binding
		hbegfa	growth factor activity
		arhgap27	catalytic activity;protein binding;small GTPase regulator activity
		smad9	sequence-specific DNA binding transcription factor activity;sequence-specific DNA binding transcription factor activity
		znf532	sequence-specific DNA binding transcription factor activity;sequence-specific DNA binding transcription factor activity
		msxd	sequence-specific DNA binding transcription factor activity;sequence-specific DNA binding transcription factor activity
		stc2a	hormone activity
		plekhf1	sequence-specific DNA binding transcription factor activity;sequence-specific DNA binding transcription factor activity
		jdp2	sequence-specific DNA binding transcription factor activity;sequence-specific DNA binding transcription factor activity
		mlphb	motor activity;structural constituent of cytoskeleton;actin binding;small GTPase regulator activity
		hint3	damaged DNA binding
		socs8	kinase activity;cytokine activity;kinase inhibitor activity;kinase regulator activity
		jarid2b	sequence-specific DNA binding transcription factor activity;sequence-specific DNA binding transcription factor activity
		per2	transcription cofactor activity;sequence-specific DNA binding transcription factor activity;sequence-specific DNA binding transcription factor activity;protein binding
		calrl2	calcium ion binding
		stag1b	nucleic acid binding;chromatin binding
		nr4a1	ligand-activated sequence-specific DNA binding RNA polymerase II transcription factor activity;ligand-activated sequence-specific DNA binding RNA polymerase II transcription factor activity;ligand-activated sequence-specific DNA binding RNA polymerase II transcription factor activity
		slc25a33	amino acid transmembrane transporter activity;transmembrane transporter activity;calcium ion binding;calmodulin binding
		irx3a	sequence-specific DNA binding transcription factor activity;sequence-specific DNA binding transcription factor activity
		hivep1	sequence-specific DNA binding transcription factor activity;sequence-specific DNA binding transcription factor activity
		usp44	cysteine-type peptidase activity;ubiquitin-protein ligase activity;mRNA binding
		cry2b	DNA photolyase activity;nucleic acid binding
		tfdp1b	sequence-specific DNA binding transcription factor activity;sequence-specific DNA binding transcription factor activity
		socs3b	kinase activity;cytokine activity;kinase inhibitor activity;kinase regulator activity
		elf3	sequence-specific DNA binding transcription factor activity;sequence-specific DNA binding transcription factor activity;receptor binding
		otud3	peptidase activity;nucleic acid binding
		nabp1a	nucleic acid binding
		rtel1	DNA helicase activity;nucleic acid binding
		cbx7a	sequence-specific DNA binding transcription factor activity;sequence-specific DNA binding transcription factor activity;chromatin binding
		hephl1	oxidoreductase activity;serine-type peptidase activity;metallopeptidase activity;receptor activity;lipid transporter activity;transmembrane transporter activity;receptor binding;enzyme regulator activity
		helb	RNA helicase activity;nucleic acid binding
		hint3	damaged DNA binding
		CNGB3	voltage-gated ion channel activity;cation channel activity;cyclic nucleotide-gated ion channel activity;cation transmembrane transporter activity;nucleotide binding
		cnga3b	voltage-gated ion channel activity;cation channel activity;cyclic nucleotide-gated ion channel activity;cation transmembrane transporter activity;nucleotide binding
		cnot7	sequence-specific DNA binding transcription factor activity;sequence-specific DNA binding transcription factor activity
	catalytic activity (GO:0003824)
		pl10	RNA helicase activity;translation initiation factor activity;translation initiation factor activity;translation initiation factor activity
		cry1a	DNA photolyase activity;nucleic acid binding
		fkbp5	isomerase activity;binding
		wdr43	kinase activity;hydrolase activity, acting on ester bonds;mRNA binding;protein binding;kinase inhibitor activity;kinase regulator activity
		sgk1	protein kinase activity;calcium ion binding;calmodulin binding;calcium-dependent phospholipid binding
		ccnt2b	transcription cofactor activity;sequence-specific DNA binding transcription factor activity;kinase activity;sequence-specific DNA binding transcription factor activity;mRNA binding;protein binding;kinase activator activity;kinase regulator activity
		sult6b1	transferase activity
		serpinh1b	serine-type peptidase activity;peptidase inhibitor activity
		fasn	oxidoreductase activity;methyltransferase activity;transferase activity, transferring acyl groups;hydrolase activity, acting on ester bonds;ligase activity
		pi4k2a	kinase activity
		eif2ak3	protein kinase activity
		dcaf5	GTPase activity;protein binding
		tbc1d17	hydrolase activity;protein binding;small GTPase regulator activity
		rcvrna	catalytic activity;calcium ion binding;protein binding;small GTPase regulator activity
		zgc:153258	ubiquitin-protein ligase activity
		pde8a	phosphoric diester hydrolase activity
		ppm1nb	kinase activity;phosphoprotein phosphatase activity;phosphoprotein phosphatase activity;protein binding;kinase inhibitor activity;kinase regulator activity
		serac1	nuclease activity;nucleic acid binding
		cyp27a7	oxidoreductase activity
		ela3l	serine-type peptidase activity
		srsf5b	catalytic activity;mRNA binding
		zgc:73075	catalytic activity;calcium ion binding;protein binding;small GTPase regulator activity
		cry2a	DNA photolyase activity;nucleic acid binding
		srsf4	catalytic activity;mRNA binding
		riok3	protein kinase activity
		axin2	GTPase activity;pyrophosphatase activity;protein binding;enzyme activator activity
		agpat6	transferase activity, transferring acyl groups;calcium ion binding;calmodulin binding;calcium-dependent phospholipid binding
		lats1	protein kinase activity;calcium ion binding;calmodulin binding;calcium-dependent phospholipid binding
		mmp9	metallopeptidase activity
		usp39	cysteine-type peptidase activity
		sdf2l1	transferase activity, transferring glycosyl groups
		ralgps2	catalytic activity;protein binding;small GTPase regulator activity;guanyl-nucleotide exchange factor activity
		prpf4	catalytic activity;mRNA binding
		xiap	peptidase activity;protein binding;peptidase inhibitor activity
		wdtc1	GTPase activity;protein binding
		abhd4	serine-type peptidase activity
		cyp24a1	oxidoreductase activity
		dcps	hydrolase activity
		nfkbiaa	phospholipase activity;protein binding
		p4ha1b	oxidoreductase activity
		mknk1	protein kinase activity;structural constituent of cytoskeleton;microtubule binding
		HERC4	ligase activity
		scly	lyase activity
		abcb6a	pyrophosphatase activity;transmembrane transporter activity
		scd	oxidoreductase activity
		rrnad1	RNA methyltransferase activity;nucleic acid binding
		zgc:101765	oxidoreductase activity;transporter activity
		ewsr1b	sequence-specific DNA binding transcription factor activity;catalytic activity;sequence-specific DNA binding transcription factor activity;mRNA binding
		odc1	carboxy-lyase activity
		dynll1	catalytic activity;structural constituent of cytoskeleton;protein binding;enzyme inhibitor activity
		pck1	carboxy-lyase activity
		pfkfb4l	carbohydrate phosphatase activity;carbohydrate phosphatase activity
		sos2	catalytic activity;protein binding;small GTPase regulator activity;guanyl-nucleotide exchange factor activity
		abcc4	ATPase activity, coupled to transmembrane movement of substances;transmembrane transporter activity
		mcm5	DNA helicase activity;hydrolase activity;nucleic acid binding
		pdk2	protein kinase activity
		cacybp	ubiquitin-protein ligase activity
		styk1	non-membrane spanning protein tyrosine kinase activity
		acsl4l	ligase activity;transporter activity
		ADAMTS15	metallopeptidase activity;protein binding;serine-type endopeptidase inhibitor activity
		vsig10	phosphoprotein phosphatase activity;phosphoprotein phosphatase activity;receptor activity
		guca1c	catalytic activity;calcium ion binding;protein binding;small GTPase regulator activity
		metap1d	sequence-specific DNA binding transcription factor activity;metallopeptidase activity;sequence-specific DNA binding transcription factor activity
		adamts8a	metallopeptidase activity;protein binding;serine-type endopeptidase inhibitor activity
		fign	hydrolase activity;structural constituent of cytoskeleton;microtubule binding
		rbm22	nuclease activity;nucleic acid binding
		mlh3	pyrophosphatase activity;DNA binding
		ca4b	hydro-lyase activity
		aldh3b2	oxidoreductase activity
		abca1a	ATPase activity, coupled to transmembrane movement of substances;transmembrane transporter activity
		bzw1b	nuclease activity;translation initiation factor activity;translation initiation factor activity;translation initiation factor activity
		sb:cb37	peptidase activity;cytokine activity;serine-type endopeptidase inhibitor activity
		rad54l2	DNA helicase activity;nucleic acid binding
		zgc:100868	serine-type peptidase activity
		itpkcb	kinase activity
		prdx1	oxidoreductase activity;peroxidase activity
		agxtb	transaminase activity
		cs	transferase activity;lyase activity
		cry1b	DNA photolyase activity;nucleic acid binding
		cry5	DNA photolyase activity;nucleic acid binding
		cyp26a1	oxidoreductase activity
		setd7	kinase activity
		ptpn23b	phosphoprotein phosphatase activity;phosphoprotein phosphatase activity
		slc27a6	ligase activity;transporter activity
		ubtd1a	ubiquitin-protein ligase activity
		ugt5b3	transferase activity, transferring glycosyl groups
		cyp7c1	oxidoreductase activity
		polr3k	DNA-directed RNA polymerase activity;nucleotidyltransferase activity;nucleic acid binding
		zgc:66382	serine-type peptidase activity
		plcg2	phospholipase activity;calcium ion binding;receptor binding;small GTPase regulator activity;guanyl-nucleotide exchange factor activity
		GUCY2C	adenylate cyclase activity;guanylate cyclase activity
		ddx3	RNA helicase activity;translation initiation factor activity;translation initiation factor activity;translation initiation factor activity
		cp	oxidoreductase activity;serine-type peptidase activity;metallopeptidase activity;receptor activity;lipid transporter activity;transmembrane transporter activity;receptor binding;enzyme regulator activity
		abcf2a	ATPase activity, coupled to transmembrane movement of substances;transmembrane transporter activity;translation elongation factor activity;translation elongation factor activity;translation elongation factor activity
		acsl4a	ligase activity;transporter activity
		znf292b	sequence-specific DNA binding transcription factor activity;nuclease activity;sequence-specific DNA binding transcription factor activity
		zgc:113054	oxidoreductase activity
		cry-dash	DNA photolyase activity;nucleic acid binding
		pank1a	kinase activity
		cpt1b	acetyltransferase activity
		rhpn2	catalytic activity;protein binding;small GTPase regulator activity
		gclm	ligase activity
		gtpbp10	GTPase activity;protein binding
		usp20	cysteine-type peptidase activity;ubiquitin-protein ligase activity;mRNA binding
		loxl2a	oxidoreductase activity;serine-type peptidase activity;receptor activity
		zmynd8	transcription cofactor activity;sequence-specific DNA binding transcription factor activity;ubiquitin-protein ligase activity;sequence-specific DNA binding transcription factor activity;protein binding
		nfe2l1a	sequence-specific DNA binding transcription factor activity;serine-type peptidase activity;structural constituent of cytoskeleton;sequence-specific DNA binding transcription factor activity;actin binding
		mmp13a	metallopeptidase activity
		cav2	catalytic activity;structural molecule activity;protein binding;small GTPase regulator activity
		loxl4	oxidoreductase activity;serine-type peptidase activity;receptor activity
		dhx34	RNA helicase activity;nucleic acid binding
		zgc:162184	cysteine-type peptidase activity;calcium ion binding;calmodulin binding;calcium-dependent phospholipid binding
		cars2	aminoacyl-tRNA ligase activity
		dhrs13l1	oxidoreductase activity
		pipox	oxidoreductase activity
		mettl7a	methyltransferase activity
		mat2aa	nucleotidyltransferase activity
		srsf5a	catalytic activity;mRNA binding
		brd2a	acetyltransferase activity;nucleic acid binding;chromatin binding
		serpinh1a	serine-type peptidase activity;peptidase inhibitor activity
		sik2b	protein kinase activity
		rbmx	catalytic activity;structural constituent of ribosome;poly(A) RNA binding
		cyp1a	oxidoreductase activity
		hmox1	oxidoreductase activity
		cpsf4	endoribonuclease activity;nucleic acid binding
		lrrc40	kinase activity;adenylate cyclase activity;receptor activity;growth factor activity;kinase regulator activity
		etnk2	kinase activity
		comta	methyltransferase activity
		zgc:112160	serine-type peptidase activity
		ugt5d1	transferase activity, transferring glycosyl groups
		ddx21	RNA helicase activity;translation initiation factor activity;translation initiation factor activity;translation initiation factor activity
		pdia4	protein disulfide isomerase activity
		atp13a	hydrolase activity;ion channel activity;cation transmembrane transporter activity
		POR	oxidoreductase activity
		nfkbiab	phospholipase activity;protein binding
		ube2q2	ligase activity
		hsd17b12a	oxidoreductase activity
		pus7	catalytic activity
		ercc6	DNA helicase activity;nucleic acid binding
		arg2	hydrolase activity
		arhgap27	catalytic activity;protein binding;small GTPase regulator activity
		cyp27c1	oxidoreductase activity
		soat1	transferase activity, transferring acyl groups
		sesn2	oxidoreductase activity;peroxidase activity
		mlphb	motor activity;structural constituent of cytoskeleton;actin binding;small GTPase regulator activity
		socs8	kinase activity;cytokine activity;kinase inhibitor activity;kinase regulator activity
		grk7a	protein kinase activity
		cdk9	non-membrane spanning protein tyrosine kinase activity
		b3gnt2b	transferase activity, transferring glycosyl groups
		trib3	protein kinase activity
		fasn	oxidoreductase activity;methyltransferase activity;transferase activity, transferring acyl groups;hydrolase activity, acting on ester bonds;ligase activity
		azin1a	carboxy-lyase activity
		usp44	cysteine-type peptidase activity;ubiquitin-protein ligase activity;mRNA binding
		lipg	lipase activity
		cry2b	DNA photolyase activity;nucleic acid binding
		socs3b	kinase activity;cytokine activity;kinase inhibitor activity;kinase regulator activity
		pfkfb3	carbohydrate phosphatase activity;carbohydrate phosphatase activity
		large	transferase activity, transferring glycosyl groups
		grk1b	protein kinase activity
		otud3	peptidase activity;nucleic acid binding
		rtel1	DNA helicase activity;nucleic acid binding
		zgc:101549	acetyltransferase activity;lyase activity
		mmp30	metallopeptidase activity
		hephl1	oxidoreductase activity;serine-type peptidase activity;metallopeptidase activity;receptor activity;lipid transporter activity;transmembrane transporter activity;receptor binding;enzyme regulator activity
		alg1	transferase activity, transferring glycosyl groups
		helb	RNA helicase activity;nucleic acid binding
		zgc:123217	serine-type peptidase activity
	enzyme regulator activity (GO:0030234)
		wdr43	kinase activity;hydrolase activity, acting on ester bonds;mRNA binding;protein binding;kinase inhibitor activity;kinase regulator activity
		ccnt2b	transcription cofactor activity;sequence-specific DNA binding transcription factor activity;kinase activity;sequence-specific DNA binding transcription factor activity;mRNA binding;protein binding;kinase activator activity;kinase regulator activity
		serpinh1b	serine-type peptidase activity;peptidase inhibitor activity
		tbc1d17	hydrolase activity;protein binding;small GTPase regulator activity
		rcvrna	catalytic activity;calcium ion binding;protein binding;small GTPase regulator activity
		ppm1nb	kinase activity;phosphoprotein phosphatase activity;phosphoprotein phosphatase activity;protein binding;kinase inhibitor activity;kinase regulator activity
		zgc:73075	catalytic activity;calcium ion binding;protein binding;small GTPase regulator activity
		axin2	GTPase activity;pyrophosphatase activity;protein binding;enzyme activator activity
		ralgps2	catalytic activity;protein binding;small GTPase regulator activity;guanyl-nucleotide exchange factor activity
		xiap	peptidase activity;protein binding;peptidase inhibitor activity
		dynll1	catalytic activity;structural constituent of cytoskeleton;protein binding;enzyme inhibitor activity
		sos2	catalytic activity;protein binding;small GTPase regulator activity;guanyl-nucleotide exchange factor activity
		ADAMTS15	metallopeptidase activity;protein binding;serine-type endopeptidase inhibitor activity
		guca1c	catalytic activity;calcium ion binding;protein binding;small GTPase regulator activity
		adamts8a	metallopeptidase activity;protein binding;serine-type endopeptidase inhibitor activity
		sb:cb37	peptidase activity;cytokine activity;serine-type endopeptidase inhibitor activity
		plcg2	phospholipase activity;calcium ion binding;receptor binding;small GTPase regulator activity;guanyl-nucleotide exchange factor activity
		cp	oxidoreductase activity;serine-type peptidase activity;metallopeptidase activity;receptor activity;lipid transporter activity;transmembrane transporter activity;receptor binding;enzyme regulator activity
		rhpn2	catalytic activity;protein binding;small GTPase regulator activity
		cav2	catalytic activity;structural molecule activity;protein binding;small GTPase regulator activity
		serpinh1a	serine-type peptidase activity;peptidase inhibitor activity
		lrrc40	kinase activity;adenylate cyclase activity;receptor activity;growth factor activity;kinase regulator activity
		arhgap27	catalytic activity;protein binding;small GTPase regulator activity
		mlphb	motor activity;structural constituent of cytoskeleton;actin binding;small GTPase regulator activity
		socs8	kinase activity;cytokine activity;kinase inhibitor activity;kinase regulator activity
		socs3b	kinase activity;cytokine activity;kinase inhibitor activity;kinase regulator activity
		hephl1	oxidoreductase activity;serine-type peptidase activity;metallopeptidase activity;receptor activity;lipid transporter activity;transmembrane transporter activity;receptor binding;enzyme regulator activity
	nucleic acid binding transcription factor activity (GO:0001071)
		ccnt2b	transcription cofactor activity;sequence-specific DNA binding transcription factor activity;kinase activity;sequence-specific DNA binding transcription factor activity;mRNA binding;protein binding;kinase activator activity;kinase regulator activity
		ing3	transcription cofactor activity;sequence-specific DNA binding transcription factor activity;sequence-specific DNA binding transcription factor activity;chromatin binding;protein binding
		nr1d1	ligand-activated sequence-specific DNA binding RNA polymerase II transcription factor activity;ligand-activated sequence-specific DNA binding RNA polymerase II transcription factor activity;ligand-activated sequence-specific DNA binding RNA polymerase II transcription factor activity
		tab2	sequence-specific DNA binding transcription factor activity;sequence-specific DNA binding transcription factor activity
		tcf7l1b	nucleic acid binding transcription factor activity;DNA binding;protein binding
		six7	sequence-specific DNA binding transcription factor activity;sequence-specific DNA binding transcription factor activity
		atf3	sequence-specific DNA binding transcription factor activity;sequence-specific DNA binding transcription factor activity
		msxb	sequence-specific DNA binding transcription factor activity;sequence-specific DNA binding transcription factor activity
		nr0b2a	ligand-activated sequence-specific DNA binding RNA polymerase II transcription factor activity;ligand-activated sequence-specific DNA binding RNA polymerase II transcription factor activity;ligand-activated sequence-specific DNA binding RNA polymerase II transcription factor activity
		smyd4	transcription cofactor activity;sequence-specific DNA binding transcription factor activity;sequence-specific DNA binding transcription factor activity;protein binding
		tfap4	sequence-specific DNA binding transcription factor activity;sequence-specific DNA binding transcription factor activity
		junbb	sequence-specific DNA binding transcription factor activity;sequence-specific DNA binding transcription factor activity
		cebpd	sequence-specific DNA binding transcription factor activity;sequence-specific DNA binding transcription factor activity
		nr2f6a	ligand-activated sequence-specific DNA binding RNA polymerase II transcription factor activity;ligand-activated sequence-specific DNA binding RNA polymerase II transcription factor activity;ligand-activated sequence-specific DNA binding RNA polymerase II transcription factor activity
		srebf1	sequence-specific DNA binding transcription factor activity;sequence-specific DNA binding transcription factor activity
		aebp2	sequence-specific DNA binding transcription factor activity;sequence-specific DNA binding transcription factor activity
		sall4	sequence-specific DNA binding transcription factor activity;sequence-specific DNA binding transcription factor activity
		pir	transcription cofactor activity;sequence-specific DNA binding transcription factor activity;sequence-specific DNA binding transcription factor activity;protein binding
		ewsr1b	sequence-specific DNA binding transcription factor activity;catalytic activity;sequence-specific DNA binding transcription factor activity;mRNA binding
		tefb	sequence-specific DNA binding transcription factor activity;sequence-specific DNA binding transcription factor activity
		tefa	sequence-specific DNA binding transcription factor activity;sequence-specific DNA binding transcription factor activity
		rxrba	ligand-activated sequence-specific DNA binding RNA polymerase II transcription factor activity;ligand-activated sequence-specific DNA binding RNA polymerase II transcription factor activity;ligand-activated sequence-specific DNA binding RNA polymerase II transcription factor activity
		pogzb	sequence-specific DNA binding transcription factor activity;sequence-specific DNA binding transcription factor activity
		dmbx1a	sequence-specific DNA binding transcription factor activity;sequence-specific DNA binding transcription factor activity
		gli1	sequence-specific DNA binding transcription factor activity;sequence-specific DNA binding transcription factor activity
		znf526	sequence-specific DNA binding transcription factor activity;sequence-specific DNA binding transcription factor activity
		shox2	sequence-specific DNA binding transcription factor activity;sequence-specific DNA binding transcription factor activity
		nr1i2	ligand-activated sequence-specific DNA binding RNA polymerase II transcription factor activity;ligand-activated sequence-specific DNA binding RNA polymerase II transcription factor activity;ligand-activated sequence-specific DNA binding RNA polymerase II transcription factor activity
		fosl1a	sequence-specific DNA binding transcription factor activity;sequence-specific DNA binding transcription factor activity
		grhl3	sequence-specific DNA binding transcription factor activity;sequence-specific DNA binding transcription factor activity
		metap1d	sequence-specific DNA binding transcription factor activity;metallopeptidase activity;sequence-specific DNA binding transcription factor activity
		jund	sequence-specific DNA binding transcription factor activity;sequence-specific DNA binding transcription factor activity
		ubtfl	sequence-specific DNA binding transcription factor activity;sequence-specific DNA binding transcription factor activity;chromatin binding;receptor binding
		zfyve26	sequence-specific DNA binding transcription factor activity;sequence-specific DNA binding transcription factor activity
		bcl6ab	sequence-specific DNA binding transcription factor activity;sequence-specific DNA binding transcription factor activity
		dcp1a	transcription cofactor activity;sequence-specific DNA binding transcription factor activity;sequence-specific DNA binding transcription factor activity;protein binding
		grhl2b	sequence-specific DNA binding transcription factor activity;sequence-specific DNA binding transcription factor activity
		nr1d4a	ligand-activated sequence-specific DNA binding RNA polymerase II transcription factor activity;ligand-activated sequence-specific DNA binding RNA polymerase II transcription factor activity;ligand-activated sequence-specific DNA binding RNA polymerase II transcription factor activity
		znf292b	sequence-specific DNA binding transcription factor activity;nuclease activity;sequence-specific DNA binding transcription factor activity
		ets2	sequence-specific DNA binding transcription factor activity;sequence-specific DNA binding transcription factor activity;receptor binding
		fosl2	sequence-specific DNA binding transcription factor activity;sequence-specific DNA binding transcription factor activity
		tbpl2	sequence-specific DNA binding transcription factor activity;sequence-specific DNA binding transcription factor activity
		bcl6a	sequence-specific DNA binding transcription factor activity;sequence-specific DNA binding transcription factor activity
		zmynd8	transcription cofactor activity;sequence-specific DNA binding transcription factor activity;ubiquitin-protein ligase activity;sequence-specific DNA binding transcription factor activity;protein binding
		nfe2l1a	sequence-specific DNA binding transcription factor activity;serine-type peptidase activity;structural constituent of cytoskeleton;sequence-specific DNA binding transcription factor activity;actin binding
		per3	transcription cofactor activity;sequence-specific DNA binding transcription factor activity;sequence-specific DNA binding transcription factor activity;protein binding
		samd11	sequence-specific DNA binding transcription factor activity;sequence-specific DNA binding transcription factor activity;chromatin binding
		sp4	transcription cofactor activity;sequence-specific DNA binding transcription factor activity;sequence-specific DNA binding transcription factor activity;protein binding
		rreb1b	sequence-specific DNA binding transcription factor activity;sequence-specific DNA binding transcription factor activity
		gabpa	sequence-specific DNA binding transcription factor activity;sequence-specific DNA binding transcription factor activity;receptor binding
		znf687b	sequence-specific DNA binding transcription factor activity;sequence-specific DNA binding transcription factor activity
		prdm10	sequence-specific DNA binding transcription factor activity;sequence-specific DNA binding transcription factor activity
		tbx1	sequence-specific DNA binding transcription factor activity;sequence-specific DNA binding transcription factor activity
		sp9	sequence-specific DNA binding transcription factor activity;sequence-specific DNA binding transcription factor activity
		rreb1a	sequence-specific DNA binding transcription factor activity;sequence-specific DNA binding transcription factor activity
		znf574	sequence-specific DNA binding transcription factor activity;sequence-specific DNA binding transcription factor activity
		npas2	sequence-specific DNA binding transcription factor activity;sequence-specific DNA binding transcription factor activity
		ubtf	sequence-specific DNA binding transcription factor activity;sequence-specific DNA binding transcription factor activity;chromatin binding;receptor binding
		cebpb	sequence-specific DNA binding transcription factor activity;sequence-specific DNA binding transcription factor activity
		bcl11aa	sequence-specific DNA binding transcription factor activity;sequence-specific DNA binding transcription factor activity
		phf20b	sequence-specific DNA binding transcription factor activity;sequence-specific DNA binding transcription factor activity
		kdm6al	sequence-specific DNA binding transcription factor activity;sequence-specific DNA binding transcription factor activity
		junba	sequence-specific DNA binding transcription factor activity;sequence-specific DNA binding transcription factor activity
		nfil3-2	sequence-specific DNA binding transcription factor activity;sequence-specific DNA binding transcription factor activity
		maff	sequence-specific DNA binding transcription factor activity;sequence-specific DNA binding transcription factor activity
		rorca	ligand-activated sequence-specific DNA binding RNA polymerase II transcription factor activity;ligand-activated sequence-specific DNA binding RNA polymerase II transcription factor activity;ligand-activated sequence-specific DNA binding RNA polymerase II transcription factor activity
		nfil3-6	sequence-specific DNA binding transcription factor activity;sequence-specific DNA binding transcription factor activity
		smad9	sequence-specific DNA binding transcription factor activity;sequence-specific DNA binding transcription factor activity
		znf532	sequence-specific DNA binding transcription factor activity;sequence-specific DNA binding transcription factor activity
		msxd	sequence-specific DNA binding transcription factor activity;sequence-specific DNA binding transcription factor activity
		plekhf1	sequence-specific DNA binding transcription factor activity;sequence-specific DNA binding transcription factor activity
		jdp2	sequence-specific DNA binding transcription factor activity;sequence-specific DNA binding transcription factor activity
		jarid2b	sequence-specific DNA binding transcription factor activity;sequence-specific DNA binding transcription factor activity
		per2	transcription cofactor activity;sequence-specific DNA binding transcription factor activity;sequence-specific DNA binding transcription factor activity;protein binding
		nr4a1	ligand-activated sequence-specific DNA binding RNA polymerase II transcription factor activity;ligand-activated sequence-specific DNA binding RNA polymerase II transcription factor activity;ligand-activated sequence-specific DNA binding RNA polymerase II transcription factor activity
		irx3a	sequence-specific DNA binding transcription factor activity;sequence-specific DNA binding transcription factor activity
		hivep1	sequence-specific DNA binding transcription factor activity;sequence-specific DNA binding transcription factor activity
		tfdp1b	sequence-specific DNA binding transcription factor activity;sequence-specific DNA binding transcription factor activity
		elf3	sequence-specific DNA binding transcription factor activity;sequence-specific DNA binding transcription factor activity;receptor binding
		cbx7a	sequence-specific DNA binding transcription factor activity;sequence-specific DNA binding transcription factor activity;chromatin binding
		cnot7	sequence-specific DNA binding transcription factor activity;sequence-specific DNA binding transcription factor activity
	protein binding transcription factor activity (GO:0000988)
		ccnt2b	transcription cofactor activity;sequence-specific DNA binding transcription factor activity;kinase activity;sequence-specific DNA binding transcription factor activity;mRNA binding;protein binding;kinase activator activity;kinase regulator activity
		ing3	transcription cofactor activity;sequence-specific DNA binding transcription factor activity;sequence-specific DNA binding transcription factor activity;chromatin binding;protein binding
		smyd4	transcription cofactor activity;sequence-specific DNA binding transcription factor activity;sequence-specific DNA binding transcription factor activity;protein binding
		pir	transcription cofactor activity;sequence-specific DNA binding transcription factor activity;sequence-specific DNA binding transcription factor activity;protein binding
		dcp1a	transcription cofactor activity;sequence-specific DNA binding transcription factor activity;sequence-specific DNA binding transcription factor activity;protein binding
		zmynd8	transcription cofactor activity;sequence-specific DNA binding transcription factor activity;ubiquitin-protein ligase activity;sequence-specific DNA binding transcription factor activity;protein binding
		per3	transcription cofactor activity;sequence-specific DNA binding transcription factor activity;sequence-specific DNA binding transcription factor activity;protein binding
		sp4	transcription cofactor activity;sequence-specific DNA binding transcription factor activity;sequence-specific DNA binding transcription factor activity;protein binding
		per2	transcription cofactor activity;sequence-specific DNA binding transcription factor activity;sequence-specific DNA binding transcription factor activity;protein binding
	receptor activity (GO:0004872)
		slc20a1b	receptor activity;transmembrane transporter activity
		nr1d1	ligand-activated sequence-specific DNA binding RNA polymerase II transcription factor activity;ligand-activated sequence-specific DNA binding RNA polymerase II transcription factor activity;ligand-activated sequence-specific DNA binding RNA polymerase II transcription factor activity
		nr0b2a	ligand-activated sequence-specific DNA binding RNA polymerase II transcription factor activity;ligand-activated sequence-specific DNA binding RNA polymerase II transcription factor activity;ligand-activated sequence-specific DNA binding RNA polymerase II transcription factor activity
		nr2f6a	ligand-activated sequence-specific DNA binding RNA polymerase II transcription factor activity;ligand-activated sequence-specific DNA binding RNA polymerase II transcription factor activity;ligand-activated sequence-specific DNA binding RNA polymerase II transcription factor activity
		rtn4rl2a	receptor activity
		rxrba	ligand-activated sequence-specific DNA binding RNA polymerase II transcription factor activity;ligand-activated sequence-specific DNA binding RNA polymerase II transcription factor activity;ligand-activated sequence-specific DNA binding RNA polymerase II transcription factor activity
		nr1i2	ligand-activated sequence-specific DNA binding RNA polymerase II transcription factor activity;ligand-activated sequence-specific DNA binding RNA polymerase II transcription factor activity;ligand-activated sequence-specific DNA binding RNA polymerase II transcription factor activity
		vsig10	phosphoprotein phosphatase activity;phosphoprotein phosphatase activity;receptor activity
		itgb4	receptor activity
		ogfr	receptor activity
		tspo	receptor activity;transmembrane transporter activity
		slc20a1a	receptor activity;transmembrane transporter activity
		cxcr4a	G-protein coupled receptor activity
		nr1d4a	ligand-activated sequence-specific DNA binding RNA polymerase II transcription factor activity;ligand-activated sequence-specific DNA binding RNA polymerase II transcription factor activity;ligand-activated sequence-specific DNA binding RNA polymerase II transcription factor activity
		col5a3b	receptor activity;extracellular matrix structural constituent;transmembrane transporter activity
		cp	oxidoreductase activity;serine-type peptidase activity;metallopeptidase activity;receptor activity;lipid transporter activity;transmembrane transporter activity;receptor binding;enzyme regulator activity
		loxl2a	oxidoreductase activity;serine-type peptidase activity;receptor activity
		loxl4	oxidoreductase activity;serine-type peptidase activity;receptor activity
		impg1a	receptor activity
		lrrc40	kinase activity;adenylate cyclase activity;receptor activity;growth factor activity;kinase regulator activity
		npc1	receptor activity
		il6st	cytokine receptor activity;cytokine activity
		rorca	ligand-activated sequence-specific DNA binding RNA polymerase II transcription factor activity;ligand-activated sequence-specific DNA binding RNA polymerase II transcription factor activity;ligand-activated sequence-specific DNA binding RNA polymerase II transcription factor activity
		nr4a1	ligand-activated sequence-specific DNA binding RNA polymerase II transcription factor activity;ligand-activated sequence-specific DNA binding RNA polymerase II transcription factor activity;ligand-activated sequence-specific DNA binding RNA polymerase II transcription factor activity
		hephl1	oxidoreductase activity;serine-type peptidase activity;metallopeptidase activity;receptor activity;lipid transporter activity;transmembrane transporter activity;receptor binding;enzyme regulator activity
		f3b	receptor activity
	structural molecule activity (GO:0005198)
		serp1	structural constituent of ribosome;nucleic acid binding
		plek2	structural constituent of cytoskeleton
		UBB	structural constituent of ribosome;nucleic acid binding
		enc1	structural constituent of cytoskeleton;actin binding
		mknk1	protein kinase activity;structural constituent of cytoskeleton;microtubule binding
		dynll1	catalytic activity;structural constituent of cytoskeleton;protein binding;enzyme inhibitor activity
		c1ql3b	extracellular matrix structural constituent
		fign	hydrolase activity;structural constituent of cytoskeleton;microtubule binding
		prickle1a	structural constituent of cytoskeleton
		col5a3b	receptor activity;extracellular matrix structural constituent;transmembrane transporter activity
		gas2l3	structural constituent of cytoskeleton;actin binding
		nes	structural constituent of cytoskeleton
		nfe2l1a	sequence-specific DNA binding transcription factor activity;serine-type peptidase activity;structural constituent of cytoskeleton;sequence-specific DNA binding transcription factor activity;actin binding
		cav2	catalytic activity;structural molecule activity;protein binding;small GTPase regulator activity
		rbmx	catalytic activity;structural constituent of ribosome;poly(A) RNA binding
		sorbs3	structural constituent of cytoskeleton
		synpo2b	structural constituent of cytoskeleton;actin binding
		nedd9	structural constituent of cytoskeleton
		mlphb	motor activity;structural constituent of cytoskeleton;actin binding;small GTPase regulator activity
	translation regulator activity (GO:0045182)
		pl10	RNA helicase activity;translation initiation factor activity;translation initiation factor activity;translation initiation factor activity
		eif3bb	translation initiation factor activity;translation initiation factor activity;translation initiation factor activity
		bzw1b	nuclease activity;translation initiation factor activity;translation initiation factor activity;translation initiation factor activity
		ddx3	RNA helicase activity;translation initiation factor activity;translation initiation factor activity;translation initiation factor activity
		abcf2a	ATPase activity, coupled to transmembrane movement of substances;transmembrane transporter activity;translation elongation factor activity;translation elongation factor activity;translation elongation factor activity
		ddx21	RNA helicase activity;translation initiation factor activity;translation initiation factor activity;translation initiation factor activity
	transporter activity (GO:0005215)
		slc20a1b	receptor activity;transmembrane transporter activity
		rhcga	cation transmembrane transporter activity
		VDAC3	voltage-gated ion channel activity;anion channel activity
		clcn5	anion channel activity
		kcnk5b	voltage-gated potassium channel activity;cation channel activity;cation transmembrane transporter activity
		slc16a12b	transmembrane transporter activity
		slc35g2b	transmembrane transporter activity
		abcb6a	pyrophosphatase activity;transmembrane transporter activity
		zgc:101765	oxidoreductase activity;transporter activity
		kcnv2b	voltage-gated potassium channel activity;cation channel activity;cation transmembrane transporter activity
		slc25a38a	amino acid transmembrane transporter activity;transmembrane transporter activity;calcium ion binding;calmodulin binding
		slc7a3a	amino acid transmembrane transporter activity;transmembrane transporter activity
		slc26a5	transmembrane transporter activity
		abcc4	ATPase activity, coupled to transmembrane movement of substances;transmembrane transporter activity
		slc1a5	cation transmembrane transporter activity
		acsl4l	ligase activity;transporter activity
		cnga3a	voltage-gated ion channel activity;cation channel activity;cyclic nucleotide-gated ion channel activity;cation transmembrane transporter activity;nucleotide binding
		cacna2d4a	cation transmembrane transporter activity
		abca1a	ATPase activity, coupled to transmembrane movement of substances;transmembrane transporter activity
		slc13a2	cation transmembrane transporter activity
		tspo	receptor activity;transmembrane transporter activity
		slc20a1a	receptor activity;transmembrane transporter activity
		slc25a43	amino acid transmembrane transporter activity;transmembrane transporter activity;calcium ion binding;calmodulin binding
		slc27a6	ligase activity;transporter activity
		col5a3b	receptor activity;extracellular matrix structural constituent;transmembrane transporter activity
		cp	oxidoreductase activity;serine-type peptidase activity;metallopeptidase activity;receptor activity;lipid transporter activity;transmembrane transporter activity;receptor binding;enzyme regulator activity
		abcf2a	ATPase activity, coupled to transmembrane movement of substances;transmembrane transporter activity;translation elongation factor activity;translation elongation factor activity;translation elongation factor activity
		acsl4a	ligase activity;transporter activity
		slc16a9b	transmembrane transporter activity
		cacna2d4b	cation transmembrane transporter activity
		slc25a1a	amino acid transmembrane transporter activity;transmembrane transporter activity;calcium ion binding;calmodulin binding
		slco2a1	transmembrane transporter activity
		atp13a	hydrolase activity;ion channel activity;cation transmembrane transporter activity
		ucp1	amino acid transmembrane transporter activity;transmembrane transporter activity;calcium ion binding;calmodulin binding
		slc45a4	carbohydrate transmembrane transporter activity;transmembrane transporter activity
		SLC7A1	amino acid transmembrane transporter activity;transmembrane transporter activity
		abcd4	transmembrane transporter activity
		slc4a1a	transmembrane transporter activity
		slc25a33	amino acid transmembrane transporter activity;transmembrane transporter activity;calcium ion binding;calmodulin binding
		slc4a1b	transmembrane transporter activity
		hephl1	oxidoreductase activity;serine-type peptidase activity;metallopeptidase activity;receptor activity;lipid transporter activity;transmembrane transporter activity;receptor binding;enzyme regulator activity
		CNGB3	voltage-gated ion channel activity;cation channel activity;cyclic nucleotide-gated ion channel activity;cation transmembrane transporter activity;nucleotide binding
		cnga3b	voltage-gated ion channel activity;cation channel activity;cyclic nucleotide-gated ion channel activity;cation transmembrane transporter activity;nucleotide binding

## Sheet: Updown-regulated mol. func.
Molecular Function
	Up-regulated (differentially regulated genes; 317)
		Molecular function	GO	mapped	%
		antioxidant activity (2)	(GO:0016209)	2	0.005
		translation regulator activity (5)	(GO:0045182)	5	0.013
		protein binding TF activity (8)	(GO:0000988)	8	0.021
		structural molecule activity (9)	(GO:0005198)	9	0.023
		enzyme regulator activity (14)	(GO:0030234)	14	0.036
		receptor activity (18)	(GO:0004872)	18	0.046
		transporter activity (34)	(GO:0005215)	34	0.087
		nucleic acid binding TF activity (60)	(GO:0001071)	60	0.154
		catalytic activity (109)	(GO:0003824)	109	0.28
		binding (130)	(GO:0005488)	130	0.334
				389
	Down-regulated (differntially regulated genes; 166)
		Molecular function	GO	mapped	%
		transporter activity (9)	(GO:0005215)	9	0.048
		translation regulator activity (1)	(GO:0045182)	1	0.005
		protein binding TF activity (1)	(GO:0000988)	1	0.005
		enzyme regulator activity (13)	(GO:0030234)	13	0.07
		catalytic activity (58)	(GO:0003824)	58	0.312
		receptor activity (8)	(GO:0004872)	8	0.043
		nucleic acid binding TF activity (21)	(GO:0001071)	21	0.113
		structural molecule activity (10)	(GO:0005198)	10	0.054
		binding (65)	(GO:0005488)	65	0.349
				186

## Sheet: Up-down-regulated pro. clas.
Protein classification
	Up-regulated (differentially regulated genes; 317)
		Classification	GO	mapped	%
		ECM (13)	(PC00102)	13	0.031
		protease (16)	(PC00190)	16	0.039
		cytoskeletal protein (7)	(PC00085)	7	0.017
		transporter (32)	(PC00227)	32	0.077
		transmembrane receptor adaptor protein (2)	(PC00226)	2	0.005
		transferase (23)	(PC00220)	23	0.056
		oxidoreductase (18)	(PC00176)	18	0.044
		lyase (8)	(PC00144)	8	0.019
		cell adhesion molecule (9)	(PC00069)	9	0.022
		ligase (9)	(PC00142)	9	0.022
		nucleic acid binding (75)	(PC00171)	75	0.182
		signaling molecule (12)	(PC00207)	12	0.029
		enzyme modulator (18)	(PC00095)	18	0.044
		calcium-binding protein (13)	(PC00060)	13	0.031
		defense/immunity protein (5)	(PC00090)	5	0.012
		hydrolase (32)	(PC00121)	32	0.077
		transfer/carrier protein (12)	(PC00219)	12	0.029
		membrane traffic protein (1)	(PC00150)	1	0.002
		phosphatase (5)	(PC00181)	5	0.012
		transcription factor (60)	(PC00218)	60	0.145
		chaperone (4)	(PC00072)	4	0.01
		surfactant (1)	(PC00212)	1	0.002
		structural protein (1)	(PC00211)	1	0.002
		kinase (12)	(PC00137)	12	0.029
		storage protein (4)	(PC00210)	4	0.01
		receptor (20)	(PC00197)	20	0.048
		isomerase (1)	(PC00135)	1	0.002
				413
	Down-regulated (differentially regulated genes; 166)
		Classification	GO	mapped	%
		ECM (4)	(PC00102)	4	0.022
		protease (6)	(PC00190)	6	0.033
		cytoskeletal protein (6)	(PC00085)	6	0.033
		transporter (6)	(PC00227)	6	0.033
		transmembrane receptor adaptor protein (1)	(PC00226)	1	0.005
		transferase (15)	(PC00220)	15	0.082
		oxidoreductase (6)	(PC00176)	6	0.033
		lyase (7)	(PC00144)	7	0.038
		ligase (6)	(PC00142)	6	0.033
		nucleic acid binding (26)	(PC00171)	26	0.141
		signaling molecule (9)	(PC00207)	9	0.049
		enzyme modulator (15)	(PC00095)	15	0.082
		calcium-binding protein (8)	(PC00060)	8	0.043
		defense/immunity protein (2)	(PC00090)	2	0.011
		hydrolase (12)	(PC00121)	12	0.065
		transfer/carrier protein (1)	(PC00219)	1	0.005
		membrane traffic protein (7)	(PC00150)	7	0.038
		phosphatase (2)	(PC00181)	2	0.011
		transcription factor (21)	(PC00218)	21	0.114
		chaperone (5)	(PC00072)	5	0.027
		structural protein (2)	(PC00211)	2	0.011
		kinase (5)	(PC00137)	5	0.027
		isomerase (1)	(PC00135)	1	0.005
		receptor (11)	(PC00197)	11	0.06
				184
