# Supplementary material for: Comparative transcriptomic profiling of hydrogen peroxide signaling networks in zebrafish and human keratinocytes: Implications toward conservation, migration and wound healing
Source: Sci Rep. 2016 Feb 5;6:20328. doi: 10.1038/srep20328 (PMC4742856; doi:10.1038/srep20328)
Supplement: Supplementary Worksheet 4 [file srep20328-s5.xls]

## Sheet: Sheet0
© 2000-2014 QIAGEN. All rights reserved.
Upstream Regulator	Log Ratio	Molecule Type	Predicted Activation State	Activation z-score	p-value of overlap	Target molecules in dataset	Mechanistic Network
hydrogen peroxide		chemical - endogenous mammalian		1.552	1.80E-08	APAF1,ATF3,CTSS,CXCR4,CYP1A1,DNAJB1,DUSP10,ENC1,ETS2,FOSL1,GADD45A,GADD45B,HMOX1,KLF4,LDLR,MMP8,MMP9,NOX1,NR4A1,ODC1,OSGIN1,PDIA4,PRDX1,RIOK3,SERPINH1,SGK1,SLC20A1,TRIB3,WDR26	145 (20)
FOXO1	0.456	transcription regulator	Activated	2.515	3.34E-08	A2M,AGXT,APAF1,ATG14,CS,FOXO1,G6PC,GADD45A,GADD45B,GPAM,HMOX1,IGFBP1,IKZF2,KLF4,MMP9,NPC1,PCK1,Rcan1,RICTOR,SGK1,Slc25a1,SREBF1,TRAF6,TRIB3	124 (20)
CHUK	-0.013	kinase		0.408	3.50E-06	ATF3,CEBPD,CP,CXCR3,CYP7B1,F3,GADD45B,HLA-A,HMOX1,HSP90AA1,LIFR,MMP9,NFKBIA,SGK1,SOCS3,SQSTM1	140 (17)
EGF	-0.095	growth factor		1.964	4.03E-06	ACSL4,ATF3,CEBPD,CISH,CXCR3,CXCR4,CYP1A1,CYR61,DNAI1,EIF2AK3,ELF3,ETS2,F3,FOSL1,GADD45A,HMOX1,IGFBP1,JUND,MMP9,NR4A1,ODC1,SLC9A2,SOCS3,SP4,SREBF1,XIAP	108 (19)
Overlapping genes (RNAseq and CTD-Comparative Toxicogenomic Database)
ATF3
CEBPB
DHX34
DNAJA1
EPHA2
HBP1
HMOX1
IL1B
JDP2
MKNK1
MMP9
NRF1
ODC1
PCK1
PER2
PLEK2
RGS2
SLC12A8
SQSTM1
UBTF
ZCCHCP
