# Supplementary material for: Comparative transcriptomic profiling of hydrogen peroxide signaling networks in zebrafish and human keratinocytes: Implications toward conservation, migration and wound healing
Source: Sci Rep. 2016 Feb 5;6:20328. doi: 10.1038/srep20328 (PMC4742856; doi:10.1038/srep20328)
Supplement: Supplementary Worksheet 5 [file srep20328-s6.xls]

## Sheet: Sheet0
Ingenuity Canonical Pathways	-log(p-value)	Ratio	Molecules
NRF2-mediated Oxidative Stress Response	5.91E00	4.62E-02	HMOX1,KEAP1,DNAJC3,JUND,FOSL1,SQSTM1,JUNB,DNAJB1,DNAJA1
VDR/RXR Activation	2.93E00	4.55E-02	CYP24A1,CEBPB,IGFBP1,KLF4
LXR/RXR Activation	2.23E00	2.88E-02	SREBF1,ARG2,MMP9,ABCA1
IL-10 Signaling	2.11E00	3.85E-02	HMOX1,SOCS3,ARG2
Glycine Biosynthesis III	1.93E00	1.67E-01	AGXT
Putrescine Biosynthesis III	1.93E00	2.5E-01	ODC1
Aldosterone Signaling in Epithelial Cells	1.89E00	2.38E-02	DNAJC3,HSP90AA1,DNAJB1,DNAJA1
Nucleotide Excision Repair Pathway	1.74E00	5.56E-02	ERCC6,XPC
IGF-1 Signaling	1.7E00	2.8E-02	SOCS3,IGFBP1,CYR61
Estrogen Biosynthesis	1.67E00	4.08E-02	CYP1A1,HSD17B12
Inhibition of Matrix Metalloproteases	1.65E00	5E-02	MMP10,MMP9
HIF1α Signaling	1.63E00	2.68E-02	MMP10,HSP90AA1,MMP9
Heme Degradation	1.63E00	9.09E-02	HMOX1
Arginine Degradation I (Arginase Pathway)	1.63E00	7.69E-02	ARG2
Type II Diabetes Mellitus Signaling	1.5E00	1.75E-02	SOCS3,ACSL4,CEBPB
Urea Cycle	1.46E00	5E-02	ARG2
Tetrapyrrole Biosynthesis II	1.46E00	7.14E-02	ALAS1
Arginine Degradation VI (Arginase 2 Pathway)	1.46E00	6.25E-02	ARG2
LPS/IL-1 Mediated Inhibition of RXR Function	1.37E00	1.63E-02	SREBF1,ACSL4,ALAS1,ABCA1
Airway Pathology in Chronic Obstructive Pulmonary Disease	1.33E00	9.09E-02	MMP9
Citrulline Biosynthesis	1.33E00	3.85E-02	ARG2
Assembly of RNA Polymerase I Complex	1.28E00	7.69E-02	UBTF
Heme Biosynthesis II	1.24E00	4.17E-02	ALAS1
PXR/RXR Activation	1.22E00	2.17E-02	IGFBP1,ALAS1
Protein Ubiquitination Pathway	1.19E00	1.48E-02	DNAJC3,HSP90AA1,DNAJB1,DNAJA1
Oleate Biosynthesis II (Animals)	1.16E00	5.56E-02	SCD5
Prolactin Signaling	1.16E00	2.38E-02	SOCS3,CEBPB
Fatty Acid Activation	1.13E00	5.26E-02	ACSL4
Choline Biosynthesis III	1.13E00	4.55E-02	HMOX1
Acute Phase Response Signaling	1.1E00	1.66E-02	HMOX1,SOCS3,CEBPB
Superpathway of Citrulline Metabolism	1.1E00	2.63E-02	ARG2
The Visual Cycle	1.07E00	3.57E-02	LRAT
TR/RXR Activation	1.04E00	1.83E-02	SREBF1,PCK1
Xenobiotic Metabolism Signaling	1.04E00	1.32E-02	HMOX1,CYP1A1,KEAP1,HSP90AA1
γ-linolenate Biosynthesis II (Animals)	1.02E00	4.17E-02	ACSL4
Mitochondrial L-carnitine Shuttle Pathway	1.02E00	4.55E-02	ACSL4
Bladder Cancer Signaling	1.01E00	2.06E-02	MMP10,MMP9
Superpathway of Inositol Phosphate Compounds	1.01E00	1.3E-02	SOCS3,ITPKB,MTMR8
Endoplasmic Reticulum Stress Pathway	9.93E-01	5.26E-02	DNAJC3
1D-myo-inositol Hexakisphosphate Biosynthesis II (Mammalian)	9.71E-01	3.57E-02	ITPKB
D-myo-inositol (1,3,4)-trisphosphate Biosynthesis	9.71E-01	4E-02	ITPKB
GADD45 Signaling	9.5E-01	4.17E-02	GADD45B
Telomerase Signaling	9.18E-01	1.89E-02	ELF3,HSP90AA1
Nitric Oxide Signaling in the Cardiovascular System	9.18E-01	1.6E-02	HSP90AA1,ARG2
Polyamine Regulation in Colon Cancer	9.11E-01	3.33E-02	ODC1
Pancreatic Adenocarcinoma Signaling	8.77E-01	1.56E-02	HMOX1,MMP9
IL-22 Signaling	8.76E-01	4E-02	SOCS3
Tumoricidal Function of Hepatic Natural Killer Cells	8.76E-01	3.7E-02	LYVE1
Superpathway of D-myo-inositol (1,4,5)-trisphosphate Metabolism	8.76E-01	3.03E-02	ITPKB
Role of JAK family kinases in IL-6-type Cytokine Signaling	8.59E-01	3.57E-02	SOCS3
cAMP-mediated signaling	8.46E-01	1.33E-02	PDE8A,CNGB3,MC1R
Androgen Signaling	8.45E-01	1.38E-02	HSP90AA1,DNAJB1
Gαs Signaling	8.45E-01	1.6E-02	CNGB3,MC1R
Bupropion Degradation	8.44E-01	3.03E-02	CYP1A1
IL-15 Production	8.28E-01	3.23E-02	MST1R
Acetone Degradation I (to Methylglyoxal)	8.28E-01	2.78E-02	CYP1A1
Hereditary Breast Cancer Signaling	8.21E-01	1.49E-02	GADD45B,XPC
IL-6 Signaling	8.21E-01	1.61E-02	SOCS3,CEBPB
Sperm Motility	8.1E-01	1.4E-02	CNGB3,MST1R
D-myo-inositol (1,4,5,6)-Tetrakisphosphate Biosynthesis	7.92E-01	1.41E-02	SOCS3,MTMR8
D-myo-inositol (3,4,5,6)-tetrakisphosphate Biosynthesis	7.92E-01	1.41E-02	SOCS3,MTMR8
Fatty Acid β-oxidation I	7.86E-01	2.22E-02	ACSL4
Role of p14/p19ARF in Tumor Suppression	7.86E-01	2.86E-02	UBTF
Estrogen Receptor Signaling	7.6E-01	1.47E-02	PCK1,IGFBP1
Triacylglycerol Biosynthesis	7.49E-01	2.17E-02	LPIN1
eNOS Signaling	7.39E-01	1.29E-02	HSP90AA1,CNGB3
Circadian Rhythm Signaling	7.37E-01	2.63E-02	PER2
IL-9 Signaling	7.37E-01	2.5E-02	SOCS3
Inhibition of Angiogenesis by TSP1	7.37E-01	2.38E-02	MMP9
Role of JAK2 in Hormone-like Cytokine Signaling	7.37E-01	2.7E-02	SOCS3
Cell Cycle Regulation by BTG Family Proteins	7.26E-01	2.56E-02	CNOT7
IL-17A Signaling in Fibroblasts	7.26E-01	2.5E-02	CEBPB
tRNA Splicing	7.26E-01	2.17E-02	PDE8A
Stearate Biosynthesis I (Animals)	7.26E-01	2.04E-02	ACSL4
IL-12 Signaling and Production in Macrophages	7.24E-01	1.27E-02	CEBPB,MST1R
Relaxin Signaling	7.1E-01	1.22E-02	PDE8A,MMP9
D-myo-inositol-5-phosphate Metabolism	7.1E-01	1.26E-02	SOCS3,MTMR8
3-phosphoinositide Degradation	7.05E-01	1.25E-02	SOCS3,MTMR8
Aryl Hydrocarbon Receptor Signaling	6.95E-01	1.17E-02	CYP1A1,HSP90AA1
Glucocorticoid Receptor Signaling	6.95E-01	1E-02	HSP90AA1,PCK1,CEBPB
Neuroprotective Role of THOP1 in Alzheimer's Disease	6.74E-01	1.82E-02	MMP9
3-phosphoinositide Biosynthesis	6.55E-01	1.12E-02	SOCS3,MTMR8
Role of RIG1-like Receptors in Antiviral Innate Immunity	6.37E-01	2.04E-02	CASP10
MSP-RON Signaling Pathway	6.29E-01	1.96E-02	MST1R
Ephrin A Signaling	6.04E-01	1.85E-02	EPHA2
Retinol Biosynthesis	6.04E-01	1.72E-02	LRAT
Axonal Guidance Signaling	6.02E-01	8.28E-03	MKNK1,MMP10,EPHA2,MMP9
Nicotine Degradation III	5.75E-01	1.37E-02	CYP1A1
Endothelin-1 Signaling	5.7E-01	1.05E-02	HMOX1,CASP10
Phototransduction Pathway	5.67E-01	1.49E-02	CNGB3
Role of Macrophages, Fibroblasts and Endothelial Cells in Rheumatoid Arthritis	5.67E-01	8.77E-03	SOCS3,Prss2,CEBPB
Granulocyte Adhesion and Diapedesis	5.63E-01	1.1E-02	MMP10,MMP9
RAR Activation	5.59E-01	1.05E-02	LRAT,CYP26A1
Melatonin Degradation I	5.54E-01	1.52E-02	CYP1A1
PPARα/RXRα Activation	5.52E-01	1.01E-02	HSP90AA1,ABCA1
Phospholipases	5.41E-01	1.49E-02	HMOX1
Regulation of Cellular Mechanics by Calpain Protease	5.41E-01	1.37E-02	CNGB3
Glioma Invasiveness Signaling	5.34E-01	1.52E-02	MMP9
Death Receptor Signaling	5.34E-01	1.47E-02	CASP10
Glutamate Receptor Signaling	5.28E-01	1.39E-02	GRID2
Agranulocyte Adhesion and Diapedesis	5.26E-01	1.05E-02	MMP10,MMP9
ATM Signaling	5.22E-01	1.52E-02	GADD45B
Superpathway of Melatonin Degradation	5.22E-01	1.23E-02	CYP1A1
IL-8 Signaling	5.16E-01	8.89E-03	HMOX1,MMP9
Nicotine Degradation II	5.16E-01	1.18E-02	CYP1A1
ERK/MAPK Signaling	5.13E-01	9.48E-03	ELF3,MKNK1
Role of JAK1 and JAK3 in γc Cytokine Signaling	5.1E-01	1.47E-02	SOCS3
Estrogen-Dependent Breast Cancer Signaling	5.04E-01	1.37E-02	HSD17B12
ERK5 Signaling	4.99E-01	1.47E-02	FOSL1
Hypoxia Signaling in the Cardiovascular System	4.88E-01	1.47E-02	HSP90AA1
Leukocyte Extravasation Signaling	4.83E-01	9.52E-03	MMP10,MMP9
Erythropoietin Signaling	4.83E-01	1.27E-02	SOCS3
Mitotic Roles of Polo-Like Kinase	4.83E-01	1.35E-02	HSP90AA1
JAK/Stat Signaling	4.83E-01	1.41E-02	SOCS3
Agrin Interactions at Neuromuscular Junction	4.77E-01	1.43E-02	GABPA
Growth Hormone Signaling	4.72E-01	1.28E-02	SOCS3
IL-17 Signaling	4.57E-01	1.33E-02	CEBPB
Leptin Signaling in Obesity	4.43E-01	1.18E-02	SOCS3
Huntington's Disease Signaling	4.18E-01	7.94E-03	DNAJB1,CASP10
Prostate Cancer Signaling	4.09E-01	9.71E-03	HSP90AA1
Protein Kinase A Signaling	4.06E-01	7.37E-03	PDE8A,CNGB3,GRK7
FXR/RXR Activation	3.97E-01	9.09E-03	SREBF1
Melanocyte Development and Pigmentation Signaling	3.97E-01	1.05E-02	MC1R
Neuregulin Signaling	3.89E-01	9.62E-03	HSP90AA1
Apoptosis Signaling	3.89E-01	1E-02	CASP10
Colorectal Cancer Metastasis Signaling	3.75E-01	7.46E-03	MMP10,MMP9
p53 Signaling	3.71E-01	9.26E-03	GADD45B
Fcγ Receptor-mediated Phagocytosis in Macrophages and Monocytes	3.71E-01	9.43E-03	HMOX1
PPAR Signaling	3.67E-01	9.35E-03	HSP90AA1
Antioxidant Action of Vitamin C	3.61E-01	9.09E-03	HMOX1
Amyotrophic Lateral Sclerosis Signaling	3.51E-01	7.94E-03	GRID2
HGF Signaling	3.48E-01	9.01E-03	ELF3
G-Protein Coupled Receptor Signaling	3.43E-01	7.25E-03	PDE8A,MC1R
Type I Diabetes Mellitus Signaling	3.23E-01	8.26E-03	SOCS3
Sphingosine-1-phosphate Signaling	3.18E-01	8.13E-03	CASP10
Role of Tissue Factor in Cancer	3.15E-01	7.69E-03	CYR61
Corticotropin Releasing Hormone Signaling	3.09E-01	6.9E-03	JUND
p38 MAPK Signaling	2.96E-01	8.33E-03	MKNK1
Atherosclerosis Signaling	2.89E-01	7.25E-03	MMP9
PI3K/AKT Signaling	2.84E-01	6.58E-03	HSP90AA1
PI3K Signaling in B Lymphocytes	2.72E-01	6.99E-03	ATF3
Insulin Receptor Signaling	2.63E-01	6.71E-03	SOCS3
Ovarian Cancer Signaling	2.61E-01	6.58E-03	MMP9
Cardiac β-adrenergic Signaling	2.57E-01	6.33E-03	PDE8A
Hepatic Cholestasis	2.49E-01	5.46E-03	SREBF1
Hepatic Fibrosis / Hepatic Stellate Cell Activation	2.49E-01	6.45E-03	MMP9
Synaptic Long Term Depression	2.47E-01	6.21E-03	GRID2
Epithelial Adherens Junction Signaling	2.35E-01	6.49E-03	KEAP1
Regulation of eIF4 and p70S6K Signaling	2.31E-01	5.71E-03	MKNK1
Gαq Signaling	2.31E-01	5.85E-03	HMOX1
Germ Cell-Sertoli Cell Junction Signaling	2.17E-01	5.92E-03	KEAP1
Dopamine-DARPP32 Feedback in cAMP Signaling	2.06E-01	5.35E-03	KCNJ1
