# Supplementary material for: Comparative transcriptomic profiling of hydrogen peroxide signaling networks in zebrafish and human keratinocytes: Implications toward conservation, migration and wound healing
Source: Sci Rep. 2016 Feb 5;6:20328. doi: 10.1038/srep20328 (PMC4742856; doi:10.1038/srep20328)
Supplement: Supplementary Worksheet 6 [file srep20328-s7.xls]

## Sheet: Sheet1
all logFC Dif. Regulated genes
	GSE46343 (1276 mapped dif. reg. genes)		RNAseq (906 dif. reg. genes)	RNAseq (converted Human IDs Human; 419 mapped)						Overlap (GSE46343/RNAseq Human IDs)	GSE46343 (log2FC)	RNAseq (log2FC)
										ABCD4	-2.13	-0.5
	AAAS		AAED1	ABCC1						ALDH3B2	1.26	-0.96
	AASDH		abca1a	ABCC4						ATF3	1.96	0.68
	ABCD4		abcb6a	ABCD4						ATF6B	1.17	0.44
	abl2		ABCC1	ABHD4						ATG16L2	-1.1	-1.7
	ABP1		abcc4	ACE2						CAV2	1.3	-0.5
	Acaa1		abcd4	ACPL2						CHD3	1.3	-0.6
	ACO1		abcf2a	AEBP2						CPT1B	-1.15	0.6
	ACSF2		abhd4	AGPAT6						CYP24A1	1.4	1.8
	ACTR1A		ace2	ALDH3B2						EDC4	-1.28	0.53
	actr5		acpl2	ALG1						EGFR	1.4	1.1
	Adam17		acsl4a	ANKRD9						ENC1	1	0.38
	ADAMTS4		acsl4l	ANKZF1						ERCC6	1.1	1
	ADCY3		adam8a	APAF1						FASN	1.7	0.46
	AFTPH		adamts15b	APOLD1						FHOD1	-1.77	0.49
	agbl5		adamts8a	ARG2						FOSL2	2.37	0.4
	AGPAT2		adnp2b	ARHGAP27						FRRS1	2.56	1.5
	AGPS		aebp2	ARID5B						GRHL3	-1.17	0.4
	AHSA2		agpat6	ASIP						HMOX1	1.12	0.79
	Ak2		agxtb	ATF3						HSPA1l	1	2.65
	AKAP1		aldh3b2	ATF6B						IL6ST	2.5	0.52
	Akna		alg1	ATG16L2						LIPG	-1.53	0.4
	akr1c3		ankrd33ab	ATPAF2						LSM10	-1.14	0.9
	akt2		ankrd9	AXIN2						MAFF	1.24	0.44
	ALDH3B2		ankzf1	BACH1						MKNK1	-1.09	0.6
	ALDH4A1		anxa5a	BAHD1						MMP13	1.12	2.4
	Alkbh3		AP5B1	BCL2						NANS	-1.28	-0.3
	ALPP		apaf1	BCL3						NISCH	-1.07	0.47
	AMMECR1L		apobl	BICD1						NRF1	-1.17	0.72
	amot		APOLD1 (4 of 4)	BMPER						NUDT1	-1.17	-0.8
	anapc11		AREL1	BRWD3						NUDT13	-1.48	-0.9
	ANKHD1		arg2	C10ORF71						PIH1D1	-1.21	-0.7
	ANKRD13B		arhgap27	CACYBP						PIR	-1.04	0.4
	ANKRD2		arhgap27l	CARS2						RALGPS2	2.18	0.8
	ankrd39		arid5b	CAV2						SLC23A2	-1.1	0.66
	Anks1a		arl11l	CCDC15						SORBS3	1.83	-0.5
	Ano10		asb13a.2	CCKBR						TSPO	-1.39	0.4
	ANP32C		asb2a.1	CCL19						VSIG10	1.24	0.66
	ANP32D		asip	CDH12						XPC	-1.46	0.64
	AP3M2		atf3	CDK9						ZNF574	-1.35	0.75
	APOBEC3C		ATF6B	CDKN2D						ZNF692	-1.5	-1.78
	APOBEC3F		ATG14	CEBPB
	APOOL		ATG14	CEBPD
	AQP3		atg16l2	CHCHD7
	ARFRP1		atp13a	CHD3
	ARHGDIA		atp6v1e1a	CINP
	arhgef10		atpaf2	CLCF1
	Arhgef7		axin2	CLCN5
	ARIH1		azin1a	CNGB3
	ARL5B		b3gnt2b	CNOT7
	ARL6IP4		bach1	CNPY2
	ARMC7		BAHD1 (2 of 2)	CNR2
	ARPC1B		bcl11aa	COL13A1
	ARPC5L		BCL2 (2 of 2)	COL7A1
	ARSI		bcl3	COX5B
	Artn		bcl6a	CP
	Artn		bcl6ab	CPA2
	Asb6		BICD1 (1 of 2)	CPN1
	ASH1L		bin2b	CPSF4
	Asxl1		bmper	CPT1B
	ATAD3B		bnip1a	CRELD2
	ate1		brd2a	CRISP3
	atf3		brwd3	CS
	ATF5		BX005001.2	CYP24A1
	ATF6B		BX323045.3	CYP26A1
	atg10		BX324188.1	CYP27C1
	atg16l1		BX465848.3	CYP2R1
	ATG16L2		BX511021.2	CYR61
	ATP10D		BX511021.4	DACT2
	ATP13A1		BX548000.3	DACT3
	Atp1b1		BX548011.3	DCAF5
	Atp1b1		BX571828.1	DCP1A
	ATP5E		BX649498.2	DCPS
	ATP5G1		BX664622.3	DDB2
	Atp5j		BX664721.5	DDX21
	Atp5j		BX927122.3	DHX34
	ATP8B2		BX957278.1	DNAI1
	Atpif1		bzw1b	DNAJA1
	ATRIP		C10orf71 (1 of 2)	DNAJA4
	ATRN		C11H1orf50	DNAJC22
	ATXN1		C14H5orf45	DNAJC3
	ATXN2		c1galt1b	DNAJC5B
	ATXN2L		c1ql3b	DPEP1
	ATXN2L		C22H19orf26 (1 of 2)	DSG2
	Atxn7l1		C22H19orf26 (2 of 2)	DUSP10
	AUH		C24H16orf11	DYNLL1
	AURKA		C4H12orf66	EDC4
	AURKAIP1		C7H16orf87	EGFR
	AVPI1		C8H12orf43	EGLN3
	bag1		ca4b	EGR4
	BAGE3		CABZ01007794.1	EIF2AK3
	BAGE3		CABZ01007930.1	ELF3
	BAGE5		CABZ01020840.1	ENC1
	baiap2l1		CABZ01024770.1	EPS8L1
	Basp1		CABZ01044157.1	EPT1
	Bat5		CABZ01053134.1	ERCC6
	BAX		CABZ01057633.1	ERGIC1
	BAX		CABZ01066734.1	ERICH1
	BCAM		CABZ01067072.1	ETNK2
	bccip		CABZ01072534.1	ETS2
	BCDIN3D		CABZ01073417.1	FABP6
	BCKDHA		CABZ01075275.1	FAM117B
	BDP1		CABZ01076094.1	FAM196A
	BGLAP		CABZ01076801.1	FAM63B
	BIN3		CABZ01080370.1	FAM83G
	BIRC5		CABZ01084007.1	FAM98B
	BLVRB		CABZ01084952.1	FASN
	BMP4		CABZ01086542.1	FASTKD3
	bola1		CABZ01087111.1	FBXL15
	Brca2		cacna2d4a	FBXO10
	brd4		cacna2d4b	FDX1L
	BRD8		cacybp	FHOD1
	BRD9		calrl2	FIGN
	BRF1		carf	FKBP5
	BRF2		cars2	FNIP1
	BRI3BP		cav2	FOS
	BRPF1		cbx7a	FOSL2
	BUB1		ccdc127a	FRRS1
	C10orf137		CCDC15	GABPA
	C10orf99		CCKBR (1 of 2)	GAS2L3
	C11orf24		ccl19	GCLM
	c11orf57		ccnt2b	GFRAL
	C11orf71		cdc42l2	GLDC
	C11orf73		CDH12 (2 of 2)	GLI1
	c12orf4		cdk9	GPA33
	C12orf54		cdkn2d	GPAM
	C12orf65		cebpb	GPBAR1
	c15orf42		cebpd	GPR112
	c16orf53		cel.2	GPR35
	C16orf55		cep104	GPR84
	C16orf58		chchd7	GRHL3
	c16orf88		chd3	GRPR
	C16orf91		chordc1a	GTPBP10
	C16orf93		cinp	GUCA1C
	c17orf37		cishb	GUCY2C
	C17orf53		clcf1	HAAO
	C17orf55		clcn5	HAUS7
	C17orf81		cnga3a	HBP1
	C17orf90		cnga3b	HEATR5B
	C17orf97		CNGB3 (2 of 2)	HEBP2
	c18orf19		cnot7	HELB
	C18orf56		cnpy2	HEPHL1
	C19orf21		cnr2	HERC4
	c19orf22		col12a1a	HEXDC
	C19orf33		COL13A1	HINT3
	C19orf52		col5a3b	HIVEP1
	c19orf6		col7a1	HSD17B7
	c19orf6		comta	HSF2
	c19orf61		COX5B (1 of 3)	HSH2D
	c1orf144		cp	HSPE1
	C1orf172		cpa2	HYDIN
	C1orf198		cpn1	IFRD1
	C1orf210		cpsf4	IGSF3
	C1orf56		cpt1b	IKZF2
	C1orf58		CR376848.1	IL1B
	C1orf66		CR391991.1	IL6ST
	C1orf74		CR628365.1	IMPG2
	C1QTNF6		CR848032.2	ING3
	C20orf117		crebrf	INPP5D
	C22orf29		creld2	IRGC
	c2orf47		cremb	IRS4
	C2orf49		CRISP3	ITGB4
	C2orf54		crtac1a	JDP2
	C2orf55		cry1a	JOSD1
	C2orf86		cry1b	JTB
	C3orf1		cry2a	JUND
	C3orf67		cry2b	KBTBD3
	C5orf22		cry5	KCNQ1
	C5orf24		cry-dash	KCNS1
	C6orf1		cs	KIF17
	C6orf1		CT027674.1	LAMA3
	C6orf108		CT027835.1	LANCL1
	C6orf108		CT573248.1	LARGE
	C6orf145		ctdspl2a	LATS1
	C6orf47		ctssb.1	LDLR
	C7orf47		CU041398.1	LEPREL1
	c7orf55		CU074314.1	LEPROT
	c8orf40		CU466240.2	LETM2
	C8orf58		CU633999.1	LIPG
	c9orf114		CU638740.1	LONRF1
	C9orf140		CU915778.1	LOXL2
	C9orf167		cx47.1	LOXL4
	C9orf169		cxcl-c1c	LPIN1
	C9orf89		cxcr3.1	LRRC34
	CALB2		cxcr4a	LRRC40
	CALB2		cyp1a	LRRC41
	CALR		cyp24a1	LRTM1
	Camkk1		cyp26a1	LSM10
	camkk2		cyp27a7	LSM11
	CARD11		cyp27c1	LYVE1
	CASP1		cyp2ad2	MAFF
	CASP1		cyp2ad3	MAL
	CAV2		cyp2k19	MANF
	CBLL1		cyp2k21	MARVELD1
	CBX5		cyp2n13	MBD5
	cbx6		cyp2r1	MC1R
	cc2d1a		cyp7c1	MCM5
	CCBL1		cyr61	MED15
	ccdc12		dact2	MEF2A
	ccdc24		DACT3 (1 of 2)	MEPCE
	Ccdc51		DACT3 (2 of 2)	METTL5
	CCDC94		dcaf5	METTL7A
	CCNB2		dcp1a	MGEA5
	CCNF		dcps	MKNK1
	Cd320		ddb2	MLH3
	CD74		ddx21	MMP9
	CD74		ddx3	MRPL54
	CD74		dgkzb	MRS2
	CDC25C		dhrs13a.2	MSMP
	CDC25C		dhrs13l1	MTMR8
	Cdc42		dhx34	MYADML2
	CDC42SE1		dmbx1a	MYH7B
	Cdca2		dmrt3a	NAGPA
	Cdca3		DNAI1 (1 of 2)	NANS
	CDK5RAP2		dnaja1	NEDD9
	cdkal1		DNAJA4	NES
	CDKL1		dnajb1a	NIPA2
	CDKN2AIP		dnajb1b	NISCH
	Ceacam3		dnajb9a	NOL12
	CEACAM7		dnajc22	NOX1
	CENPA		dnajc3	NPAS2
	CENPF		dnajc5b	NPC1
	Cep110		dok1a	NPLOC4
	CEP120		dpep1	NR1D1
	CEP290		dsg2	NR1I2
	CERCAM		DUSP10	NR4A1
	CHAC1		dynll1	NRF1
	Chac2		edc4	NUDT1
	chd3		EGFR (3 of 5)	NUDT13
	CHML		egln3	NWD1
	CHPF		EGR4 (1 of 2)	NXPH4
	CHPF2		EGR4 (2 of 2)	OBFC1
	CIB1		eif2ak3	ODC1
	CIT		eif3bb	OGFR
	ckap5		ela3l	OIP5
	CLCA2		elf3	OLAH
	Clca4		enc1	OS9
	CLCN6		entpd5a	OTUD3
	Cldn8		epha2a	P2RY12
	CLN3		EPS8L1 (1 of 2)	PANX2
	clspn		EPT1	PAQR4
	CMTM4		ercc6	PCK1
	CMTM8		ergic1	PDE6H
	Cnnm4		ERICH1	PDE8A
	cnot1		etnk2	PDIA4
	COG7		ets2	PDK2
	Col4a6		ewsr1b	PER2
	COPS7B		f3b	PER3
	cox17		fabp11b	PFKFB3
	Cox7a2l		fabp6	PI4K2A
	COX8A		FAM117B (1 of 2)	PIH1D1
	CPA4		FAM196A (1 of 3)	PIK3R6
	CPSF1		fam222bb	PIP4K2C
	Cpt1a		fam63b	PIPOX
	Cpt1b		FAM83G (1 of 2)	PIR
	cpvl		fam98b	PLA2G3
	CREB3L2		fasn	PLCG2
	Crim1		fastkd3	PLCXD2
	CRLF3		fbxl15	PLEK2
	crtc3		FBXO10 (2 of 2)	PLEKHF1
	CRYBG3		fdx1l	PLEKHM1
	Csnk1g3		FHOD1	PNPLA3
	cstf2		fign	POLR3K
	Ctdsp1		fkbp5	POR
	CTH		FNIP1	PQLC2
	CTNNB1		FOS (2 of 3)	PRDM10
	CTSZ		fosl1a	PRDX1
	CUL4B		fosl2	PRPF4
	cutA		foxo1a	PRRC1
	CWC22		foxq1a	PTPN6
	CWF19L1		FP236810.2	PUS7
	CXCL2		FRRS1 (2 of 5)	RABL3
	Cxxc1		ftr50	RAC1
	CYB561D2		ftr53	RAD54L2
	cyb5r2		g6pca.1	RALGPS2
	CYBASC3		g6pca.2	RASL10A
	CYP1A1		gabpa	RASSF8
	CYP4F3		gadd45ab	RBM12B
	DAB2IP		gadd45bb	RBM15
	DAPL1		gas2l3	RBM22
	dbf4b		gclm	RBM6
	Dbndd1		GFRAL	RBMX
	Dcakd		GLDC	RCVRN
	dci		gli1	RFESD
	DDA1		glmnb	RFWD3
	Ddi2		gpa33	RGS13
	DDX11		gpam	RGS2
	DDX27		GPBAR1 (2 of 2)	RGS9BP
	DDX3X		GPR112 (1 of 2)	RHPN2
	DDX6		GPR35 (1 of 3)	RIOK3
	DEDD2		gpr84	RIPK4
	dennd1a		grhl2b	RNF213
	Depdc5		grhl3	RNF25
	DGKH		grk1b	RP1L1
	DHCR7		grk7a	RTEL1
	dhodh		grpr	S100A11
	DHRS11		gtpbp10	SAFB
	Dhx16		guca1c	SALL4
	DHX35		guca1g	SAMD11
	Dhx38		GUCY2C (2 of 2)	SAMHD1
	DLL1		haao	SBNO2
	dnajc1		haus7	SCD
	DNAJC14		hbae1	SCLY
	dnmt1		hbegfa	SDF2L1
	DNTTIP1		hbp1	SEC16B
	dock10		HEATR5B (1 of 2)	SEMA6D
	DOLPP1		hebp2	SERAC1
	DPH1		helb	SERP1
	DPP3		hephl1	SESN2
	DST		HERC4	SETD7
	DST		hexdc	SGK1
	dtl		hig1	SH2D5
	dtx3l		hint3	SHOX2
	dtymk		hivep1	SIK1
	DVL2		hmox1a	SLC12A8
	E2f2		hsd17b12a	SLC13A2
	E2F7		hsd17b7	SLC16A13
	EAF2		hsf2	SLC16A7
	Eapp		hsh2d	SLC1A5
	EDC4		hsp70.2	SLC23A2
	EEA1		hsp70.3	SLC25A28
	egfr		hsp70l	SLC25A33
	egfr		hsp90aa1.1	SLC25A43
	Eif1ad		hsp90aa1.2	SLC26A5
	EIF2S1		hspe1	SLC27A6
	EIF3C		hydin	SLC35D2
	Eif4ebp2		ifrd1	SLC37A3
	ELF1		ift27	SLC45A4
	Elf4		igfbp1a	SLC6A20
	elk1		IGSF3	SLC7A1
	ELK4		IKZF2	SLC7A8
	ELK4		il1b	SLC7A9
	EMB		il6st	SLC9A2
	Enc1		impg1a	SLCO2A1
	endog		IMPG2 (1 of 4)	SLMO2
	ENOX2		IMPG2 (4 of 4)	SMAD9
	ENSA		ing3	SMARCA1
	ENSA		ino80db	SMYD4
	Entpd5		inpp5d	SOAT1
	entpd6		insm1b	SORBS3
	ENTPD7		irg1l	SOS2
	EPN2		IRGC (3 of 7)	SP4
	Ercc1		IRS4 (1 of 2)	SP9
	Ercc1		irs4a	SPIN4
	Ercc6		irx3a	SPINK4
	ERI3		itga11a	SPRED3
	ERO1L		itga6b	SQSTM1
	ERP29		itgb4	SREBF1
	ESPL1		itpkcb	ST7L
	Esyt1		jagn1b	STEAP3
	Etfdh		jarid2b	STK10
	EXOC4		jdp2	STYK1
	EXOC7		josd1	SULT6B1
	Exosc4		jtb	SUN2
	EXPH5		junba	SYNPO2
	eya3		junbb	TAB2
	Fads3		jund	TAF1C
	Fahd2a		kbtbd3	TAF4
	Fam102b		kcnc1a	TBC1D17
	fam110a		kcnj1a.1	TBX1
	Fam128b		kcnj1a.3	TCHP
	Fam129b		kcnj1a.4	TECTA
	FAM156A		kcnj1a.5	TESK1
	Fam158a		kcnj1a.6	TFAP4
	Fam160a2		kcnk5b	THBS1
	Fam193a		kcnq1	TICAM1
	FAM20C		KCNS1	TIMM44
	FAM24B		kcnv2b	TLCD2
	FAM3A		kdm6al	TMEM141
	fam43a		keap1a	TMEM179
	FAM64A		keap1b	TMEM185A
	fam65a		kif17	TPMT
	FAM83D		klf4a	TRAF6
	FAM89B		LAMA3 (1 of 2)	TRAM1
	FANCA		lancl1	TRIB3
	Fancc		large	TRIM29
	FANCM		lats1	TSPAN17
	FASN		ldlr	TSPO
	Fbp1		LDLR (1 of 3)	TTC17
	Fbxl20		LDLR (3 of 3)	TUBGCP6
	FBXL6		leprel1	TXNDC16
	FBXL6		LEPROT	UBAC2
	fbxo11		letm2	UBAP1
	fbxo11		lifrb	UBC
	FBXO18		lipg	UBE2Q2
	Fbxo21		lonrf1	UBTF
	FBXW8		lonrf1l	UCP1
	FCF1		LOXL2 (3 of 3)	USP20
	fchsd2		loxl2a	USP39
	fem1b		loxl4	USP44
	fez2		lpin1	UTP15
	fhod1		lrata	VAX2
	FIBCD1		lrfn4b	VDAC3
	FIBP		lrrc34	VPS54
	FKBP8		lrrc40	VSIG10
	Flg		LRRC41	WDR43
	fn1		LRTM1	WDR76
	Fntb		lsm10	WDR93
	Fosl2		lsm11	WDTC1
	foxd1		LYVE1 (2 of 2)	WNK4
	FOXE1		lzts2b	XIAP
	FOXF2		maff	XPC
	foxo1		mal	XPO6
	FOXRED1		manf	YRDC
	FPGS		mapk8b	ZBTB22
	frmd3		marveld1	ZBTB7B
	Frrs1		mat2aa	ZC3H8
	frs2		mbd5	ZCCHC9
	Frs3		mc1r	ZFP36
	G3BP2		mcm5	ZFYVE26
	Gad1		med15	ZMAT1
	Gad1		med19b	ZMYND8
	Gadd45b		MEF2A (2 of 2)	ZNF526
	Galntl4		mepce	ZNF532
	GAPVD1		metap1d	ZNF574
	GATA2		mettl5	ZNF692
	GATA3		mettl7a	ZNF703
	Gatad2b		mgea5	ZNF804A
	Gbgt1		mhc1zaa	ZSWIM6
	gcn1l1		mkl2b	ZUFSP
	GDAP2		mknk1
	GDF11		mlh3
	GEMIN4		mlphb
	GET4		mmp13a
	Gga2		mmp30
	Gins1		mmp9
	GJD3		mntb
	GLE1		mrpl54
	Gli3		MRS2
	GLS		MSMP
	GLTSCR1		mst1ra
	GLTSCR2		msxb
	GLUL		msxd
	gm2a		mtmr8
	Gna12		muc13a
	Golim4		mvb12bb
	GOLSYN		MYADML2
	gpaa1		MYH7B (3 of 3)
	GPATCH3		mylipb
	Gpd2		mylkb
	Gpn3		nab1b
	Gprc5b		nabp1a
	GRB2		NAGPA
	GRHL2		NANS (1 of 2)
	GRHL3		nedd9
	GRTP1		nes
	GSK3A		nfe2l1a
	gsr		nfil3-2
	gtf2a1		nfil3-6
	gtf2h3		nfkbiaa
	GTF2H4		nfkbiab
	gtf3c5		nipa2
	GTSE1		nisch
	H2afj		nol12
	HAS2		nox1
	HCFC1R1		noxo1a
	HCFC1R1		npas2
	Hdac7		npas4a
	HDHD3		npas4b
	HEATR3		npc1
	Heca		nploc4
	Hells		npy7r
	helz		nr0b2a
	herpud2		nr1d1
	hexA		nr1d4a
	HIF1A		nr1i2
	Hif1an		nr2f6a
	HIGD2A		nr4a1
	Hip1r		nrf1
	hipk1		nt5c3a
	Hipk3		nudt1
	HIRIP3		nudt13
	Hist1h1a		nwd1
	Hist1h2ac		NXPH4 (1 of 2)
	Hist1h2bc		obfc1
	Hist1h2bc		odc1
	Hist1h2bc		ogfr
	Hist1h2bc		oip5
	Hist1h2bc		olah
	HIST1H2BD		opn4.1
	HIST1H2BD		or111-1
	HIST1H2BN		or129-1
	Hist1h4c		or133-1
	HIST2H2AA4		os9
	Hist2h2ac		osgn1
	HIST2H3A		otud3
	HIST2H3A		p2ry12
	HIST3H3		p4ha1b
	Hjurp		pank1a
	HK2P1		panx2
	HLA-C		PAQR4 (1 of 2)
	HLA-DRA		pck1
	HLA-DRB3		pde6h
	HLA-DRB4		pde8a
	HLA-G		pdia4
	HMBS		pdk2
	HMGB2		per2
	hmgcL		per3
	HMGCR		pfkfb3
	HMGCS1		pfkfb4l
	Hnrnpa3		pglyrp5
	HNRNPCL1		phf20b
	Hnrnph1		phyhipla
	HNRNPL		pi4k2a
	hnrpll		pih1d1
	homer2		PIK3R6 (1 of 2)
	homer2		PIP4K2C (2 of 2)
	Hps1		pipox
	Hyal1		pir
	Hyal1		pl10
	id1		PLA2G3 (2 of 2)
	id1		plcg2
	IFI27L2		PLCXD2
	Ifit3		plek2
	Ifitm1		plekhf1
	IFT122		plekhm1
	IFT172		plekhs1
	Igf2bp2		pnpla3
	igf2bp3		pogzb
	IGHMBP2		polr3k
	IGLL1		ponzr3
	IGSF9		POR (2 of 2)
	IKBKE		pou5f3
	IL1R2		ppm1nb
	IL6ST		pqlc2
	IL8		prdm10
	impact		prdm12b
	IMPDH1		prdx1
	INCENP		prickle1a
	INF2		prkcdb
	INHBA		prpf4
	INO80D		prrc1
	INTS4		ptpn23b
	Ints5		ptpn6
	IPO4		pttg1ipb
	IPO5		pus7
	IPO7		pvalb8
	Iqgap3		rab38b
	IRF3		rab6bb
	irf6		rabl3
	IRS1		RAC1 (1 of 8)
	isyna1		rad54l2
	JAK1		ralgps2
	Jam3		rasl10a
	KANK1		RASSF8 (3 of 3)
	Kcnb2		rbfa
	KCNMB3		RBM12B (2 of 2)
	Kctd13		rbm15
	kdsr		rbm22
	KIAA0319L		rbm4.1
	KIAA0406		rbm4.2
	KIAA0649		rbm6
	KIAA0922		rbmx
	KIAA1432		rcan1a
	kiaa1524		RCVRN (1 of 4)
	KIAA1715		rcvrna
	Kif1c		RFESD (1 of 4)
	kif20a		rfwd3
	kin		rgs13
	KIRREL		rgs2
	KLF16		RGS9BP
	KLF3		rhcga
	KLF7		rhpn2
	KLHL15		rictorb
	Klk11		riok3
	KLK13		ripk4
	Klk14		rln3a
	KLK6		RNF213 (3 of 4)
	Kras		rnf25
	KRI1		rorca
	KRT10		RP1L1 (1 of 2)
	KRT19		rreb1a
	KRT6B		rreb1b
	KRT81		rrnad1
	KRTCAP3		rrnad1
	Kti12		rsg1
	L1cam		rtel1
	L1cam		rtn4rl2a
	L3mbtl2		rxrba
	lamb2		s100a11
	LANCL2		s100t
	Lars2		safb
	lbh		sall4
	LCE4A		samd11
	leng1		samhd1
	LGALS1		sat2a
	lgals9		sb:cb37
	LHFPL2		SBNO2 (2 of 2)
	lig3		scd
	LINS1		scly
	LIPG		sdf2l1
	Lman1		SEC16B
	Lmo4		sema6d
	LNPEP		serac1
	LOC100131851		serp1
	LOC441294		serpinh1a
	LOC81691		serpinh1b
	lonp1		sesn2
	LOXL3		setd7
	Lpar5		sgk1
	lpcat1		sh2d5
	Lpin3		shox2
	LPPR2		si:busm1-228j01.5
	LRP10		si:ch1073-143l10.2
	LRP4		si:ch1073-174d20.2
	LRP6		si:ch1073-221c23.4
	LRRC8B		si:ch1073-357b18.4
	Lrrc8e		si:ch211-103f14.3
	Lrrfip1		si:ch211-105d18.6
	lrrfip2		si:ch211-114l13.4
	LSM10		si:ch211-117m20.4
	LSM4		si:ch211-119o8.4
	LXN		si:ch211-122l24.4
	Lztr1		si:ch211-132b12.7
	Macc1		si:ch211-132f19.7
	Maff		si:ch211-134a4.1
	MAGI3		si:ch211-139n6.3
	MAMDC2		si:ch211-152f6.6
	MAML2		si:ch211-154o6.3
	MAN2A1		si:ch211-154o6.3
	MANEAL		si:ch211-155d24.7
	MAOA		si:ch211-157j23.3
	MAP1LC3B		si:ch211-161h7.5
	Map2k2		si:ch211-170n20.3
	MAPK3		si:ch211-180a12.2
	MAPK3		si:ch211-186e20.7
	Mapk7		si:ch211-195b13.1
	mapk8		si:ch211-196h16.11
	Matn2		si:ch211-197h24.6
	MAZ		si:ch211-199g17.3
	MBD3		si:ch211-205a14.7
	MBTPS2		si:ch211-207c6.9
	Mcat		si:ch211-207c6.9
	Mcat		si:ch211-207d6.2
	MCM3AP		si:ch211-210b2.2
	mdm2		si:ch211-214j24.10
	MDM4		si:ch211-216l23.2
	MED13		si:ch211-217k17.8
	MEF2D		si:ch211-217k17.9
	Megf8		si:ch211-222b21.5
	Mett10d		si:ch211-225p5.12
	mfi2		si:ch211-229c8.13
	MFNG		si:ch211-231h20.2
	MFSD6		si:ch211-232d10.3
	mgrn1		si:ch211-240l19.5
	MICAL2		si:ch211-255i3.5
	Mier3		si:ch211-256e16.6
	Mif4gd		si:ch211-264f5.2
	MIOS		si:ch211-268b14.2
	MIS12		si:ch211-281p14.2
	MKLN1		si:ch211-39k3.2
	mknk1		si:ch211-51i16.1
	mkrn2		si:ch211-57m13.7
	mks1		si:ch211-69i14.10
	MLLT1		si:ch73-103b2.3
	mllt4		si:ch73-25i22.2
	MLST8		si:ch73-341p18.7
	MLXIP		si:ch73-348k23.1
	MMAA		si:ch73-381f5.2
	Mmp1		si:ch73-50f9.4
	MMP10		si:ch73-6k14.2
	MMP14		si:dkey-100j22.4
	mmp7		si:dkey-102g19.3
	MOB2		si:dkey-104n9.1
	MOBKL2A		si:dkey-13i15.1
	mogs		si:dkey-14d8.7
	MORF4		si:dkey-14o6.8
	MPV17L		si:dkey-156n14.10
	Mpv17l2		si:dkey-162b3.5
	MPZL2		si:dkey-162h11.2
	MRAP		si:dkey-165g20.2
	MRFAP1L1		si:dkey-17e16.17
	MRPL30		si:dkey-187j14.4
	Mrpl34		si:dkey-18a10.3
	mrpl40		si:dkey-193c22.1
	mRpL41		si:dkey-193p11.2
	MRPL47		si:dkey-211e20.3
	MRPL53		si:dkey-222h21.5
	mrps10		si:dkey-22f5.9
	mrps16		si:dkey-235d18.6
	mrps24		si:dkey-242g16.2
	mRpS33		si:dkey-25o1.6
	MRPS34		si:dkey-26i13.8
	MSH5		si:dkey-286h21.1
	MST1R		si:dkey-29p23.1
	MT1M		si:dkey-40i22.5
	Mta2		si:dkey-4p15.5
	MTERFD2		si:dkey-50i6.5
	MTHFS		si:dkey-57a22.11
	MTHFSD		si:dkey-58f10.10
	Mtus2		si:dkey-65j6.2
	MTX2		si:dkey-71b5.7
	MTX2		si:dkey-79d12.5
	MXD1		si:dkey-91f15.1
	MYH14		si:dkey-95h12.1
	NACA2		si:dkeyp-110e4.11
	nagK		si:dkeyp-35e5.10
	Naif1		si:dkeyp-66d1.2
	NANS		si:dkeyp-73b11.8
	NAPEPLD		si:dkeyp-73g8.7
	NAPG		si:dkeyp-80d11.1
	NBAS		si:dkeyp-82h4.3
	NBPF14		si:dkeyp-86h10.3
	NBPF14		SIK1
	NBPF14		sik2b
	NCAPD2		six7
	ncaph2		sla1
	NCK2		slc12a8
	NCK2		slc13a2
	ncln		slc16a12b
	ncor2		SLC16A13
	NDRG3		slc16a7
	NDST1		slc16a9b
	Ndufa2		slc1a5
	ndufa6		slc20a1a
	NDUFC1		slc20a1b
	NDUFS6		SLC22A31
	NDUFS7		slc23a2
	Nebl		slc25a1a
	NEDD1		slc25a28
	NEFL		slc25a33
	NEK2		slc25a38a
	NEK7		slc25a43
	nek9		slc26a5
	NF1		slc27a6
	Nf2		slc35d2
	Nfasc		slc35g2b
	NFIC		SLC37A3
	NFIC		slc43a2a
	Ngfr		slc43a2b
	NHP2		slc45a4
	NID2		slc4a1a
	NIPAL1		slc4a1b
	NIPAL2		SLC6A20
	nisch		SLC7A1 (2 of 2)
	NIT1		slc7a3a
	NKRF		SLC7A8 (1 of 2)
	Nlrp1		slc7a9
	NLRX1		slc9a2
	NOM1		slco2a1
	Notch2		slmo2
	NOTCH2NL		smad9
	NR1D2		smarca1
	NR2F1		SMIM4
	NR2F6		smpd5
	NRAS		smyd4
	NRF1		soat1
	Nrg4		socs3b
	NRP2		sorbs3
	NRP2		sos2
	Nsf		soul2
	nsfl1c		sp4
	NSUN5P1		sp9
	NT5DC3		SPIN4 (2 of 3)
	NUAK2		SPINK4
	NUBP1		spred3
	NUCB1		sqstm1
	Nucks1		srebf1
	Nudt1		srsf4
	Nudt13		srsf5a
	NUP85		srsf5b
	nupl1		st7l
	Ogdh		stag1b
	OPA3		stc2a
	orai1		steap3
	ORAOV1		stk10
	Orc1l		stx11b.2
	ORC5L		stx2a
	OSR2		stx2b
	OSTCL		styk1
	P2rx5		STYK1 (2 of 3)
	P2rx5		sult6b1
	paf1		SUN2
	Pafah1b2		SYNPO2 (1 of 2)
	PAN3		sytl2b
	PANK3		tab2
	PANK4		TAF1C
	PAQR6		TAF4 (1 of 2)
	PAQR6		TAF4 (2 of 2)
	PARD6A		tbc1d17
	pccA		tbx1
	PCDHGB4		tcf7l1b
	PCDHGB5		tchp
	PCIF1		tcnl
	pcm1		tecta
	PCNP		tefa
	Pcsk6		tefb
	pcsk9		terfa
	Pdcd11		TESK1 (2 of 2)
	PDLIM2		tfap4
	PDS5A		tfdp1b
	PDZD8		THBS1 (2 of 2)
	pef1		ticam1
	Pex14		timm44
	pfdn6		tlcd2
	Pggt1b		tmem141
	Pglyrp3		tmem179
	PHB2		TMEM185A
	PHC3		tnfb
	phf19		tph1a
	phf5a		TPMT (2 of 2)
	PHF6		traf6
	Phlda3		tram1
	PHLPP1		trib3
	PI4KA		TRIM29 (14 of 87)
	PI4KA		TRIM29 (5 of 87)
	PIF1		trmt44
	PIGB		trpc4apb
	Pigq		TSPAN17
	PIGS		tspo
	PIH1D1		TTC17
	pik3c2a		TUBGCP6
	Pikfyve		txndc16
	PILRB		UBAC2 (1 of 2)
	PILRB		ubap1
	PILRB		UBC
	PIP4K2A		ube2q2
	PIR		ubtd1a
	pitpnm2		ubtf
	PJA1		ubtfl
	Pla2g2a		uckl1a
	PLBD2		ucp1
	PLK1		ugt5d1
	PLOD1		usp20
	PMAIP1		usp39
	PML		usp44
	PML		utp15
	PML		v2rl1
	PML		vax2
	PML		vcanb
	PMS2L5		VDAC3 (2 of 3)
	PNKD		vps54
	PNKD		vsig10
	PNKP		vtg6
	POLDIP2		vtg7
	POLG2		wdr26b
	POLR1A		wdr43
	POLR2E		wdr76
	Polr3d		WDR93
	Polr3e		wdtc1
	pop5		WNK4 (1 of 4)
	pou5f1		wu:fc34e06
	ppfia1		wu:fj08f03
	PPIL3		xiap
	PPP1R12A		xpc
	PPP1R12B		xpo6
	PPP1R12B		XXYLT1 (2 of 2)
	PPP2R5B		yrdc
	PPP3CB		ZBTB22 (2 of 2)
	PPP6C		ZBTB7B
	pqlc1		ZC3H8
	PRIM2		zcchc9
	PRKACB		ZFP36
	PRKAR1A		zfp36l1a
	PRKAR2A		zfyve26
	PRKCD		zgc:100868
	PRKD2		zgc:101765
	PRMT2		zgc:103625
	prmt7		zgc:109934
	prpf39		zgc:110045
	prpf4b		zgc:110712
	psmc3		zgc:112160
	ptcd1		zgc:112399
	Ptcd3		zgc:113054
	PTENP1		zgc:113263
	PTGS2		zgc:113298
	PTPN14		zgc:113333
	PTPN2		zgc:114130
	PTPRA		zgc:123105
	ptprz1		zgc:123217
	Pttg1ip		zgc:136892
	PUF60		zgc:136963
	pvrl1		zgc:153258
	pvrl4		zgc:153394
	PWP2		zgc:153896
	Pycr1		zgc:154018
	QTRTD1		zgc:158432
	Rab11a		zgc:162184
	RAB11FIP1		zgc:162608
	Rab11fip4		zgc:162962
	RAB15		zgc:165409
	RAB27B		zgc:171887
	RAD54L		zgc:172120
	ralgps2		zgc:172139
	RALY		zgc:173552
	RANBP10		zgc:173594
	RASA2		zgc:174160
	Rasef		zgc:195195
	rassf5		zgc:195245
	rassf5		zgc:56530
	RBM33		zgc:66382
	rbm42		zgc:91849
	RBM7		zgc:92066
	RBMS1		zgc:92161
	RBMS1		zgc:92218
	rbms2		ZMAT1
	RBMS3		zmynd8
	RCC2		znf292b
	RCOR1		znf526
	RECQL		znf532
	REEP3		znf574
	REEP6		znf687b
	rel		znf692
	REPIN1		znf703
	RFFL		znf804a
	RGPD6		zswim6
	RHOT2		zufsp
	Rmi1
	RNF123
	Rnf217
	rnf26
	rnh1
	ROCK1
	ROMO1
	rpl9
	RPS6KB2
	Rpusd3
	Rreb1
	Rrm1
	Rrp12
	Rrp1b
	RSC1A1
	RTN4RL1
	rufy1
	S100A7
	S100A8
	S1PR5
	SAA1
	SAA1
	SAA2
	SAA4
	SAFB2
	SAPS2
	SCAP
	SCARA3
	SCARA3
	SCEL
	SCGB1C1
	SCO2
	SCP2
	SDCBP2
	sdr42e1
	SECTM1
	Sema4a
	SEMA4B
	SEMA5A
	Senp5
	SEPX1
	SERPINB10
	Serpinb3
	serpinb4
	SERPINB8
	SETD2
	Setdb1
	SF3A2
	sf3b1
	SFRS16
	sfrs7
	SFT2D2
	SGCE
	SH2B3
	SH2D3A
	SH3BP1
	SHC1
	shkbp1
	SIAE
	SIGIRR
	sip1
	sip1
	sip1
	SIPA1L1
	SIVA1
	SIVA1
	SKA2
	skap2
	ski
	Skil
	Skp2
	Skp2
	SLC16A5
	SLC23A2
	slc25a29
	SLC25A30
	Slc25a37
	SLC25A46
	Slc26a6
	Slc26a6
	SLC27A1
	SLC2A4RG
	SLC2A9
	SLC30A6
	SLC35A2
	SLC35B2
	SLC37A2
	SLC37A4
	SLC39A2
	Slc39a7
	Slc4a11
	SLC5A3
	Slc6a14
	SMAD2
	SMARCAL1
	smarcc2
	smc5
	Smcr8
	smek1
	smg5
	Smo
	SMOX
	SMPD1
	SMU1
	Snap29
	Snapin
	SNN
	snrnp35
	SNRNP48
	SNRNP70
	snx15
	SNX25
	socs7
	SOD1
	sorbs3
	SOX9
	sp2
	SPAG5
	SPCS1
	SPCS3
	SPDYE2
	SPG7
	SPHK2
	spin1
	Spn
	sppl3
	Sprr1a
	SPRR2A
	Sprr2e
	Sprr2f
	SPTAN1
	Sptb
	Sptlc2
	SPTLC3
	Src
	srd5a1
	SSBP3
	SSBP3
	ssr2
	SSR3
	STAB2
	STK16
	STK36
	STMN3
	STON2
	STRBP
	STRN3
	stt3a
	stt3b
	STX4
	sult1a1
	SULT1A3
	sumf2
	SUMO4
	supt5h
	SURF6
	syn1
	syn1
	SYNRG
	syt17
	SYTL1
	TACC3
	TADA1
	TADA3
	TAF1
	taf15
	TAF1L
	TAF6L
	Taok1
	taok2
	Tapbp
	TAX1BP3
	TBC1D14
	tbc1d20
	TBC1D3C
	TBC1D3C
	TBC1D3C
	TBC1D7
	Tbcd
	tbl3
	TBRG4
	TCEA3
	Tceb2
	TCF20
	TCN1
	TCTEX1D2
	telo2
	tes
	tfcp2
	TFDP3
	TGFB1
	TGFBRAP1
	Thap11
	thoc4
	THRAP3
	THSD4
	TJP1
	TLN1
	TLX2
	tm9sf1
	TMC7
	tmem138
	TMEM158
	Tmem171
	TMEM201
	TMEM30B
	Tmem41a
	TMEM44
	TMEM90B
	Tmem93
	TMLHE
	tmod3
	TMPO
	TNFAIP8
	TNFRSF1A
	TNIK
	TNIP2
	TOM1L2
	tp63
	Tpcn1
	TPM1
	TPM1
	tpm2
	TPM3
	Tpx2
	TRA2A
	TRAF7
	Trim14
	Trim31
	TRIM37
	Triobp
	Trip10
	TRMT2A
	TROAP
	Trpt1
	Trpt1
	tspO
	tspO
	TSPYL2
	TST
	ttc14
	TTC7A
	Ttll11
	TUBB8
	tut1
	TXN2
	TXNDC11
	TXNRD1
	u2af1
	U2AF2
	U2AF2
	UBE2C
	UBE2C
	UBE2MP1
	UBE2NL
	Ube2q1
	UBE3C
	UBR4
	ubxn6
	uck2
	Uevld
	UGT8
	UHRF1BP1
	UNC45A
	UNC50
	UNC93B6
	UPK3B
	URGCP
	Use1
	USF2
	USP12
	USP34
	usp40
	utrn
	VAC14
	VAMP1
	VAMP1
	vamp2
	Vars2
	Vasp
	VEZT
	Vgll1
	VPS13A
	VPS13A
	VPS13B
	Vps13c
	VPS28
	Vps33B
	VPS39
	VPS53
	VSIG10
	Vsnl1
	WAPAL
	WASL
	WBSCR16
	WDR27
	WDR53
	WDR65
	WDR7
	WDR73
	WDR85
	WDR90
	WFDC2
	WFDC5
	Wnt7a
	WNT7B
	WTAP
	WWC1
	WWP2
	XPC
	YEATS2
	YIPF6
	YME1L1
	YTHDC1
	YTHDF3
	YWHAE
	ZBTB39
	Zbtb9
	ZC3HAV1
	ZC3HAV1
	zc3hc1
	ZCCHC11
	ZDHHC1
	Zdhhc12
	ZDHHC16
	ZDHHC18
	Zdhhc20
	zer1
	ZFAND2B
	Zfat
	ZFHX3
	ZFP41
	ZFYVE21
	zgpat
	ZKSCAN4
	zmat2
	zmym2
	zmynd11
	ZNF12
	ZNF155
	ZNF174
	ZNF193
	ZNF207
	ZNF24
	ZNF276
	ZNF32
	ZNF335
	ZNF343
	ZNF365
	ZNF434
	ZNF562
	znf574
	ZNF600
	ZNF638
	ZNF642
	ZNF646
	ZNF673
	Znf691
	ZNF692
	ZNF7
	ZNF74
	Znf746
	ZNF75A
	ZNF76
	Znf839
	ZNF91
	ZRANB1
	zswim4
	ZXDA
	ZZEF1

## Sheet: Sheet2
			Geo		ZF converted to Human
			AAAS		ABCC1
			AASDH		ABCC4
			ABCD4		ABCD4
			abl2		ABHD4
			ABP1		ACE2
			Acaa1		ACPL2
			ACO1		AEBP2
			ACSF2		AGPAT6
			ACTR1A		ALDH3B2
			actr5		ALG1
			Adam17		ANKRD9
			ADAMTS4		ANKZF1
			ADCY3		APAF1
			AFTPH		APOLD1
			agbl5		ARG2
			AGPAT2		ARHGAP27
			AGPS		ARID5B
			AHSA2		ASIP
			Ak2		ATF3
			AKAP1		ATF6B
			Akna		ATG16L2
			akr1c3		ATPAF2
			akt2		AXIN2
			ALDH3B2		BACH1
			ALDH4A1		BAHD1
			Alkbh3		BCL2
			ALPP		BCL3
			AMMECR1L		BICD1
			amot		BMPER
			anapc11		BRWD3
			ANKHD1		C10ORF71
			ANKRD13B		CACYBP
			ANKRD2		CARS2
			ankrd39		CAV2
			Anks1a		CCDC15
			Ano10		CCKBR
			ANP32C		CCL19
			ANP32D		CDH12
			AP3M2		CDK9
			APOBEC3C		CDKN2D
			APOBEC3F		CEBPB
			APOOL		CEBPD
			AQP3		CHCHD7
			ARFRP1		CHD3
			ARHGDIA		CINP
			arhgef10		CLCF1
			Arhgef7		CLCN5
			ARIH1		CNGB3
			ARL5B		CNOT7
			ARL6IP4		CNPY2
			ARMC7		CNR2
			ARPC1B		COL13A1
			ARPC5L		COL7A1
			ARSI		COX5B
			Artn		CP
			Artn		CPA2
			Asb6		CPN1
			ASH1L		CPSF4
			Asxl1		CPT1B
			ATAD3B		CRELD2
			ate1		CRISP3
			atf3		CS
			ATF5		CYP24A1
			ATF6B		CYP26A1
			atg10		CYP27C1
			atg16l1		CYP2R1
			ATG16L2		CYR61
			ATP10D		DACT2
			ATP13A1		DACT3
			Atp1b1		DCAF5
			Atp1b1		DCP1A
			ATP5E		DCPS
			ATP5G1		DDB2
			Atp5j		DDX21
			Atp5j		DHX34
			ATP8B2		DNAI1
			Atpif1		DNAJA1
			ATRIP		DNAJA4
			ATRN		DNAJC22
			ATXN1		DNAJC3
			ATXN2		DNAJC5B
			ATXN2L		DPEP1
			ATXN2L		DSG2
			Atxn7l1		DUSP10
			AUH		DYNLL1
			AURKA		EDC4
			AURKAIP1		EGFR
			AVPI1		EGLN3
			bag1		EGR4
			BAGE3		EIF2AK3
			BAGE3		ELF3
			BAGE5		ENC1
			baiap2l1		EPS8L1
			Basp1		EPT1
			Bat5		ERCC6
			BAX		ERGIC1
			BAX		ERICH1
			BCAM		ETNK2
			bccip		ETS2
			BCDIN3D		FABP6
			BCKDHA		FAM117B
			BDP1		FAM196A
			BGLAP		FAM63B
			BIN3		FAM83G
			BIRC5		FAM98B
			BLVRB		FASN
			BMP4		FASTKD3
			bola1		FBXL15
			Brca2		FBXO10
			brd4		FDX1L
			BRD8		FHOD1
			BRD9		FIGN
			BRF1		FKBP5
			BRF2		FNIP1
			BRI3BP		FOS
			BRPF1		FOSL2
			BUB1		FRRS1
			C10orf137		GABPA
			C10orf99		GAS2L3
			C11orf24		GCLM
			c11orf57		GFRAL
			C11orf71		GLDC
			C11orf73		GLI1
			c12orf4		GPA33
			C12orf54		GPAM
			C12orf65		GPBAR1
			c15orf42		GPR112
			c16orf53		GPR35
			C16orf55		GPR84
			C16orf58		GRHL3
			c16orf88		GRPR
			C16orf91		GTPBP10
			C16orf93		GUCA1C
			c17orf37		GUCY2C
			C17orf53		HAAO
			C17orf55		HAUS7
			C17orf81		HBP1
			C17orf90		HEATR5B
			C17orf97		HEBP2
			c18orf19		HELB
			C18orf56		HEPHL1
			C19orf21		HERC4
			c19orf22		HEXDC
			C19orf33		HINT3
			C19orf52		HIVEP1
			c19orf6		HSD17B7
			c19orf6		HSF2
			c19orf61		HSH2D
			c1orf144		HSPE1
			C1orf172		HYDIN
			C1orf198		IFRD1
			C1orf210		IGSF3
			C1orf56		IKZF2
			C1orf58		IL1B
			C1orf66		IL6ST
			C1orf74		IMPG2
			C1QTNF6		ING3
			C20orf117		INPP5D
			C22orf29		IRGC
			c2orf47		IRS4
			C2orf49		ITGB4
			C2orf54		JDP2
			C2orf55		JOSD1
			C2orf86		JTB
			C3orf1		JUND
			C3orf67		KBTBD3
			C5orf22		KCNQ1
			C5orf24		KCNS1
			C6orf1		KIF17
			C6orf1		LAMA3
			C6orf108		LANCL1
			C6orf108		LARGE
			C6orf145		LATS1
			C6orf47		LDLR
			C7orf47		LEPREL1
			c7orf55		LEPROT
			c8orf40		LETM2
			C8orf58		LIPG
			c9orf114		LONRF1
			C9orf140		LOXL2
			C9orf167		LOXL4
			C9orf169		LPIN1
			C9orf89		LRRC34
			CALB2		LRRC40
			CALB2		LRRC41
			CALR		LRTM1
			Camkk1		LSM10
			camkk2		LSM11
			CARD11		LYVE1
			CASP1		MAFF
			CASP1		MAL
			CAV2		MANF
			CBLL1		MARVELD1
			CBX5		MBD5
			cbx6		MC1R
			cc2d1a		MCM5
			CCBL1		MED15
			ccdc12		MEF2A
			ccdc24		MEPCE
			Ccdc51		METTL5
			CCDC94		METTL7A
			CCNB2		MGEA5
			CCNF		MKNK1
			Cd320		MLH3
			CD74		MMP9
			CD74		MRPL54
			CD74		MRS2
			CDC25C		MSMP
			CDC25C		MTMR8
			Cdc42		MYADML2
			CDC42SE1		MYH7B
			Cdca2		NAGPA
			Cdca3		NANS
			CDK5RAP2		NEDD9
			cdkal1		NES
			CDKL1		NIPA2
			CDKN2AIP		NISCH
			Ceacam3		NOL12
			CEACAM7		NOX1
			CENPA		NPAS2
			CENPF		NPC1
			Cep110		NPLOC4
			CEP120		NR1D1
			CEP290		NR1I2
			CERCAM		NR4A1
			CHAC1		NRF1
			Chac2		NUDT1
			chd3		NUDT13
			CHML		NWD1
			CHPF		NXPH4
			CHPF2		OBFC1
			CIB1		ODC1
			CIT		OGFR
			ckap5		OIP5
			CLCA2		OLAH
			Clca4		OS9
			CLCN6		OTUD3
			Cldn8		P2RY12
			CLN3		PANX2
			clspn		PAQR4
			CMTM4		PCK1
			CMTM8		PDE6H
			Cnnm4		PDE8A
			cnot1		PDIA4
			COG7		PDK2
			Col4a6		PER2
			COPS7B		PER3
			cox17		PFKFB3
			Cox7a2l		PI4K2A
			COX8A		PIH1D1
			CPA4		PIK3R6
			CPSF1		PIP4K2C
			Cpt1a		PIPOX
			Cpt1b		PIR
			cpvl		PLA2G3
			CREB3L2		PLCG2
			Crim1		PLCXD2
			CRLF3		PLEK2
			crtc3		PLEKHF1
			CRYBG3		PLEKHM1
			Csnk1g3		PNPLA3
			cstf2		POLR3K
			Ctdsp1		POR
			CTH		PQLC2
			CTNNB1		PRDM10
			CTSZ		PRDX1
			CUL4B		PRPF4
			cutA		PRRC1
			CWC22		PTPN6
			CWF19L1		PUS7
			CXCL2		RABL3
			Cxxc1		RAC1
			CYB561D2		RAD54L2
			cyb5r2		RALGPS2
			CYBASC3		RASL10A
			CYP1A1		RASSF8
			CYP4F3		RBM12B
			DAB2IP		RBM15
			DAPL1		RBM22
			dbf4b		RBM6
			Dbndd1		RBMX
			Dcakd		RCVRN
			dci		RFESD
			DDA1		RFWD3
			Ddi2		RGS13
			DDX11		RGS2
			DDX27		RGS9BP
			DDX3X		RHPN2
			DDX6		RIOK3
			DEDD2		RIPK4
			dennd1a		RNF213
			Depdc5		RNF25
			DGKH		RP1L1
			DHCR7		RTEL1
			dhodh		S100A11
			DHRS11		SAFB
			Dhx16		SALL4
			DHX35		SAMD11
			Dhx38		SAMHD1
			DLL1		SBNO2
			dnajc1		SCD
			DNAJC14		SCLY
			dnmt1		SDF2L1
			DNTTIP1		SEC16B
			dock10		SEMA6D
			DOLPP1		SERAC1
			DPH1		SERP1
			DPP3		SESN2
			DST		SETD7
			DST		SGK1
			dtl		SH2D5
			dtx3l		SHOX2
			dtymk		SIK1
			DVL2		SLC12A8
			E2f2		SLC13A2
			E2F7		SLC16A13
			EAF2		SLC16A7
			Eapp		SLC1A5
			EDC4		SLC23A2
			EEA1		SLC25A28
			egfr		SLC25A33
			egfr		SLC25A43
			Eif1ad		SLC26A5
			EIF2S1		SLC27A6
			EIF3C		SLC35D2
			Eif4ebp2		SLC37A3
			ELF1		SLC45A4
			Elf4		SLC6A20
			elk1		SLC7A1
			ELK4		SLC7A8
			ELK4		SLC7A9
			EMB		SLC9A2
			Enc1		SLCO2A1
			endog		SLMO2
			ENOX2		SMAD9
			ENSA		SMARCA1
			ENSA		SMYD4
			Entpd5		SOAT1
			entpd6		SORBS3
			ENTPD7		SOS2
			EPN2		SP4
			Ercc1		SP9
			Ercc1		SPIN4
			Ercc6		SPINK4
			ERI3		SPRED3
			ERO1L		SQSTM1
			ERP29		SREBF1
			ESPL1		ST7L
			Esyt1		STEAP3
			Etfdh		STK10
			EXOC4		STYK1
			EXOC7		SULT6B1
			Exosc4		SUN2
			EXPH5		SYNPO2
			eya3		TAB2
			Fads3		TAF1C
			Fahd2a		TAF4
			Fam102b		TBC1D17
			fam110a		TBX1
			Fam128b		TCHP
			Fam129b		TECTA
			FAM156A		TESK1
			Fam158a		TFAP4
			Fam160a2		THBS1
			Fam193a		TICAM1
			FAM20C		TIMM44
			FAM24B		TLCD2
			FAM3A		TMEM141
			fam43a		TMEM179
			FAM64A		TMEM185A
			fam65a		TPMT
			FAM83D		TRAF6
			FAM89B		TRAM1
			FANCA		TRIB3
			Fancc		TRIM29
			FANCM		TSPAN17
			FASN		TSPO
			Fbp1		TTC17
			Fbxl20		TUBGCP6
			FBXL6		TXNDC16
			FBXL6		UBAC2
			fbxo11		UBAP1
			fbxo11		UBC
			FBXO18		UBE2Q2
			Fbxo21		UBTF
			FBXW8		UCP1
			FCF1		USP20
			fchsd2		USP39
			fem1b		USP44
			fez2		UTP15
			fhod1		VAX2
			FIBCD1		VDAC3
			FIBP		VPS54
			FKBP8		VSIG10
			Flg		WDR43
			fn1		WDR76
			Fntb		WDR93
			Fosl2		WDTC1
			foxd1		WNK4
			FOXE1		XIAP
			FOXF2		XPC
			foxo1		XPO6
			FOXRED1		YRDC
			FPGS		ZBTB22
			frmd3		ZBTB7B
			Frrs1		ZC3H8
			frs2		ZCCHC9
			Frs3		ZFP36
			G3BP2		ZFYVE26
			Gad1		ZMAT1
			Gad1		ZMYND8
			Gadd45b		ZNF526
			Galntl4		ZNF532
			GAPVD1		ZNF574
			GATA2		ZNF692
			GATA3		ZNF703
			Gatad2b		ZNF804A
			Gbgt1		ZSWIM6
			gcn1l1		ZUFSP
			GDAP2
			GDF11
			GEMIN4
			GET4
			Gga2
			Gins1
			GJD3
			GLE1
			Gli3
			GLS
			GLTSCR1
			GLTSCR2
			GLUL
			gm2a
			Gna12
			Golim4
			GOLSYN
			gpaa1
			GPATCH3
			Gpd2
			Gpn3
			Gprc5b
			GRB2
			GRHL2
			GRHL3
			GRTP1
			GSK3A
			gsr
			gtf2a1
			gtf2h3
			GTF2H4
			gtf3c5
			GTSE1
			H2afj
			HAS2
			HCFC1R1
			HCFC1R1
			Hdac7
			HDHD3
			HEATR3
			Heca
			Hells
			helz
			herpud2
			hexA
			HIF1A
			Hif1an
			HIGD2A
			Hip1r
			hipk1
			Hipk3
			HIRIP3
			Hist1h1a
			Hist1h2ac
			Hist1h2bc
			Hist1h2bc
			Hist1h2bc
			Hist1h2bc
			Hist1h2bc
			HIST1H2BD
			HIST1H2BD
			HIST1H2BN
			Hist1h4c
			HIST2H2AA4
			Hist2h2ac
			HIST2H3A
			HIST2H3A
			HIST3H3
			Hjurp
			HK2P1
			HLA-C
			HLA-DRA
			HLA-DRB3
			HLA-DRB4
			HLA-G
			HMBS
			HMGB2
			hmgcL
			HMGCR
			HMGCS1
			Hnrnpa3
			HNRNPCL1
			Hnrnph1
			HNRNPL
			hnrpll
			homer2
			homer2
			Hps1
			Hyal1
			Hyal1
			id1
			id1
			IFI27L2
			Ifit3
			Ifitm1
			IFT122
			IFT172
			Igf2bp2
			igf2bp3
			IGHMBP2
			IGLL1
			IGSF9
			IKBKE
			IL1R2
			IL6ST
			IL8
			impact
			IMPDH1
			INCENP
			INF2
			INHBA
			INO80D
			INTS4
			Ints5
			IPO4
			IPO5
			IPO7
			Iqgap3
			IRF3
			irf6
			IRS1
			isyna1
			JAK1
			Jam3
			KANK1
			Kcnb2
			KCNMB3
			Kctd13
			kdsr
			KIAA0319L
			KIAA0406
			KIAA0649
			KIAA0922
			KIAA1432
			kiaa1524
			KIAA1715
			Kif1c
			kif20a
			kin
			KIRREL
			KLF16
			KLF3
			KLF7
			KLHL15
			Klk11
			KLK13
			Klk14
			KLK6
			Kras
			KRI1
			KRT10
			KRT19
			KRT6B
			KRT81
			KRTCAP3
			Kti12
			L1cam
			L1cam
			L3mbtl2
			lamb2
			LANCL2
			Lars2
			lbh
			LCE4A
			leng1
			LGALS1
			lgals9
			LHFPL2
			lig3
			LINS1
			LIPG
			Lman1
			Lmo4
			LNPEP
			LOC100131851
			LOC441294
			LOC81691
			lonp1
			LOXL3
			Lpar5
			lpcat1
			Lpin3
			LPPR2
			LRP10
			LRP4
			LRP6
			LRRC8B
			Lrrc8e
			Lrrfip1
			lrrfip2
			LSM10
			LSM4
			LXN
			Lztr1
			Macc1
			Maff
			MAGI3
			MAMDC2
			MAML2
			MAN2A1
			MANEAL
			MAOA
			MAP1LC3B
			Map2k2
			MAPK3
			MAPK3
			Mapk7
			mapk8
			Matn2
			MAZ
			MBD3
			MBTPS2
			Mcat
			Mcat
			MCM3AP
			mdm2
			MDM4
			MED13
			MEF2D
			Megf8
			Mett10d
			mfi2
			MFNG
			MFSD6
			mgrn1
			MICAL2
			Mier3
			Mif4gd
			MIOS
			MIS12
			MKLN1
			mknk1
			mkrn2
			mks1
			MLLT1
			mllt4
			MLST8
			MLXIP
			MMAA
			Mmp1
			MMP10
			MMP14
			mmp7
			MOB2
			MOBKL2A
			mogs
			MORF4
			MPV17L
			Mpv17l2
			MPZL2
			MRAP
			MRFAP1L1
			MRPL30
			Mrpl34
			mrpl40
			mRpL41
			MRPL47
			MRPL53
			mrps10
			mrps16
			mrps24
			mRpS33
			MRPS34
			MSH5
			MST1R
			MT1M
			Mta2
			MTERFD2
			MTHFS
			MTHFSD
			Mtus2
			MTX2
			MTX2
			MXD1
			MYH14
			NACA2
			nagK
			Naif1
			NANS
			NAPEPLD
			NAPG
			NBAS
			NBPF14
			NBPF14
			NBPF14
			NCAPD2
			ncaph2
			NCK2
			NCK2
			ncln
			ncor2
			NDRG3
			NDST1
			Ndufa2
			ndufa6
			NDUFC1
			NDUFS6
			NDUFS7
			Nebl
			NEDD1
			NEFL
			NEK2
			NEK7
			nek9
			NF1
			Nf2
			Nfasc
			NFIC
			NFIC
			Ngfr
			NHP2
			NID2
			NIPAL1
			NIPAL2
			nisch
			NIT1
			NKRF
			Nlrp1
			NLRX1
			NOM1
			Notch2
			NOTCH2NL
			NR1D2
			NR2F1
			NR2F6
			NRAS
			NRF1
			Nrg4
			NRP2
			NRP2
			Nsf
			nsfl1c
			NSUN5P1
			NT5DC3
			NUAK2
			NUBP1
			NUCB1
			Nucks1
			Nudt1
			Nudt13
			NUP85
			nupl1
			Ogdh
			OPA3
			orai1
			ORAOV1
			Orc1l
			ORC5L
			OSR2
			OSTCL
			P2rx5
			P2rx5
			paf1
			Pafah1b2
			PAN3
			PANK3
			PANK4
			PAQR6
			PAQR6
			PARD6A
			pccA
			PCDHGB4
			PCDHGB5
			PCIF1
			pcm1
			PCNP
			Pcsk6
			pcsk9
			Pdcd11
			PDLIM2
			PDS5A
			PDZD8
			pef1
			Pex14
			pfdn6
			Pggt1b
			Pglyrp3
			PHB2
			PHC3
			phf19
			phf5a
			PHF6
			Phlda3
			PHLPP1
			PI4KA
			PI4KA
			PIF1
			PIGB
			Pigq
			PIGS
			PIH1D1
			pik3c2a
			Pikfyve
			PILRB
			PILRB
			PILRB
			PIP4K2A
			PIR
			pitpnm2
			PJA1
			Pla2g2a
			PLBD2
			PLK1
			PLOD1
			PMAIP1
			PML
			PML
			PML
			PML
			PML
			PMS2L5
			PNKD
			PNKD
			PNKP
			POLDIP2
			POLG2
			POLR1A
			POLR2E
			Polr3d
			Polr3e
			pop5
			pou5f1
			ppfia1
			PPIL3
			PPP1R12A
			PPP1R12B
			PPP1R12B
			PPP2R5B
			PPP3CB
			PPP6C
			pqlc1
			PRIM2
			PRKACB
			PRKAR1A
			PRKAR2A
			PRKCD
			PRKD2
			PRMT2
			prmt7
			prpf39
			prpf4b
			psmc3
			ptcd1
			Ptcd3
			PTENP1
			PTGS2
			PTPN14
			PTPN2
			PTPRA
			ptprz1
			Pttg1ip
			PUF60
			pvrl1
			pvrl4
			PWP2
			Pycr1
			QTRTD1
			Rab11a
			RAB11FIP1
			Rab11fip4
			RAB15
			RAB27B
			RAD54L
			ralgps2
			RALY
			RANBP10
			RASA2
			Rasef
			rassf5
			rassf5
			RBM33
			rbm42
			RBM7
			RBMS1
			RBMS1
			rbms2
			RBMS3
			RCC2
			RCOR1
			RECQL
			REEP3
			REEP6
			rel
			REPIN1
			RFFL
			RGPD6
			RHOT2
			Rmi1
			RNF123
			Rnf217
			rnf26
			rnh1
			ROCK1
			ROMO1
			rpl9
			RPS6KB2
			Rpusd3
			Rreb1
			Rrm1
			Rrp12
			Rrp1b
			RSC1A1
			RTN4RL1
			rufy1
			S100A7
			S100A8
			S1PR5
			SAA1
			SAA1
			SAA2
			SAA4
			SAFB2
			SAPS2
			SCAP
			SCARA3
			SCARA3
			SCEL
			SCGB1C1
			SCO2
			SCP2
			SDCBP2
			sdr42e1
			SECTM1
			Sema4a
			SEMA4B
			SEMA5A
			Senp5
			SEPX1
			SERPINB10
			Serpinb3
			serpinb4
			SERPINB8
			SETD2
			Setdb1
			SF3A2
			sf3b1
			SFRS16
			sfrs7
			SFT2D2
			SGCE
			SH2B3
			SH2D3A
			SH3BP1
			SHC1
			shkbp1
			SIAE
			SIGIRR
			sip1
			sip1
			sip1
			SIPA1L1
			SIVA1
			SIVA1
			SKA2
			skap2
			ski
			Skil
			Skp2
			Skp2
			SLC16A5
			SLC23A2
			slc25a29
			SLC25A30
			Slc25a37
			SLC25A46
			Slc26a6
			Slc26a6
			SLC27A1
			SLC2A4RG
			SLC2A9
			SLC30A6
			SLC35A2
			SLC35B2
			SLC37A2
			SLC37A4
			SLC39A2
			Slc39a7
			Slc4a11
			SLC5A3
			Slc6a14
			SMAD2
			SMARCAL1
			smarcc2
			smc5
			Smcr8
			smek1
			smg5
			Smo
			SMOX
			SMPD1
			SMU1
			Snap29
			Snapin
			SNN
			snrnp35
			SNRNP48
			SNRNP70
			snx15
			SNX25
			socs7
			SOD1
			sorbs3
			SOX9
			sp2
			SPAG5
			SPCS1
			SPCS3
			SPDYE2
			SPG7
			SPHK2
			spin1
			Spn
			sppl3
			Sprr1a
			SPRR2A
			Sprr2e
			Sprr2f
			SPTAN1
			Sptb
			Sptlc2
			SPTLC3
			Src
			srd5a1
			SSBP3
			SSBP3
			ssr2
			SSR3
			STAB2
			STK16
			STK36
			STMN3
			STON2
			STRBP
			STRN3
			stt3a
			stt3b
			STX4
			sult1a1
			SULT1A3
			sumf2
			SUMO4
			supt5h
			SURF6
			syn1
			syn1
			SYNRG
			syt17
			SYTL1
			TACC3
			TADA1
			TADA3
			TAF1
			taf15
			TAF1L
			TAF6L
			Taok1
			taok2
			Tapbp
			TAX1BP3
			TBC1D14
			tbc1d20
			TBC1D3C
			TBC1D3C
			TBC1D3C
			TBC1D7
			Tbcd
			tbl3
			TBRG4
			TCEA3
			Tceb2
			TCF20
			TCN1
			TCTEX1D2
			telo2
			tes
			tfcp2
			TFDP3
			TGFB1
			TGFBRAP1
			Thap11
			thoc4
			THRAP3
			THSD4
			TJP1
			TLN1
			TLX2
			tm9sf1
			TMC7
			tmem138
			TMEM158
			Tmem171
			TMEM201
			TMEM30B
			Tmem41a
			TMEM44
			TMEM90B
			Tmem93
			TMLHE
			tmod3
			TMPO
			TNFAIP8
			TNFRSF1A
			TNIK
			TNIP2
			TOM1L2
			tp63
			Tpcn1
			TPM1
			TPM1
			tpm2
			TPM3
			Tpx2
			TRA2A
			TRAF7
			Trim14
			Trim31
			TRIM37
			Triobp
			Trip10
			TRMT2A
			TROAP
			Trpt1
			Trpt1
			tspO
			tspO
			TSPYL2
			TST
			ttc14
			TTC7A
			Ttll11
			TUBB8
			tut1
			TXN2
			TXNDC11
			TXNRD1
			u2af1
			U2AF2
			U2AF2
			UBE2C
			UBE2C
			UBE2MP1
			UBE2NL
			Ube2q1
			UBE3C
			UBR4
			ubxn6
			uck2
			Uevld
			UGT8
			UHRF1BP1
			UNC45A
			UNC50
			UNC93B6
			UPK3B
			URGCP
			Use1
			USF2
			USP12
			USP34
			usp40
			utrn
			VAC14
			VAMP1
			VAMP1
			vamp2
			Vars2
			Vasp
			VEZT
			Vgll1
			VPS13A
			VPS13A
			VPS13B
			Vps13c
			VPS28
			Vps33B
			VPS39
			VPS53
			VSIG10
			Vsnl1
			WAPAL
			WASL
			WBSCR16
			WDR27
			WDR53
			WDR65
			WDR7
			WDR73
			WDR85
			WDR90
			WFDC2
			WFDC5
			Wnt7a
			WNT7B
			WTAP
			WWC1
			WWP2
			XPC
			YEATS2
			YIPF6
			YME1L1
			YTHDC1
			YTHDF3
			YWHAE
			ZBTB39
			Zbtb9
			ZC3HAV1
			ZC3HAV1
			zc3hc1
			ZCCHC11
			ZDHHC1
			Zdhhc12
			ZDHHC16
			ZDHHC18
			Zdhhc20
			zer1
			ZFAND2B
			Zfat
			ZFHX3
			ZFP41
			ZFYVE21
			zgpat
			ZKSCAN4
			zmat2
			zmym2
			zmynd11
			ZNF12
			ZNF155
			ZNF174
			ZNF193
			ZNF207
			ZNF24
			ZNF276
			ZNF32
			ZNF335
			ZNF343
			ZNF365
			ZNF434
			ZNF562
			znf574
			ZNF600
			ZNF638
			ZNF642
			ZNF646
			ZNF673
			Znf691
			ZNF692
			ZNF7
			ZNF74
			Znf746
			ZNF75A
			ZNF76
			Znf839
			ZNF91
			ZRANB1
			zswim4
			ZXDA
			ZZEF1
