# Supplementary material for: Comparative transcriptomic profiling of hydrogen peroxide signaling networks in zebrafish and human keratinocytes: Implications toward conservation, migration and wound healing
Source: Sci Rep. 2016 Feb 5;6:20328. doi: 10.1038/srep20328 (PMC4742856; doi:10.1038/srep20328)
Supplement: Supplementary Worksheet 7 [file srep20328-s8.xls]

## Sheet: Raw data
Series GSE46343		Schmidt A. et al 2013		ID REF	untreated 1	untreated 2	untreated ave	h202 100uM 3 hrs
		PMID: 23668811		NM_000014	87	115	101	413
GSM1128827	HaCaT_untreated_K1			NM_000015	28	36	32	53
GSM1128828	HaCaT_untreated_K2			NM_000016	2996	3969	3482.5	6006
GSM1128834	HaCaT_positive H2O2 control_H2 (100uM 3hr)			NM_000017	576	312	444	1035
				NM_000018	9111	9916	9513.5	9449
				NM_000019	4870	5140	5005	3682
				NM_000020	163	128	145.5	360
				NM_000021	10672	10736	10704	7754
				NM_000022	374	317	345.5	632
				NM_000023	207	200	203.5	442
				NM_000024	3882	3698	3790	4791
				NM_000025	38	28	33	102
				NM_000026	11193	13407	12300	8144
				NM_000027	878	1102	990	1280
				NM_000028	1165	1446	1305.5	1350
				NM_000029	20	19	19.5	99
				NM_000030	447	281	364	450
				NM_000031	4476	5509	4992.5	6539
				NM_000032	45	31	38	348
				NM_000033	690	544	617	1000
				NM_000034	28541	38513	33527	26409
				NM_000035	116	41	78.5	84
				NM_000036	85	110	97.5	181
				NM_000037	28	83	55.5	53
				NM_000038	185	203	194	226
				NM_000039	123	45	84	269
				NM_000040	126	81	103.5	466
				NM_000041	225	186	205.5	616
				NM_000042	71	40	55.5	137
				NM_000043	1622	1771	1696.5	2523
				NM_000044	86	45	65.5	81
				NM_000045	48	86	67	115
				NM_000046	287	761	524	1235
				NM_000047	161	107	134	444
				NM_000048	4582	5437	5009.5	4749
				NM_000049	28	44	36	46
				NM_000050	23020	23488	23254	32685
				NM_000051	910	1374	1142	1235
				NM_000052	256	380	318	380
				NM_000053	343	334	338.5	405
				NM_000054	223	114	168.5	428
				NM_000055	22	20	21	92
				NM_000056	4005	6100	5052.5	6149
				NM_000057	6853	7667	7260	5355
				NM_000059	519	558	538.5	1932
				NM_000060	1233	731	982	1666
				NM_000061	80	75	77.5	207
				NM_000062	232	149	190.5	277
				NM_000063	74	126	100	206
				NM_000064	16690	29614	23152	21637
				NM_000065	104	69	86.5	275
				NM_000066	29	21	25	80
				NM_000067	13897	11952	12924.5	12954
				NM_000068	96	102	99	269
				NM_000069	94	96	95	454
				NM_000070	1443	1006	1224.5	1857
				NM_000071	2570	2708	2639	4074
				NM_000072	23	24	23.5	49
				NM_000073	20	53	36.5	45
				NM_000074	30	30	30	53
				NM_000075	32514	32343	32428.5	22765
				NM_000076	49	102	75.5	169
				NM_000077	480	366	423	402
				NM_000078	51	29	40	53
				NM_000079	58	47	52.5	163
				NM_000080	174	78	126	563
				NM_000081	1249	1367	1308	1001
				NM_000082	910	1134	1022	894
				NM_000083	23	33	28	44
				NM_000084	966	904	935	1290
				NM_000085	90	68	79	293
				NM_000086	16190	13890	15040	5100
				NM_000087	160	184	172	428
				NM_000088	149	114	131.5	274
				NM_000089	74	48	61	60
				NM_000090	33	34	33.5	121
				NM_000091	20	95	57.5	26
				NM_000092	150	85	117.5	499
				NM_000093	330	279	304.5	407
				NM_000094	6371	6013	6192	4541
				NM_000095	146	62	104	634
				NM_000096	97	88	92.5	402
				NM_000097	5867	6202	6034.5	8727
				NM_000098	251	428	339.5	132
				NM_000099	9031	6288	7659.5	6887
				NM_000100	31826	29872	30849	26814
				NM_000101	5616	1189	3402.5	4262
				NM_000102	59	86	72.5	316
				NM_000103	18	52	35	32
				NM_000104	8655	6556	7605.5	5111
				NM_000106	402	332	367	899
				NM_000107	7601	9448	8524.5	7021
				NM_000108	226	388	307	416
				NM_000109	238	419	328.5	665
				NM_000110	696	1393	1044.5	1510
				NM_000111	32	16	24	38
				NM_000112	1110	736	923	1205
				NM_000113	6047	6199	6123	5956
				NM_000114	46	49	47.5	195
				NM_000115	29	27	28	91
				NM_000116	6252	7675	6963.5	6964
				NM_000117	9852	1946	5899	7066
				NM_000118	152	82	117	686
				NM_000119	129	94	111.5	383
				NM_000120	9006	9193	9099.5	6910
				NM_000121	136	94	115	290
				NM_000122	14031	12477	13254	7394
				NM_000123	5803	5461	5632	4144
				NM_000124	712	852	782	2263
				NM_000125	26	46	36	61
				NM_000126	25043	20302	22672.5	18796
				NM_000127	27651	31889	29770	19603
				NM_000128	29	35	32	197
				NM_000129	20	20	20	71
				NM_000130	115	118	116.5	95
				NM_000131	37	24	30.5	196
				NM_000132	81	276	178.5	114
				NM_000133	26	106	66	32
				NM_000134	30	26	28	165
				NM_000135	4404	3148	3776	1775
				NM_000136	3018	7426	5222	1991
				NM_000137	6015	7758	6886.5	5389
				NM_000138	28	24	26	150
				NM_000139	18	39	28.5	48
				NM_000140	1432	1556	1494	1363
				NM_000141	2687	2224	2455.5	1929
				NM_000142	623	588	605.5	1520
				NM_000143	715	974	844.5	1015
				NM_000144	1325	1789	1557	1861
				NM_000145	29	28	28.5	51
				NM_000146	19784	17619	18701.5	9565
				NM_000147	605	550	577.5	983
				NM_000148	5158	4094	4626	3757
				NM_000149	549	641	595	930
				NM_000150	178	191	184.5	856
				NM_000151	25	21	23	46
				NM_000152	672	1021	846.5	846
				NM_000153	88	177	132.5	422
				NM_000154	592	653	622.5	863
				NM_000155	4715	4243	4479	2745
				NM_000156	535	554	544.5	505
				NM_000157	14108	18510	16309	11791
				NM_000158	6820	8222	7521	7015
				NM_000159	4249	6316	5282.5	3400
				NM_000160	134	35	84.5	309
				NM_000161	647	726	686.5	1047
				NM_000162	56	80	68	135
				NM_000163	18	28	23	31
				NM_000164	120	70	95	483
				NM_000165	3844	3098	3471	3110
				NM_000166	101	37	69	238
				NM_000167	21	21	21	105
				NM_000168	1737	1664	1700.5	878
				NM_000169	16144	15355	15749.5	11400
				NM_000170	42	53	47.5	263
				NM_000171	29	35	32	89
				NM_000172	70	33	51.5	317
				NM_000173	293	88	190.5	865
				NM_000174	290	120	205	586
				NM_000175	20637	21168	20902.5	28731
				NM_000176	1540	2298	1919	1429
				NM_000177	22914	33477	28195.5	26885
				NM_000178	15738	20725	18231.5	15264
				NM_000179	14142	16342	15242	14796
				NM_000180	52	35	43.5	354
				NM_000181	10892	8712	9802	4920
				NM_000182	10541	14474	12507.5	10077
				NM_000183	14367	15551	14959	18376
				NM_000184	23	30	26.5	54
				NM_000185	36	82	59	119
				NM_000186	2956	2705	2830.5	2528
				NM_000187	52	42	47	64
				NM_000188	9247	9818	9532.5	5501
				NM_000189	1637	2632	2134.5	5343
				NM_000190	4181	4945	4563	2882
				NM_000191	1383	1946	1664.5	1037
				NM_000192	36	24	30	595
				NM_000193	32	27	29.5	120
				NM_000194	11105	8959	10032	10680
				NM_000195	475	638	556.5	363
				NM_000196	1383	1429	1406	2120
				NM_000197	144	175	159.5	475
				NM_000198	34	105	69.5	89
				NM_000199	1508	966	1237	780
				NM_000200	19	24	21.5	94
				NM_000201	5174	4801	4987.5	3700
				NM_000202	2920	2211	2565.5	3366
				NM_000203	195	179	187	542
				NM_000204	50	245	147.5	176
				NM_000206	118	133	125.5	430
				NM_000207	145	124	134.5	171
				NM_000208	122	395	258.5	1009
				NM_000209	84	37	60.5	155
				NM_000210	10037	11411	10724	12164
				NM_000211	349	258	303.5	927
				NM_000212	29	120	74.5	215
				NM_000213	25910	34342	30126	27687
				NM_000214	1010	1438	1224	1925
				NM_000215	160	104	132	526
				NM_000216	610	462	536	1174
				NM_000217	52	70	61	532
				NM_000218	216	87	151.5	227
				NM_000219	55	19	37	102
				NM_000220	65	26	45.5	317
				NM_000221	284	207	245.5	350
				NM_000222	53	18	35.5	146
				NM_000223	116	61	88.5	213
				NM_000224	562	378	470	502
				NM_000226	192	512	352	1281
				NM_000227	46106	40100	43103	42164
				NM_000228	32944	42302	37623	32013
				NM_000229	2663	1017	1840	695
				NM_000230	48	56	52	204
				NM_000231	75	31	53	437
				NM_000232	2152	1988	2070	2193
				NM_000233	19	28	23.5	32
				NM_000234	4450	7989	6219.5	4668
				NM_000235	8858	6234	7546	5493
				NM_000236	107	52	79.5	147
				NM_000237	36	32	34	65
				NM_000238	205	194	199.5	516
				NM_000239	37	33	35	271
				NM_000240	3697	3724	3710.5	1940
				NM_000242	21	24	22.5	58
				NM_000243	70	22	46	43
				NM_000244	15599	10443	13021	9598
				NM_000245	8107	7168	7637.5	7614
				NM_000246	91	73	82	151
				NM_000247	6703	4006	5354.5	7101
				NM_000248	159	219	189	574
				NM_000249	4790	5791	5290.5	3802
				NM_000250	34	60	47	334
				NM_000251	7772	11125	9448.5	7988
				NM_000252	3687	3208	3447.5	3276
				NM_000253	18	24	21	97
				NM_000254	7170	6091	6630.5	4645
				NM_000255	9373	7854	8613.5	7165
				NM_000256	57	52	54.5	126
				NM_000257	111	52	81.5	311
				NM_000258	107	98	102.5	527
				NM_000259	3977	4537	4257	3855
				NM_000260	120	72	96	140
				NM_000261	63	28	45.5	71
				NM_000262	3028	2651	2839.5	3716
				NM_000263	908	1719	1313.5	1114
				NM_000264	5190	1627	3408.5	3668
				NM_000265	186	101	143.5	352
				NM_000266	47	22	34.5	48
				NM_000267	419	444	431.5	3420
				NM_000268	13732	12718	13225	5570
				NM_000269	19542	28066	23804	20211
				NM_000270	6663	9529	8096	10979
				NM_000271	21097	18494	19795.5	13474
				NM_000272	37	40	38.5	112
				NM_000273	25	40	32.5	152
				NM_000274	11770	15061	13415.5	9717
				NM_000275	72	103	87.5	367
				NM_000276	8966	7152	8059	5883
				NM_000277	39	30	34.5	110
				NM_000278	22	60	41	239
				NM_000280	38	82	60	61
				NM_000281	16702	15486	16094	11934
				NM_000282	2710	2731	2720.5	1504
				NM_000283	109	82	95.5	192
				NM_000284	23765	23249	23507	19171
				NM_000285	1826	3019	2422.5	3293
				NM_000286	3915	3099	3507	3048
				NM_000287	4800	5113	4956.5	3113
				NM_000288	939	913	926	1185
				NM_000289	12898	9844	11371	16408
				NM_000290	779	391	585	989
				NM_000291	3381	4748	4064.5	6514
				NM_000292	3803	5169	4486	3968
				NM_000293	11294	9965	10629.5	10727
				NM_000294	4337	4310	4323.5	3553
				NM_000295	100	172	136	217
				NM_000296	1153	1474	1313.5	2135
				NM_000297	1281	847	1064	921
				NM_000298	215	47	131	110
				NM_000299	5554	11185	8369.5	13849
				NM_000300	3549	2285	2917	756
				NM_000301	46	28	37	158
				NM_000302	36921	37637	37279	16157
				NM_000303	7344	9856	8600	10266
				NM_000304	114	154	134	250
				NM_000305	12621	9363	10992	9821
				NM_000306	24	40	32	43
				NM_000307	158	216	187	246
				NM_000308	33643	37024	35333.5	23054
				NM_000309	1018	1072	1045	884
				NM_000310	11898	10839	11368.5	14910
				NM_000311	22954	20496	21725	25533
				NM_000312	426	458	442	565
				NM_000313	84	79	81.5	172
				NM_000314	478	454	466	3122
				NM_000315	23	25	24	62
				NM_000316	98	131	114.5	168
				NM_000317	3148	3028	3088	2598
				NM_000318	1370	2026	1698	3341
				NM_000319	8220	6465	7342.5	3903
				NM_000320	382	543	462.5	1194
				NM_000321	2052	2606	2329	1545
				NM_000322	47	23	35	200
				NM_000324	21	29	25	74
				NM_000325	20	42	31	31
				NM_000326	58	31	44.5	234
				NM_000327	271	220	245.5	790
				NM_000328	2693	2585	2639	1812
				NM_000329	27	56	41.5	45
				NM_000330	74	105	89.5	126
				NM_000331	1315	1869	1592	13183
				NM_000332	1361	1329	1345	922
				NM_000333	299	402	350.5	1486
				NM_000334	43	39	41	242
				NM_000335	21	62	41.5	50
				NM_000336	53	151	102	305
				NM_000337	33	21	27	44
				NM_000338	40	89	64.5	148
				NM_000339	123	104	113.5	310
				NM_000340	14	28	21	29
				NM_000341	27	29	28	41
				NM_000342	46	35	40.5	39
				NM_000343	416	466	441	1124
				NM_000344	10165	9902	10033.5	11806
				NM_000345	534	715	624.5	301
				NM_000346	1035	2870	1952.5	6040
				NM_000347	2042	1020	1531	853
				NM_000348	112	56	84	60
				NM_000349	89	85	87	38
				NM_000350	51	89	70	72
				NM_000351	973	1526	1249.5	1413
				NM_000352	112	47	79.5	424
				NM_000353	34	27	30.5	127
				NM_000354	17	17	17	87
				NM_000355	565	679	622	699
				NM_000356	24395	23555	23975	14886
				NM_000358	29538	39808	34673	38603
				NM_000359	6479	8884	7681.5	9815
				NM_000360	74	69	71.5	426
				NM_000361	620	793	706.5	855
				NM_000362	2519	4915	3717	5420
				NM_000363	336	219	277.5	594
				NM_000364	788	606	697	680
				NM_000365	33601	32824	33212.5	28075
				NM_000366	908	1488	1198	7541
				NM_000367	386	506	446	737
				NM_000368	4107	4001	4054	2850
				NM_000369	37	36	36.5	170
				NM_000370	25	23	24	42
				NM_000371	43	40	41.5	150
				NM_000372	20	22	21	45
				NM_000373	13489	17227	15358	11907
				NM_000374	985	960	972.5	997
				NM_000375	3376	6524	4950	5737
				NM_000376	3487	3598	3542.5	5011
				NM_000377	375	220	297.5	987
				NM_000378	94	91	92.5	180
				NM_000379	670	1176	923	2063
				NM_000380	2794	3428	3111	3375
				NM_000381	2393	1808	2100.5	1738
				NM_000382	3775	4881	4328	7263
				NM_000383	167	188	177.5	528
				NM_000384	29	42	35.5	50
				NM_000385	248	332	290	731
				NM_000386	6363	6646	6504.5	5308
				NM_000387	1967	2487	2227	1476
				NM_000388	37	22	29.5	77
				NM_000389	10810	15039	12924.5	11864
				NM_000390	1535	1856	1695.5	1461
				NM_000391	20188	18193	19190.5	20424
				NM_000392	2122	2621	2371.5	1605
				NM_000393	36	40	38	288
				NM_000394	59	128	93.5	588
				NM_000395	258	176	217	626
				NM_000396	1178	970	1074	1028
				NM_000397	63	100	81.5	96
				NM_000398	2564	2431	2497.5	3093
				NM_000399	161	306	233.5	696
				NM_000400	1232	2003	1617.5	1383
				NM_000401	2778	2756	2767	3184
				NM_000402	12815	7883	10349	9613
				NM_000403	15391	20947	18169	12211
				NM_000404	11727	11015	11371	9500
				NM_000405	4672	3533	4102.5	8218
				NM_000406	18	24	21	85
				NM_000407	239	115	177	492
				NM_000408	5474	4938	5206	13559
				NM_000409	58	125	91.5	206
				NM_000410	608	288	448	382
				NM_000411	1619	2619	2119	2739
				NM_000412	50	35	42.5	244
				NM_000413	360	276	318	613
				NM_000414	10551	12270	11410.5	9533
				NM_000415	15	22	18.5	31
				NM_000416	7031	10056	8543.5	11270
				NM_000417	23	29	26	107
				NM_000418	8402	10692	9547	7350
				NM_000419	153	135	144	315
				NM_000420	171	142	156.5	318
				NM_000421	8500	20610	14555	28931
				NM_000422	41099	44056	42577.5	45043
				NM_000423	51	93	72	201
				NM_000424	42205	41860	42032.5	52641
				NM_000425	4722	2649	3685.5	1950
				NM_000426	901	1041	971	860
				NM_000427	425	38	231.5	57
				NM_000428	594	725	659.5	1431
				NM_000429	52	43	47.5	68
				NM_000430	13868	11784	12826	14104
				NM_000431	573	501	537	1417
				NM_000432	136	198	167	736
				NM_000433	3269	6342	4805.5	7747
				NM_000434	3620	2630	3125	1991
				NM_000435	476	579	527.5	527
				NM_000436	5084	4786	4935	4932
				NM_000437	967	1120	1043.5	1938
				NM_000438	144	66	105	230
				NM_000439	35	58	46.5	171
				NM_000440	42	62	52	74
				NM_000441	17	22	19.5	39
				NM_000442	38	37	37.5	140
				NM_000443	28	39	33.5	119
				NM_000444	82	77	79.5	296
				NM_000445	3922	2231	3076.5	3322
				NM_000446	26	36	31	31
				NM_000447	1755	2106	1930.5	2522
				NM_000448	45	38	41.5	56
				NM_000449	5221	2720	3970.5	2408
				NM_000450	21	35	28	52
				NM_000451	39	28	33.5	90
				NM_000452	21	46	33.5	94
				NM_000453	47	85	66	143
				NM_000454	2340	2448	2394	1387
				NM_000455	572	554	563	657
				NM_000456	7771	8673	8222	5727
				NM_000457	320	311	315.5	491
				NM_000458	226	201	213.5	138
				NM_000459	26	27	26.5	37
				NM_000460	57	49	53	260
				NM_000461	956	947	951.5	1018
				NM_000462	5771	7203	6487	8549
				NM_000463	27852	27021	27436.5	24376
				NM_000465	3800	4406	4103	6738
				NM_000466	4513	4808	4660.5	5313
				NM_000474	28	22	25	48
				NM_000475	31	46	38.5	96
				NM_000476	719	698	708.5	1640
				NM_000477	26	31	28.5	85
				NM_000478	37	26	31.5	218
				NM_000479	85	216	150.5	171
				NM_000480	1703	1509	1606	1299
				NM_000481	260	137	198.5	281
				NM_000482	86	33	59.5	235
				NM_000483	100	123	111.5	236
				NM_000484	10660	4503	7581.5	10433
				NM_000485	10750	9362	10056	6512
				NM_000486	63	74	68.5	75
				NM_000487	288	473	380.5	416
				NM_000488	76	113	94.5	192
				NM_000489	2535	2510	2522.5	2622
				NM_000490	181	111	146	296
				NM_000491	118	252	185	585
				NM_000492	28	41	34.5	131
				NM_000493	38	178	108	180
				NM_000494	28657	29097	28877	27116
				NM_000495	3576	2917	3246.5	3370
				NM_000496	431	288	359.5	443
				NM_000497	82	88	85	113
				NM_000498	40	46	43	314
				NM_000499	18801	17023	17912	1653
				NM_000500	71	84	77.5	118
				NM_000501	362	232	297	941
				NM_000502	61	119	90	525
				NM_000503	223	214	218.5	64
				NM_000504	81	94	87.5	289
				NM_000505	59	103	81	190
				NM_000506	182	145	163.5	261
				NM_000507	2526	2892	2709	5801
				NM_000508	28	33	30.5	40
				NM_000509	25	23	24	37
				NM_000510	37	37	37	65
				NM_000511	90	56	73	425
				NM_000512	4318	3286	3802	2599
				NM_000513	192	128	160	301
				NM_000514	41	20	30.5	60
				NM_000515	158	54	106	229
				NM_000516	42080	41948	42014	35597
				NM_000517	199	98	148.5	125
				NM_000518	80	61	70.5	271
				NM_000519	50	50	50	195
				NM_000520	9867	9337	9602	3645
				NM_000521	19137	17236	18186.5	16863
				NM_000522	31	62	46.5	120
				NM_000523	42	31	36.5	203
				NM_000524	71	121	96	157
				NM_000525	30	64	47	78
				NM_000526	44952	41238	43095	52712
				NM_000527	13043	8018	10530.5	7138
				NM_000528	5536	8158	6847	7852
				NM_000529	23	19	21	40
				NM_000530	71	39	55	463
				NM_000531	18	14	16	38
				NM_000532	89	87	88	204
				NM_000533	48	85	66.5	143
				NM_000534	1685	1902	1793.5	1899
				NM_000535	2465	1821	2143	2206
				NM_000536	121	16	68.5	151
				NM_000537	118	145	131.5	141
				NM_000538	28	25	26.5	210
				NM_000539	97	71	84	65
				NM_000540	1376	1927	1651.5	3159
				NM_000541	44	67	55.5	146
				NM_000542	93	80	86.5	313
				NM_000543	2430	2487	2458.5	1116
				NM_000544	6105	6468	6286.5	5962
				NM_000545	324	516	420	867
				NM_000546	12269	13904	13086.5	10007
				NM_000547	26	25	25.5	118
				NM_000548	10435	9307	9871	9714
				NM_000549	19	19	19	82
				NM_000550	18	31	24.5	98
				NM_000551	187	146	166.5	685
				NM_000552	285	200	242.5	447
				NM_000553	2625	2550	2587.5	2762
				NM_000554	252	117	184.5	345
				NM_000555	20	15	17.5	35
				NM_000557	121	135	128	301
				NM_000558	146	158	152	285
				NM_000560	45	63	54	315
				NM_000561	148	161	154.5	1062
				NM_000562	28	19	23.5	58
				NM_000564	25	20	22.5	56
				NM_000565	51	101	76	181
				NM_000566	65	121	93	54
				NM_000567	91	61	76	183
				NM_000569	104	48	76	141
				NM_000570	70	27	48.5	40
				NM_000572	80	164	122	261
				NM_000573	35	45	40	43
				NM_000574	9642	8011	8826.5	12133
				NM_000575	3517	2733	3125	4075
				NM_000576	5606	7260	6433	9816
				NM_000577	2946	2890	2918	2830
				NM_000578	76	65	70.5	159
				NM_000579	26	22	24	100
				NM_000581	830	895	862.5	897
				NM_000582	37	32	34.5	232
				NM_000583	33	15	24	93
				NM_000584	6367	6535	6451	13826
				NM_000585	161	232	196.5	304
				NM_000586	20	19	19.5	47
				NM_000587	32	25	28.5	72
				NM_000588	33	38	35.5	71
				NM_000589	44	71	57.5	154
				NM_000590	21	29	25	81
				NM_000591	459	378	418.5	538
				NM_000593	7367	5061	6214	11022
				NM_000594	247	121	184	158
				NM_000595	138	104	121	516
				NM_000596	43	59	51	105
				NM_000597	265	429	347	678
				NM_000598	47240	44649	45944.5	32745
				NM_000599	394	380	387	1107
				NM_000600	1096	1501	1298.5	850
				NM_000601	29	63	46	58
				NM_000602	5192	4263	4727.5	4440
				NM_000603	119	179	149	471
				NM_000604	103	81	92	340
				NM_000605	18	31	24.5	34
				NM_000606	130	170	150	255
				NM_000607	109	60	84.5	56
				NM_000608	99	34	66.5	51
				NM_000609	23	27	25	51
				NM_000610	22121	22812	22466.5	25766
				NM_000611	862	1105	983.5	2043
				NM_000612	166	184	175	484
				NM_000613	167	134	150.5	375
				NM_000614	391	442	416.5	931
				NM_000615	49	77	63	757
				NM_000616	142	128	135	138
				NM_000617	4171	4055	4113	3360
				NM_000618	16	38	27	55
				NM_000619	17	21	19	28
				NM_000620	280	259	269.5	1581
				NM_000621	25	21	23	88
				NM_000623	3632	2566	3099	2280
				NM_000624	71	56	63.5	57
				NM_000625	35	28	31.5	62
				NM_000626	26	26	26	140
				NM_000627	1076	922	999	943
				NM_000628	2136	1291	1713.5	1563
				NM_000629	663	664	663.5	782
				NM_000631	132	78	105	329
				NM_000632	179	89	134	359
				NM_000633	98	130	114	320
				NM_000634	81	184	132.5	162
				NM_000635	1296	1026	1161	1159
				NM_000636	224	367	295.5	2455
				NM_000637	965	1051	1008	2563
				NM_000638	92	115	103.5	96
				NM_000639	45	35	40	92
				NM_000640	159	226	192.5	718
				NM_000641	73	135	104	566
				NM_000647	26	144	85	31
				NM_000648	72	48	60	116
				NM_000655	45	32	38.5	79
				NM_000657	235	258	246.5	442
				NM_000658	176	125	150.5	243
				NM_000659	134	121	127.5	344
				NM_000660	2576	2000	2288	6018
				NM_000661	26606	31632	29119	28399
				NM_000662	1252	1403	1327.5	1531
				NM_000663	1213	1609	1411	1676
				NM_000664	7337	8481	7909	7799
				NM_000665	53	59	56	161
				NM_000666	5301	5684	5492.5	4158
				NM_000667	54	82	68	107
				NM_000668	16	38	27	54
				NM_000669	65	116	90.5	405
				NM_000670	39	35	37	52
				NM_000671	3090	4231	3660.5	3225
				NM_000672	216	190	203	229
				NM_000673	1215	3207	2211	4706
				NM_000674	188	37	112.5	391
				NM_000675	275	378	326.5	660
				NM_000676	14948	10634	12791	9622
				NM_000677	28	34	31	225
				NM_000678	175	62	118.5	115
				NM_000679	2090	1359	1724.5	1206
				NM_000680	104	56	80	190
				NM_000681	44	42	43	106
				NM_000682	25	29	27	142
				NM_000683	59	63	61	372
				NM_000684	48	29	38.5	169
				NM_000685	37	38	37.5	30
				NM_000686	21	17	19	30
				NM_000687	17894	20702	19298	22062
				NM_000688	17149	21365	19257	16056
				NM_000689	550	1740	1145	2326
				NM_000690	1555	1541	1548	1629
				NM_000691	7528	9850	8689	10886
				NM_000692	5765	8758	7261.5	6104
				NM_000693	28690	32789	30739.5	29370
				NM_000694	2136	2767	2451.5	3554
				NM_000695	1310	2331	1820.5	4786
				NM_000696	9690	10909	10299.5	9338
				NM_000697	271	290	280.5	160
				NM_000698	656	757	706.5	1014
				NM_000699	331	300	315.5	373
				NM_000700	37582	43990	40786	39478
				NM_000701	30942	30992	30967	34687
				NM_000702	35	36	35.5	124
				NM_000704	33	94	63.5	248
				NM_000705	16	20	18	43
				NM_000706	23	16	19.5	28
				NM_000707	54	53	53.5	62
				NM_000709	4976	6182	5579	2868
				NM_000710	1362	1268	1315	1588
				NM_000712	4485	7351	5918	6093
				NM_000713	10771	6525	8648	2909
				NM_000714	6474	3926	5200	2408
				NM_000715	64	82	73	484
				NM_000716	700	330	515	322
				NM_000717	49	23	36	257
				NM_000718	212	73	142.5	586
				NM_000719	23	30	26.5	79
				NM_000720	70	87	78.5	232
				NM_000721	26	26	26	38
				NM_000722	62	49	55.5	244
				NM_000723	239	69	154	196
				NM_000724	361	538	449.5	548
				NM_000725	968	1035	1001.5	1243
				NM_000726	19	25	22	39
				NM_000727	51	64	57.5	128
				NM_000728	27	24	25.5	188
				NM_000729	223	244	233.5	306
				NM_000730	142	188	165	388
				NM_000732	42	34	38	78
				NM_000733	56	80	68	333
				NM_000734	23	26	24.5	92
				NM_000735	81	158	119.5	254
				NM_000737	1701	1032	1366.5	1136
				NM_000738	63	45	54	281
				NM_000739	67	257	162	37
				NM_000740	2034	2740	2387	2604
				NM_000741	117	106	111.5	820
				NM_000742	109	53	81	543
				NM_000743	22	23	22.5	143
				NM_000744	49	52	50.5	175
				NM_000745	2171	2414	2292.5	2680
				NM_000746	144	94	119	284
				NM_000747	12179	10160	11169.5	7933
				NM_000748	377	354	365.5	819
				NM_000749	65	42	53.5	87
				NM_000750	149	74	111.5	97
				NM_000751	310	156	233	545
				NM_000754	12809	9476	11142.5	6783
				NM_000755	451	607	529	1018
				NM_000756	123	79	101	315
				NM_000757	277	128	202.5	583
				NM_000758	249	235	242	162
				NM_000759	122	54	88	451
				NM_000760	92	136	114	142
				NM_000761	90	52	71	929
				NM_000762	196	138	167	283
				NM_000764	152	196	174	159
				NM_000765	29	30	29.5	60
				NM_000766	143	53	98	297
				NM_000767	185	350	267.5	637
				NM_000769	28	46	37	70
				NM_000770	82	303	192.5	155
				NM_000771	36	28	32	127
				NM_000772	28	54	41	95
				NM_000773	2131	1390	1760.5	2849
				NM_000774	263	306	284.5	400
				NM_000775	133	114	123.5	487
				NM_000777	112	194	153	484
				NM_000778	88	68	78	619
				NM_000779	548	754	651	1470
				NM_000780	54	34	44	236
				NM_000781	126	319	222.5	104
				NM_000782	230	322	276	756
				NM_000783	269	212	240.5	261
				NM_000784	231	204	217.5	470
				NM_000785	5648	4490	5069	2772
				NM_000786	3532	4152	3842	5325
				NM_000787	121	105	113	196
				NM_000788	3384	3591	3487.5	4969
				NM_000789	90	65	77.5	293
				NM_000790	25	25	25	51
				NM_000791	3696	2874	3285	3868
				NM_000792	87	117	102	61
				NM_000793	85	129	107	118
				NM_000794	75	81	78	315
				NM_000795	192	49	120.5	623
				NM_000796	77	26	51.5	81
				NM_000797	131	112	121.5	533
				NM_000798	104	58	81	228
				NM_000799	109	65	87	255
				NM_000800	66	177	121.5	146
				NM_000801	32932	38029	35480.5	22911
				NM_000802	294	574	434	560
				NM_000803	165	276	220.5	271
				NM_000804	339	333	336	520
				NM_000805	159	267	213	366
				NM_000806	14	20	17	30
				NM_000807	17	18	17.5	40
				NM_000808	39	25	32	114
				NM_000809	14	27	20.5	30
				NM_000810	19	21	20	42
				NM_000811	50	30	40	140
				NM_000812	55	59	57	216
				NM_000813	28	50	39	37
				NM_000814	26	63	44.5	44
				NM_000815	44	33	38.5	101
				NM_000816	54	55	54.5	487
				NM_000817	1847	1144	1495.5	860
				NM_000818	40	43	41.5	129
				NM_000819	12850	14236	13543	12318
				NM_000820	4429	4071	4250	7112
				NM_000821	2011	2988	2499.5	2959
				NM_000823	149	28	88.5	135
				NM_000824	26	28	27	44
				NM_000825	244	127	185.5	351
				NM_000826	17	21	19	43
				NM_000827	92	23	57.5	144
				NM_000828	53	17	35	71
				NM_000829	34	25	29.5	71
				NM_000830	146	67	106.5	105
				NM_000831	31	60	45.5	224
				NM_000832	235	163	199	491
				NM_000833	129	240	184.5	141
				NM_000834	29	20	24.5	84
				NM_000835	58	44	51	189
				NM_000836	166	192	179	368
				NM_000837	8156	14031	11093.5	14981
				NM_000838	24	25	24.5	41
				NM_000839	173	77	125	271
				NM_000840	26	35	30.5	81
				NM_000841	119	83	101	296
				NM_000842	83	190	136.5	226
				NM_000843	19	26	22.5	37
				NM_000844	22	25	23.5	28
				NM_000845	46	51	48.5	169
				NM_000846	25	24	24.5	126
				NM_000847	39	37	38	123
				NM_000848	331	356	343.5	818
				NM_000849	28	32	30	288
				NM_000850	2096	1860	1978	2937
				NM_000851	106	30	68	193
				NM_000852	37434	42962	40198	32515
				NM_000853	3338	3939	3638.5	2952
				NM_000854	4374	3464	3919	3275
				NM_000855	75	42	58.5	314
				NM_000856	83	232	157.5	205
				NM_000857	26	24	25	52
				NM_000858	6573	6033	6303	4854
				NM_000859	5152	2276	3714	1485
				NM_000860	873	1128	1000.5	782
				NM_000861	836	846	841	552
				NM_000862	27	36	31.5	176
				NM_000863	50	45	47.5	342
				NM_000864	302	440	371	302
				NM_000865	82	147	114.5	427
				NM_000866	52	44	48	50
				NM_000867	155	122	138.5	589
				NM_000868	56	28	42	40
				NM_000869	74	403	238.5	252
				NM_000870	111	62	86.5	69
				NM_000871	96	109	102.5	583
				NM_000872	1370	2177	1773.5	1529
				NM_000873	146	178	162	184
				NM_000874	1194	1513	1353.5	1771
				NM_000875	9218	9476	9347	9251
				NM_000876	6772	8853	7812.5	6647
				NM_000877	139	312	225.5	224
				NM_000878	60	62	61	83
				NM_000879	21	21	21	59
				NM_000880	325	325	325	825
				NM_000882	116	123	119.5	105
				NM_000883	2296	2331	2313.5	8074
				NM_000884	15509	14797	15153	13346
				NM_000885	462	601	531.5	851
				NM_000887	173	129	151	550
				NM_000888	2320	3573	2946.5	3890
				NM_000889	4918	6390	5654	3198
				NM_000890	28	30	29	69
				NM_000891	35	38	36.5	326
				NM_000892	28	21	24.5	41
				NM_000893	34	29	31.5	100
				NM_000894	753	366	559.5	804
				NM_000895	12949	11330	12139.5	11491
				NM_000896	873	474	673.5	2451
				NM_000897	431	335	383	705
				NM_000898	107	86	96.5	48
				NM_000899	2286	2948	2617	4319
				NM_000900	44	66	55	173
				NM_000901	17	110	63.5	47
				NM_000902	350	213	281.5	86
				NM_000903	2816	3751	3283.5	3550
				NM_000904	4277	3710	3993.5	3538
				NM_000905	114	79	96.5	243
				NM_000906	131	163	147	336
				NM_000907	1320	728	1024	1003
				NM_000908	18	34	26	42
				NM_000909	29	24	26.5	123
				NM_000910	16	42	29	31
				NM_000911	278	325	301.5	768
				NM_000912	18	24	21	31
				NM_000913	53	35	44	97
				NM_000914	44	57	50.5	296
				NM_000915	128	86	107	465
				NM_000916	85	79	82	33
				NM_000917	4364	6584	5474	6590
				NM_000918	20675	16924	18799.5	18016
				NM_000919	4534	4564	4549	3972
				NM_000920	731	1061	896	867
				NM_000921	21	19	20	143
				NM_000922	42	37	39.5	245
				NM_000923	68	65	66.5	149
				NM_000924	70	51	60.5	124
				NM_000925	5710	5492	5601	4307
				NM_000926	25	20	22.5	32
				NM_000927	21	36	28.5	72
				NM_000928	136	92	114	953
				NM_000929	319	341	330	322
				NM_000930	1956	3051	2503.5	3944
				NM_000931	3143	4149	3646	8439
				NM_000932	1680	2876	2278	3231
				NM_000933	24	28	26	47
				NM_000934	202	191	196.5	203
				NM_000935	1481	1781	1631	3211
				NM_000936	40	71	55.5	87
				NM_000937	15978	16771	16374.5	13590
				NM_000938	11262	12844	12053	14549
				NM_000939	75	102	88.5	332
				NM_000940	31	27	29	51
				NM_000941	1319	1156	1237.5	2710
				NM_000942	32067	26413	29240	27071
				NM_000943	369	399	384	427
				NM_000944	2659	3888	3273.5	5059
				NM_000945	663	974	818.5	1400
				NM_000946	3733	5449	4591	5215
				NM_000947	638	2028	1333	3740
				NM_000948	19	19	19	102
				NM_000949	23	31	27	31
				NM_000950	1913	1428	1670.5	1738
				NM_000951	1181	668	924.5	1869
				NM_000952	3042	2632	2837	3945
				NM_000953	26	31	28.5	140
				NM_000954	91	73	82	509
				NM_000955	223	93	158	533
				NM_000956	3928	2883	3405.5	2363
				NM_000957	177	90	133.5	1452
				NM_000958	1798	1922	1860	3366
				NM_000959	30	40	35	69
				NM_000960	94	62	78	521
				NM_000961	120	87	103.5	50
				NM_000962	2922	2670	2796	2830
				NM_000963	1579	2186	1882.5	7307
				NM_000964	5903	6648	6275.5	4444
				NM_000965	50	73	61.5	143
				NM_000966	8201	6934	7567.5	5213
				NM_000967	36529	39204	37866.5	33440
				NM_000968	32754	43217	37985.5	40055
				NM_000969	30969	32206	31587.5	27062
				NM_000970	26064	25220	25642	22157
				NM_000971	36573	38560	37566.5	35654
				NM_000972	46474	47054	46764	49111
				NM_000973	41250	44768	43009	33273
				NM_000975	42196	40117	41156.5	39912
				NM_000976	34777	35345	35061	30894
				NM_000977	28748	25443	27095.5	16645
				NM_000978	36702	32111	34406.5	38520
				NM_000979	25293	26923	26108	23377
				NM_000980	34096	39264	36680	39378
				NM_000981	48812	50503	49657.5	35418
				NM_000982	9974	10990	10482	13370
				NM_000983	12293	13253	12773	13946
				NM_000984	7640	8146	7893	11209
				NM_000985	12364	11597	11980.5	9876
				NM_000986	42476	40432	41454	42502
				NM_000987	33861	37988	35924.5	42631
				NM_000988	21837	21291	21564	26935
				NM_000989	31869	32918	32393.5	36160
				NM_000990	22666	22343	22504.5	12740
				NM_000991	4830	3946	4388	3039
				NM_000992	10309	10695	10502	15708
				NM_000993	34297	36283	35290	43752
				NM_000994	402	522	462	497
				NM_000995	354	227	290.5	675
				NM_000996	29578	29799	29688.5	25814
				NM_000997	143	165	154	520
				NM_000998	23196	22380	22788	18917
				NM_000999	14564	19930	17247	23979
				NM_001000	21748	20490	21119	25789
				NM_001001	14763	18134	16448.5	16791
				NM_001001132	2054	1479	1766.5	1672
				NM_001001188	122	89	105.5	339
				NM_001001290	4140	3458	3799	1935
				NM_001001317	42	53	47.5	179
				NM_001001323	1436	1139	1287.5	1529
				NM_001001325	49	45	47	221
				NM_001001329	28394	26336	27365	20466
				NM_001001330	947	1097	1022	6889
				NM_001001331	43	37	40	146
				NM_001001336	193	595	394	1131
				NM_001001342	3774	3360	3567	5780
				NM_001001343	15	30	22.5	43
				NM_001001344	160	117	138.5	1360
				NM_001001346	131	67	99	410
				NM_001001349	3474	3016	3245	3607
				NM_001001394	200	204	202	878
				NM_001001395	14	15	14.5	41
				NM_001001396	9951	9736	9843.5	13839
				NM_001001410	5369	5728	5548.5	4713
				NM_001001411	43	75	59	590
				NM_001001412	149	84	116.5	343
				NM_001001414	266	258	262	930
				NM_001001415	19	20	19.5	269
				NM_001001417	4009	3650	3829.5	1754
				NM_001001418	6893	4133	5513	1391
				NM_001001419	1376	1999	1687.5	2237
				NM_001001433	5510	5481	5495.5	9930
				NM_001001435	92	57	74.5	438
				NM_001001436	3364	3402	3383	5655
				NM_001001437	495	302	398.5	718
				NM_001001438	170	305	237.5	569
				NM_001001479	431	311	371	638
				NM_001001481	268	514	391	558
				NM_001001483	13572	8931	11251.5	7589
				NM_001001484	738	703	720.5	784
				NM_001001485	20670	21195	20932.5	17377
				NM_001001486	18031	19528	18779.5	20372
				NM_001001502	59	65	62	135
				NM_001001503	68	96	82	349
				NM_001001520	7831	5870	6850.5	4036
				NM_001001521	11997	12027	12012	17596
				NM_001001522	1990	2532	2261	2406
				NM_001001523	65	29	47	66
				NM_001001524	34	40	37	373
				NM_001001548	21	27	24	40
				NM_001001549	289	291	290	162
				NM_001001551	272	207	239.5	179
				NM_001001552	50	187	118.5	268
				NM_001001556	287	431	359	860
				NM_001001557	51	86	68.5	326
				NM_001001560	655	805	730	1114
				NM_001001561	466	155	310.5	751
				NM_001001563	395	489	442	723
				NM_001001567	229	315	272	128
				NM_001001576	145	270	207.5	141
				NM_001001586	24911	31420	28165.5	30867
				NM_001001651	8292	7842	8067	6293
				NM_001001653	6529	5509	6019	4730
				NM_001001654	9035	9129	9082	6360
				NM_001001655	7995	8220	8107.5	8124
				NM_001001656	42	27	34.5	163
				NM_001001657	72	79	75.5	433
				NM_001001658	25	15	20	65
				NM_001001659	68	119	93.5	455
				NM_001001660	855	896	875.5	1457
				NM_001001661	534	641	587.5	704
				NM_001001662	1433	1038	1235.5	1821
				NM_001001663	75	41	58	316
				NM_001001664	326	627	476.5	1534
				NM_001001665	565	619	592	681
				NM_001001666	182	188	185	714
				NM_001001667	105	53	79	644
				NM_001001668	24	18	21	90
				NM_001001669	4543	6390	5466.5	5584
				NM_001001670	84	26	55	71
				NM_001001671	1525	1577	1551	1863
				NM_001001673	18	14	16	75
				NM_001001674	22	31	26.5	201
				NM_001001675	18	23	20.5	79
				NM_001001676	23	22	22.5	96
				NM_001001677	108	84	96	255
				NM_001001678	257	385	321	885
				NM_001001679	145	61	103	427
				NM_001001680	59	22	40.5	140
				NM_001001681	159	137	148	228
				NM_001001682	162	152	157	536
				NM_001001683	4133	3548	3840.5	3474
				NM_001001684	39	163	101	190
				NM_001001685	126	84	105	158
				NM_001001686	42	95	68.5	90
				NM_001001687	71	76	73.5	216
				NM_001001688	36	29	32.5	124
				NM_001001689	113	100	106.5	1049
				NM_001001690	132	63	97.5	315
				NM_001001691	102	83	92.5	283
				NM_001001692	34	40	37	80
				NM_001001693	46	63	54.5	119
				NM_001001694	171	206	188.5	519
				NM_001001695	98	62	80	112
				NM_001001696	35	18	26.5	43
				NM_001001697	21	41	31	31
				NM_001001698	41	54	47.5	60
				NM_001001699	35	37	36	359
				NM_001001700	44	30	37	183
				NM_001001701	1004	1242	1123	2475
				NM_001001702	25	34	29.5	141
				NM_001001703	27	17	22	39
				NM_001001704	60	75	67.5	149
				NM_001001705	39	21	30	129
				NM_001001706	19	47	33	54
				NM_001001707	35	18	26.5	44
				NM_001001709	22	21	21.5	116
				NM_001001710	111	70	90.5	57
				NM_001001711	59	31	45	52
				NM_001001712	44	66	55	129
				NM_001001713	169	269	219	266
				NM_001001715	65	68	66.5	108
				NM_001001716	1460	1228	1344	1974
				NM_001001722	28	39	33.5	100
				NM_001001723	396	427	411.5	425
				NM_001001731	54	52	53	356
				NM_001001732	31	25	28	96
				NM_001001734	317	218	267.5	547
				NM_001001740	5998	9371	7684.5	7289
				NM_001001786	93	271	182	188
				NM_001001787	6963	5207	6085	17371
				NM_001001788	682	637	659.5	618
				NM_001001789	26	28	27	43
				NM_001001791	379	408	393.5	220
				NM_001001794	481	589	535	1098
				NM_001001795	1022	687	854.5	562
				NM_001001802	236	252	244	668
				NM_001001821	127	111	119	480
				NM_001001824	103	117	110	566
				NM_001001827	43	46	44.5	115
				NM_001001850	178	246	212	328
				NM_001001851	90	130	110	127
				NM_001001852	454	201	327.5	856
				NM_001001870	3166	1666	2416	3647
				NM_001001871	16	46	31	57
				NM_001001872	163	98	130.5	250
				NM_001001873	527	720	623.5	1323
				NM_001001874	18	18	18	51
				NM_001001875	69	36	52.5	285
				NM_001001877	24	24	24	39
				NM_001001887	3677	2843	3260	5458
				NM_001001888	122	161	141.5	208
				NM_001001890	7673	8765	8219	9916
				NM_001001891	138	112	125	153
				NM_001001894	5862	7542	6702	7192
				NM_001001895	32	39	35.5	119
				NM_001001912	19	15	17	117
				NM_001001913	22	19	20.5	40
				NM_001001914	37	11	24	113
				NM_001001915	84	39	61.5	198
				NM_001001916	56	43	49.5	167
				NM_001001917	121	77	99	366
				NM_001001918	49	34	41.5	108
				NM_001001919	26	24	25	61
				NM_001001920	61	19	40	73
				NM_001001921	53	28	40.5	301
				NM_001001922	42	14	28	342
				NM_001001923	46	27	36.5	139
				NM_001001924	6916	6143	6529.5	6729
				NM_001001928	962	1824	1393	1503
				NM_001001933	19	48	33.5	57
				NM_001001935	29321	34592	31956.5	34305
				NM_001001936	5655	5846	5750.5	6790
				NM_001001938	49	40	44.5	85
				NM_001001939	357	600	478.5	933
				NM_001001952	27	46	36.5	50
				NM_001001953	136	203	169.5	619
				NM_001001954	31	39	35	137
				NM_001001955	45	18	31.5	250
				NM_001001956	30	24	27	63
				NM_001001957	468	529	498.5	766
				NM_001001958	27	61	44	101
				NM_001001959	48	25	36.5	68
				NM_001001960	22	44	33	107
				NM_001001961	53	65	59	140
				NM_001001963	124	137	130.5	194
				NM_001001964	136	152	144	556
				NM_001001965	25	17	21	71
				NM_001001966	63	41	52	234
				NM_001001967	22	18	20	62
				NM_001001968	46	50	48	89
				NM_001001971	37	23	30	53
				NM_001001973	24378	27892	26135	17906
				NM_001001974	803	1120	961.5	1965
				NM_001001975	620	691	655.5	562
				NM_001001976	2816	2581	2698.5	1670
				NM_001001977	1559	1602	1580.5	1013
				NM_001001991	118	96	107	342
				NM_001001992	7017	5616	6316.5	5842
				NM_001001994	141	109	125	392
				NM_001001995	41	40	40.5	143
				NM_001001996	43	34	38.5	333
				NM_001001998	15676	20279	17977.5	13084
				NM_001002	253	244	248.5	141
				NM_001002000	17874	14402	16138	13614
				NM_001002006	33	29	31	55
				NM_001002009	16380	15361	15870.5	13745
				NM_001002010	18770	16300	17535	13852
				NM_001002014	15200	16536	15868	13234
				NM_001002017	7070	5199	6134.5	2878
				NM_001002018	7342	5608	6475	3561
				NM_001002019	4214	4983	4598.5	6420
				NM_001002021	5452	4918	5185	10746
				NM_001002026	45	35	40	75
				NM_001002027	18544	17441	17992.5	17884
				NM_001002029	407	488	447.5	569
				NM_001002031	156	100	128	190
				NM_001002032	10298	12860	11579	8137
				NM_001002033	9344	10175	9759.5	8296
				NM_001002034	1548	1516	1532	2359
				NM_001002035	163	194	178.5	161
				NM_001002036	32	49	40.5	95
				NM_001002231	147	144	145.5	152
				NM_001002233	2801	2336	2568.5	6731
				NM_001002234	2306	1675	1990.5	1437
				NM_001002235	75	161	118	205
				NM_001002243	8864	6529	7696.5	4432
				NM_001002244	2670	2332	2501	669
				NM_001002245	209	145	177	1082
				NM_001002246	273	327	300	849
				NM_001002249	267	227	247	674
				NM_001002251	6803	5974	6388.5	3415
				NM_001002252	4734	2739	3736.5	1565
				NM_001002254	40	30	35	80
				NM_001002255	972	1489	1230.5	6712
				NM_001002256	32906	38936	35921	26514
				NM_001002257	7815	6642	7228.5	7535
				NM_001002258	254	528	391	337
				NM_001002259	7188	5918	6553	3494
				NM_001002260	1028	1453	1240.5	1072
				NM_001002261	4206	2504	3355	2905
				NM_001002264	1680	1215	1447.5	2353
				NM_001002265	249	169	209	529
				NM_001002269	3130	2648	2889	2776
				NM_001002273	88	100	94	316
				NM_001002292	4663	4800	4731.5	4695
				NM_001002294	36	37	36.5	227
				NM_001002295	8295	5226	6760.5	2156
				NM_001002296	5429	6086	5757.5	7346
				NM_001002755	3397	2893	3145	2978
				NM_001002756	104	179	141.5	267
				NM_001002758	58	52	55	195
				NM_001002759	1027	1937	1482	1580
				NM_001002760	41	25	33	152
				NM_001002762	4807	4664	4735.5	6445
				NM_001002796	39	37	38	304
				NM_001002799	11344	10181	10762.5	7575
				NM_001002810	100	80	90	429
				NM_001002811	327	161	244	175
				NM_001002814	7132	7845	7488.5	10464
				NM_001002836	13554	9164	11359	6172
				NM_001002837	81	209	145	666
				NM_001002838	26	44	35	37
				NM_001002840	1412	518	965	1852
				NM_001002841	43	23	33	64
				NM_001002843	469	430	449.5	379
				NM_001002844	277	449	363	1036
				NM_001002847	13305	9944	11624.5	12238
				NM_001002848	396	248	322	436
				NM_001002849	966	628	797	563
				NM_001002857	42730	48550	45640	53145
				NM_001002860	1220	1421	1320.5	840
				NM_001002861	3592	5076	4334	4192
				NM_001002862	96	32	64	515
				NM_001002876	599	422	510.5	353
				NM_001002877	10616	14068	12342	9560
				NM_001002880	829	852	840.5	1299
				NM_001002881	431	658	544.5	1161
				NM_001002901	232	214	223	631
				NM_001002905	49	43	46	150
				NM_001002906	15	30	22.5	37
				NM_001002907	21	35	28	232
				NM_001002909	1484	1321	1402.5	1945
				NM_001002911	102	64	83	92
				NM_001002912	29	48	38.5	86
				NM_001002913	1239	1262	1250.5	1422
				NM_001002914	7898	6464	7181	7689
				NM_001002915	134	140	137	233
				NM_001002916	160	40	100	496
				NM_001002917	48	36	42	145
				NM_001002918	37	21	29	49
				NM_001002919	56	47	51.5	179
				NM_001002920	35	26	30.5	56
				NM_001002921	2826	4656	3741	5938
				NM_001002923	198	213	205.5	367
				NM_001002924	59	80	69.5	156
				NM_001002925	37	45	41	293
				NM_001002926	4183	5027	4605	4167
				NM_001003	28344	36699	32521.5	31824
				NM_001003395	7178	6412	6795	4943
				NM_001003396	6768	6409	6588.5	3914
				NM_001003397	7258	7238	7248	4816
				NM_001003398	2977	2542	2759.5	2886
				NM_001003399	97	93	95	117
				NM_001003406	197	110	153.5	370
				NM_001003407	8894	12495	10694.5	13116
				NM_001003443	75	25	50	105
				NM_001003652	766	848	807	3656
				NM_001003656	11101	8924	10012.5	8286
				NM_001003665	45	141	93	223
				NM_001003674	43	50	46.5	176
				NM_001003676	992	1156	1074	1589
				NM_001003677	1364	1680	1522	2750
				NM_001003678	507	851	679	1369
				NM_001003679	54	154	104	170
				NM_001003680	495	621	558	1442
				NM_001003681	2891	2201	2546	3670
				NM_001003682	511	441	476	703
				NM_001003683	25	71	48	124
				NM_001003684	3494	2914	3204	2876
				NM_001003686	5143	4303	4723	9480
				NM_001003688	2421	1798	2109.5	1610
				NM_001003689	4157	4592	4374.5	1755
				NM_001003690	228	189	208.5	470
				NM_001003692	2262	1640	1951	1644
				NM_001003693	238	123	180.5	320
				NM_001003694	14494	15870	15182	5398
				NM_001003696	2618	2675	2646.5	2149
				NM_001003697	7298	8269	7783.5	7860
				NM_001003698	260	1257	758.5	2396
				NM_001003701	1583	1835	1709	1077
				NM_001003702	1618	2318	1968	2482
				NM_001003703	1563	1771	1667	1009
				NM_001003704	1129	1248	1188.5	1314
				NM_001003712	1262	2167	1714.5	2076
				NM_001003713	3303	3876	3589.5	6423
				NM_001003714	3575	3510	3542.5	5512
				NM_001003715	334	115	224.5	252
				NM_001003722	12542	10981	11761.5	11423
				NM_001003725	16080	15063	15571.5	11819
				NM_001003745	40	45	42.5	191
				NM_001003750	48	37	42.5	99
				NM_001003760	50	44	47	202
				NM_001003785	31754	25580	28667	28774
				NM_001003786	4568	5804	5186	4587
				NM_001003789	8813	6492	7652.5	7582
				NM_001003790	664	539	601.5	1095
				NM_001003791	2669	1878	2273.5	3893
				NM_001003792	305	357	331	923
				NM_001003794	159	465	312	845
				NM_001003795	712	844	778	1619
				NM_001003796	17997	18305	18151	19287
				NM_001003799	183	80	131.5	291
				NM_001003800	9942	7049	8495.5	8316
				NM_001003801	453	501	477	537
				NM_001003803	515	640	577.5	304
				NM_001003805	817	523	670	881
				NM_001003807	46	28	37	36
				NM_001003808	62	89	75.5	105
				NM_001003809	36	30	33	76
				NM_001003810	5733	6485	6109	6738
				NM_001003811	16	24	20	87
				NM_001003818	618	634	626	548
				NM_001003819	1702	1416	1559	2242
				NM_001003827	1526	1441	1483.5	1680
				NM_001003828	595	1060	827.5	1308
				NM_001003841	49	41	45	201
				NM_001003845	54	25	39.5	286
				NM_001003891	9199	11957	10578	7556
				NM_001003892	82	35	58.5	172
				NM_001003894	46	39	42.5	122
				NM_001003895	30	29	29.5	55
				NM_001003897	7588	6067	6827.5	4438
				NM_001003927	28	41	34.5	202
				NM_001003931	492	643	567.5	812
				NM_001003936	29	29	29	107
				NM_001003937	21	28	24.5	105
				NM_001003938	121	74	97.5	224
				NM_001003940	454	545	499.5	678
				NM_001003941	6545	3647	5096	2360
				NM_001003954	169	187	178	201
				NM_001003962	28076	37624	32850	25231
				NM_001004	22064	18449	20256.5	11644
				NM_001004019	147	93	120	430
				NM_001004023	340	703	521.5	1180
				NM_001004051	484	624	554	500
				NM_001004052	24	28	26	54
				NM_001004053	23	21	22	34
				NM_001004054	38	31	34.5	92
				NM_001004055	53	26	39.5	211
				NM_001004056	53	44	48.5	179
				NM_001004057	61	61	61	327
				NM_001004058	44	119	81.5	69
				NM_001004059	25	77	51	96
				NM_001004060	28942	36446	32694	26168
				NM_001004063	37	28	32.5	36
				NM_001004064	74	17	45.5	71
				NM_001004065	10096	11702	10899	10945
				NM_001004067	38504	40197	39350.5	23675
				NM_001004105	916	849	882.5	1729
				NM_001004106	535	562	548.5	1238
				NM_001004124	24	17	20.5	30
				NM_001004125	35	86	60.5	108
				NM_001004126	75	120	97.5	1211
				NM_001004127	4110	3096	3603	5888
				NM_001004128	7274	7523	7398.5	8652
				NM_001004134	78	31	54.5	300
				NM_001004135	59	31	45	117
				NM_001004136	53	46	49.5	47
				NM_001004137	70	81	75.5	387
				NM_001004195	103	42	72.5	157
				NM_001004196	28	34	31	50
				NM_001004285	1093	709	901	865
				NM_001004297	34	96	65	28
				NM_001004298	53	37	45	136
				NM_001004299	31	42	36.5	117
				NM_001004300	67	85	76	107
				NM_001004301	255	282	268.5	576
				NM_001004302	51	38	44.5	105
				NM_001004303	31	36	33.5	39
				NM_001004304	182	281	231.5	725
				NM_001004305	61	68	64.5	78
				NM_001004306	39	33	36	135
				NM_001004307	36	77	56.5	167
				NM_001004308	22	27	24.5	52
				NM_001004309	298	426	362	735
				NM_001004310	48	42	45	362
				NM_001004311	31	25	28	52
				NM_001004312	45	56	50.5	70
				NM_001004313	46	98	72	145
				NM_001004315	27	27	27	175
				NM_001004316	31	33	32	48
				NM_001004317	29	70	49.5	57
				NM_001004318	64	41	52.5	136
				NM_001004319	65	69	67	318
				NM_001004320	31	30	30.5	156
				NM_001004321	564	420	492	1079
				NM_001004322	434	162	298	462
				NM_001004323	326	297	311.5	301
				NM_001004325	99	84	91.5	510
				NM_001004326	255	251	253	1274
				NM_001004327	88	85	86.5	399
				NM_001004328	28	42	35	379
				NM_001004329	18	25	21.5	136
				NM_001004330	48	48	48	178
				NM_001004331	28	18	23	40
				NM_001004332	46	23	34.5	319
				NM_001004333	26140	22455	24297.5	21449
				NM_001004334	28	35	31.5	88
				NM_001004335	77	41	59	96
				NM_001004336	559	558	558.5	734
				NM_001004338	141	88	114.5	450
				NM_001004339	32	24	28	32
				NM_001004340	88	178	133	152
				NM_001004341	62	44	53	106
				NM_001004342	26	55	40.5	117
				NM_001004343	42	30	36	305
				NM_001004344	79	99	89	441
				NM_001004345	21	32	26.5	88
				NM_001004346	71	147	109	284
				NM_001004348	35	32	33.5	175
				NM_001004349	61	56	58.5	72
				NM_001004351	128	119	123.5	1082
				NM_001004352	49	33	41	108
				NM_001004353	187	154	170.5	342
				NM_001004354	405	514	459.5	989
				NM_001004355	937	412	674.5	728
				NM_001004356	6502	6542	6522	5439
				NM_001004360	21	16	18.5	35
				NM_001004416	55	93	74	230
				NM_001004417	493	721	607	1288
				NM_001004419	369	297	333	256
				NM_001004420	27	24	25.5	52
				NM_001004426	152	149	150.5	293
				NM_001004430	92	45	68.5	96
				NM_001004431	4669	4187	4428	3326
				NM_001004432	100	84	92	381
				NM_001004433	30	30	30	154
				NM_001004434	143	165	154	561
				NM_001004439	142	96	119	299
				NM_001004440	58	69	63.5	133
				NM_001004441	19	18	18.5	40
				NM_001004450	46	54	50	46
				NM_001004451	51	50	50.5	513
				NM_001004452	177	30	103.5	53
				NM_001004453	71	49	60	261
				NM_001004454	48	40	44	157
				NM_001004456	91	58	74.5	406
				NM_001004457	43	26	34.5	93
				NM_001004458	45	72	58.5	75
				NM_001004459	64	109	86.5	192
				NM_001004460	67	64	65.5	292
				NM_001004461	85	37	61	127
				NM_001004462	36	47	41.5	183
				NM_001004463	119	160	139.5	260
				NM_001004464	103	24	63.5	240
				NM_001004465	24	27	25.5	103
				NM_001004466	224	209	216.5	355
				NM_001004467	53	37	45	200
				NM_001004469	130	82	106	90
				NM_001004470	33	50	41.5	246
				NM_001004471	50	36	43	338
				NM_001004472	25	20	22.5	92
				NM_001004473	48	18	33	323
				NM_001004474	107	209	158	763
				NM_001004475	29	33	31	196
				NM_001004476	71	32	51.5	383
				NM_001004477	18	21	19.5	63
				NM_001004478	45	42	43.5	82
				NM_001004479	19	38	28.5	87
				NM_001004480	38	29	33.5	196
				NM_001004481	82	36	59	120
				NM_001004482	39	35	37	120
				NM_001004483	32	29	30.5	100
				NM_001004484	42	41	41.5	200
				NM_001004485	97	54	75.5	142
				NM_001004486	24	15	19.5	57
				NM_001004487	29	19	24	126
				NM_001004488	48	29	38.5	82
				NM_001004489	139	36	87.5	104
				NM_001004490	65	117	91	133
				NM_001004491	23	22	22.5	47
				NM_001004492	53	118	85.5	173
				NM_001004684	217	170	193.5	293
				NM_001004685	36	33	34.5	302
				NM_001004686	23	20	21.5	39
				NM_001004687	83	75	79	132
				NM_001004688	30	30	30	47
				NM_001004689	77	64	70.5	202
				NM_001004690	36	25	30.5	92
				NM_001004691	45	74	59.5	491
				NM_001004692	107	187	147	637
				NM_001004693	50	25	37.5	145
				NM_001004694	54	111	82.5	156
				NM_001004695	163	65	114	241
				NM_001004696	317	305	311	876
				NM_001004697	88	41	64.5	239
				NM_001004698	70	50	60	84
				NM_001004699	203	149	176	495
				NM_001004700	26	27	26.5	171
				NM_001004701	34	26	30	74
				NM_001004702	27	22	24.5	207
				NM_001004703	90	71	80.5	232
				NM_001004704	174	108	141	163
				NM_001004705	66	45	55.5	149
				NM_001004706	26	20	23	120
				NM_001004707	20	25	22.5	65
				NM_001004708	73	45	59	126
				NM_001004711	73	122	97.5	87
				NM_001004712	103	67	85	442
				NM_001004713	369	140	254.5	692
				NM_001004714	18	20	19	41
				NM_001004715	21	16	18.5	127
				NM_001004717	65	108	86.5	206
				NM_001004719	64	35	49.5	98
				NM_001004720	3439	4016	3727.5	1660
				NM_001004722	2868	4031	3449.5	1789
				NM_001004723	105	31	68	112
				NM_001004724	42	83	62.5	273
				NM_001004725	18	18	18	79
				NM_001004726	171	90	130.5	178
				NM_001004727	92	25	58.5	238
				NM_001004728	110	37	73.5	432
				NM_001004729	40	26	33	96
				NM_001004730	81	50	65.5	59
				NM_001004731	37	81	59	171
				NM_001004732	26	62	44	282
				NM_001004733	41	35	38	111
				NM_001004734	42	40	41	87
				NM_001004735	22	19	20.5	245
				NM_001004736	17	22	19.5	35
				NM_001004737	19	24	21.5	107
				NM_001004738	20	25	22.5	159
				NM_001004739	33	87	60	172
				NM_001004740	21	25	23	281
				NM_001004741	18	34	26	207
				NM_001004742	28	63	45.5	88
				NM_001004743	42	30	36	79
				NM_001004744	38	44	41	75
				NM_001004745	27	31	29	69
				NM_001004746	35	23	29	41
				NM_001004747	16	17	16.5	31
				NM_001004748	39	30	34.5	63
				NM_001004749	35	26	30.5	142
				NM_001004750	137	99	118	356
				NM_001004751	169	40	104.5	168
				NM_001004752	26	18	22	50
				NM_001004753	51	44	47.5	353
				NM_001004754	113	77	95	482
				NM_001004755	25	17	21	62
				NM_001004756	42	38	40	66
				NM_001004757	34	61	47.5	285
				NM_001004758	143	45	94	511
				NM_001004759	79	18	48.5	127
				NM_001004760	24	23	23.5	83
				NM_001005	39378	48170	43774	43528
				NM_001005158	803	1333	1068	1256
				NM_001005160	36	104	70	71
				NM_001005161	35	31	33	204
				NM_001005162	104	34	69	154
				NM_001005163	16	29	22.5	105
				NM_001005164	36	30	33	235
				NM_001005165	51	50	50.5	480
				NM_001005166	23	39	31	185
				NM_001005167	23	22	22.5	156
				NM_001005168	28	112	70	112
				NM_001005169	89	92	90.5	309
				NM_001005170	32	21	26.5	41
				NM_001005171	32	59	45.5	210
				NM_001005172	90	33	61.5	93
				NM_001005173	135	76	105.5	484
				NM_001005174	32	14	23	181
				NM_001005175	20	18	19	70
				NM_001005176	52	94	73	210
				NM_001005177	210	248	229	559
				NM_001005178	55	118	86.5	293
				NM_001005179	32	30	31	242
				NM_001005180	24	33	28.5	100
				NM_001005181	50	37	43.5	142
				NM_001005182	22	19	20.5	146
				NM_001005183	29	25	27	38
				NM_001005184	19	21	20	63
				NM_001005185	53	36	44.5	124
				NM_001005186	33	43	38	276
				NM_001005187	162	125	143.5	624
				NM_001005188	59	47	53	181
				NM_001005189	54	27	40.5	67
				NM_001005190	34	27	30.5	66
				NM_001005191	25	22	23.5	121
				NM_001005192	22	17	19.5	81
				NM_001005193	49	75	62	238
				NM_001005194	52	49	50.5	180
				NM_001005195	43	88	65.5	92
				NM_001005196	15	18	16.5	123
				NM_001005197	28	22	25	106
				NM_001005198	25	28	26.5	136
				NM_001005199	27	24	25.5	40
				NM_001005200	19	18	18.5	76
				NM_001005201	36	22	29	244
				NM_001005202	31	27	29	112
				NM_001005203	31	18	24.5	141
				NM_001005204	28	26	27	153
				NM_001005205	45	45	45	157
				NM_001005207	2223	3639	2931	6783
				NM_001005209	343	284	313.5	657
				NM_001005210	27	57	42	86
				NM_001005211	88	132	110	423
				NM_001005212	21	19	20	35
				NM_001005213	47	69	58	91
				NM_001005214	162	139	150.5	377
				NM_001005216	30	31	30.5	113
				NM_001005217	60	62	61	126
				NM_001005218	21	19	20	51
				NM_001005221	153	107	130	301
				NM_001005222	45	63	54	62
				NM_001005226	50	71	60.5	57
				NM_001005234	18	20	19	167
				NM_001005235	47	41	44	207
				NM_001005236	18	19	18.5	39
				NM_001005237	74	62	68	219
				NM_001005238	97	73	85	273
				NM_001005239	67	59	63	94
				NM_001005240	76	51	63.5	64
				NM_001005241	31	24	27.5	35
				NM_001005242	7510	8364	7937	7313
				NM_001005243	27	21	24	88
				NM_001005245	38	67	52.5	68
				NM_001005266	33	24	28.5	109
				NM_001005267	71	115	93	445
				NM_001005268	54	43	48.5	353
				NM_001005269	133	107	120	347
				NM_001005270	26	20	23	41
				NM_001005271	1167	3116	2141.5	5803
				NM_001005272	24	19	21.5	93
				NM_001005274	21	66	43.5	82
				NM_001005275	27	22	24.5	179
				NM_001005276	102	83	92.5	291
				NM_001005278	90	79	84.5	141
				NM_001005279	51	26	38.5	329
				NM_001005280	25	17	21	65
				NM_001005281	50	47	48.5	213
				NM_001005282	41	27	34	105
				NM_001005283	19	27	23	287
				NM_001005284	33	24	28.5	165
				NM_001005285	141	80	110.5	444
				NM_001005286	30	30	30	327
				NM_001005287	240	327	283.5	535
				NM_001005288	23	25	24	103
				NM_001005289	58	71	64.5	109
				NM_001005290	5405	4764	5084.5	4029
				NM_001005291	5328	4506	4917	2939
				NM_001005303	25	19	22	78
				NM_001005323	27	21	24	92
				NM_001005324	27	37	32	94
				NM_001005325	31	47	39	189
				NM_001005326	124	147	135.5	52
				NM_001005327	20	36	28	56
				NM_001005328	405	505	455	848
				NM_001005329	63	37	50	53
				NM_001005332	10428	11237	10832.5	6339
				NM_001005334	113	173	143	405
				NM_001005335	5855	7460	6657.5	20198
				NM_001005336	329	254	291.5	1307
				NM_001005338	25	31	28	61
				NM_001005339	4387	5631	5009	5090
				NM_001005340	7801	19328	13564.5	20119
				NM_001005353	1882	2711	2296.5	4956
				NM_001005354	3146	3044	3095	3111
				NM_001005355	3062	2601	2831.5	3445
				NM_001005356	45	22	33.5	46
				NM_001005357	37	16	26.5	50
				NM_001005359	21	23	22	177
				NM_001005360	2839	3193	3016	2273
				NM_001005364	40	39	39.5	50
				NM_001005365	24	24	24	30
				NM_001005366	2264	2368	2316	2856
				NM_001005367	154	86	120	413
				NM_001005368	289	347	318	537
				NM_001005369	13984	13430	13707	9504
				NM_001005372	8099	7169	7634	10588
				NM_001005373	357	498	427.5	828
				NM_001005375	36	26	31	37
				NM_001005376	9595	5365	7480	4055
				NM_001005377	24302	13736	19019	13212
				NM_001005386	3824	4707	4265.5	5626
				NM_001005387	71	94	82.5	206
				NM_001005388	45	42	43.5	118
				NM_001005389	2857	1729	2293	883
				NM_001005404	39	102	70.5	89
				NM_001005405	67	41	54	576
				NM_001005407	65	175	120	326
				NM_001005408	1663	1594	1628.5	2746
				NM_001005409	1937	2221	2079	2454
				NM_001005410	118	59	88.5	304
				NM_001005411	95	81	88	210
				NM_001005412	174	99	136.5	199
				NM_001005413	14478	15182	14830	16393
				NM_001005414	15121	11462	13291.5	16192
				NM_001005415	184	235	209.5	595
				NM_001005417	3205	3108	3156.5	6108
				NM_001005463	48	55	51.5	136
				NM_001005464	386	283	334.5	685
				NM_001005465	75	217	146	243
				NM_001005466	149	53	101	427
				NM_001005467	24	77	50.5	71
				NM_001005468	45	27	36	98
				NM_001005469	17	22	19.5	47
				NM_001005470	80	27	53.5	172
				NM_001005471	116	37	76.5	266
				NM_001005472	1611	851	1231	2213
				NM_001005473	272	311	291.5	91
				NM_001005474	321	217	269	1059
				NM_001005476	10888	10728	10808	10089
				NM_001005479	26	22	24	55
				NM_001005480	82	161	121.5	372
				NM_001005482	19	17	18	45
				NM_001005483	28	28	28	157
				NM_001005484	81	52	66.5	170
				NM_001005486	37	72	54.5	52
				NM_001005487	42	33	37.5	61
				NM_001005489	18	39	28.5	78
				NM_001005490	28	21	24.5	212
				NM_001005491	39	28	33.5	88
				NM_001005492	24	63	43.5	182
				NM_001005493	14	23	18.5	38
				NM_001005494	22	23	22.5	120
				NM_001005495	152	95	123.5	612
				NM_001005496	68	34	51	181
				NM_001005497	35	17	26	47
				NM_001005498	3660	3547	3603.5	3044
				NM_001005499	28	41	34.5	42
				NM_001005500	113	51	82	256
				NM_001005501	37	26	31.5	106
				NM_001005502	38	187	112.5	71
				NM_001005503	28	31	29.5	105
				NM_001005504	222	125	173.5	452
				NM_001005505	25	20	22.5	140
				NM_001005512	31	49	40	128
				NM_001005514	24	22	23	106
				NM_001005515	27	64	45.5	71
				NM_001005516	30	34	32	137
				NM_001005517	109	19	64	40
				NM_001005518	14	13	13.5	32
				NM_001005519	19	17	18	48
				NM_001005521	25	27	26	53
				NM_001005522	197	194	195.5	344
				NM_001005526	536	525	530.5	2649
				NM_001005527	53	36	44.5	42
				NM_001005566	32	26	29	80
				NM_001005567	55	30	42.5	62
				NM_001005609	138	325	231.5	495
				NM_001005610	66	38	52	241
				NM_001005611	202	85	143.5	183
				NM_001005612	16	27	21.5	46
				NM_001005613	22	28	25	128
				NM_001005614	29	39	34	150
				NM_001005615	128	111	119.5	193
				NM_001005619	12180	13420	12800	10049
				NM_001005731	14590	22256	18423	21919
				NM_001005732	23	43	33	155
				NM_001005733	49	40	44.5	102
				NM_001005734	66	62	64	104
				NM_001005735	1087	1132	1109.5	2101
				NM_001005736	48	42	45	408
				NM_001005737	36	37	36.5	57
				NM_001005738	45	71	58	78
				NM_001005739	847	959	903	753
				NM_001005743	5902	5173	5537.5	4446
				NM_001005751	4363	5348	4855.5	4629
				NM_001005752	11231	9909	10570	13510
				NM_001005753	7183	7432	7307.5	10613
				NM_001005781	6533	6473	6503	9047
				NM_001005782	3775	4756	4265.5	4928
				NM_001005783	24	33	28.5	100
				NM_001005786	12	14	13	48
				NM_001005845	6830	6771	6800.5	8925
				NM_001005849	28241	33679	30960	21756
				NM_001005850	42	26	34	114
				NM_001005851	176	82	129	1041
				NM_001005852	25	26	25.5	36
				NM_001005853	284	275	279.5	328
				NM_001005855	35	31	33	624
				NM_001005861	6830	7807	7318.5	6220
				NM_001005862	6163	4440	5301.5	4930
				NM_001005909	3843	2998	3420.5	2758
				NM_001005910	7973	4436	6204.5	5220
				NM_001005912	5793	4770	5281.5	4714
				NM_001005914	132	234	183	323
				NM_001005915	356	181	268.5	286
				NM_001005920	10462	8247	9354.5	7303
				NM_001005922	352	248	300	672
				NM_001006	35819	40243	38031	29739
				NM_001006109	16803	16054	16428.5	17528
				NM_001006113	1752	1241	1496.5	3281
				NM_001006114	471	837	654	1003
				NM_001006115	2368	2413	2390.5	2128
				NM_001006116	43	53	48	56
				NM_001006117	45	22	33.5	41
				NM_001006118	31	60	45.5	43
				NM_001006600	797	713	755	541
				NM_001006603	42	46	44	60
				NM_001006604	34	123	78.5	560
				NM_001006605	925	561	743	842
				NM_001006606	36	53	44.5	76
				NM_001006607	4433	3349	3891	2803
				NM_001006608	35	67	51	75
				NM_001006610	3955	3681	3818	3970
				NM_001006612	838	808	823	1510
				NM_001006613	1122	963	1042.5	1634
				NM_001006615	452	378	415	1458
				NM_001006616	4729	5235	4982	3535
				NM_001006617	1613	3215	2414	2838
				NM_001006618	2877	3261	3069	2390
				NM_001006622	3582	2347	2964.5	2724
				NM_001006623	89	145	117	304
				NM_001006624	97	88	92.5	122
				NM_001006633	78	130	104	93
				NM_001006634	6086	6270	6178	5473
				NM_001006635	4295	5393	4844	11598
				NM_001006636	1389	2358	1873.5	2298
				NM_001006637	105	84	94.5	236
				NM_001006638	401	145	273	390
				NM_001006639	5537	4827	5182	4240
				NM_001006640	239	236	237.5	450
				NM_001006641	3303	3300	3301.5	2488
				NM_001006655	61	110	85.5	384
				NM_001006656	1929	2667	2298	1907
				NM_001006657	393	630	511.5	1120
				NM_001006658	36	40	38	42
				NM_001006665	9693	14179	11936	7049
				NM_001006666	234	127	180.5	516
				NM_001006667	23	46	34.5	92
				NM_001006681	329	341	335	100
				NM_001006682	260	300	280	78
				NM_001006684	1805	2043	1924	2321
				NM_001006932	303	462	382.5	1620
				NM_001006933	3261	2077	2669	1920
				NM_001006935	7775	6434	7104.5	7597
				NM_001006938	3228	2548	2888	2820
				NM_001006939	24	27	25.5	69
				NM_001006940	94	140	117	471
				NM_001006941	13834	14911	14372.5	14546
				NM_001006943	142	105	123.5	595
				NM_001006944	407	500	453.5	1796
				NM_001006945	760	801	780.5	1154
				NM_001006946	14194	15552	14873	10674
				NM_001006947	116	150	133	380
				NM_001007	25738	30555	28146.5	28312
				NM_001007022	651	834	742.5	787
				NM_001007024	1992	1799	1895.5	1960
				NM_001007026	15607	13693	14650	8830
				NM_001007027	14007	10543	12275	13595
				NM_001007028	15063	13544	14303.5	11624
				NM_001007033	22	23	22.5	182
				NM_001007067	13023	14529	13776	13000
				NM_001007071	637	478	557.5	2064
				NM_001007072	108	75	91.5	346
				NM_001007075	1478	1307	1392.5	2049
				NM_001007088	1170	888	1029	924
				NM_001007089	105	110	107.5	204
				NM_001007090	183	224	203.5	409
				NM_001007094	2826	2057	2441.5	3638
				NM_001007097	119	148	133.5	538
				NM_001007098	1886	2941	2413.5	6818
				NM_001007099	3329	6631	4980	7612
				NM_001007101	643	648	645.5	1235
				NM_001007102	668	416	542	459
				NM_001007122	57	144	100.5	173
				NM_001007125	110	129	119.5	363
				NM_001007139	343	227	285	887
				NM_001007156	45	58	51.5	195
				NM_001007157	2836	3125	2980.5	2100
				NM_001007169	42	72	57	83
				NM_001007176	17	17	17	25
				NM_001007188	1244	794	1019	2887
				NM_001007189	163	243	203	496
				NM_001007214	4392	4650	4521	3393
				NM_001007224	23	29	26	94
				NM_001007225	2470	1771	2120.5	5229
				NM_001007226	4414	2779	3596.5	2836
				NM_001007231	1822	1320	1571	1203
				NM_001007232	177	239	208	1587
				NM_001007234	958	796	877	818
				NM_001007236	171	147	159	490
				NM_001007237	11746	11012	11379	6934
				NM_001007238	483	443	463	475
				NM_001007239	8341	7639	7990	6041
				NM_001007240	132	107	119.5	195
				NM_001007245	8048	9353	8700.5	8441
				NM_001007246	1000	1082	1041	1110
				NM_001007247	89	117	103	116
				NM_001007249	51	38	44.5	314
				NM_001007253	232	432	332	1524
				NM_001007254	1344	2060	1702	1606
				NM_001007255	154	89	121.5	182
				NM_001007256	412	209	310.5	599
				NM_001007257	4484	3274	3879	4881
				NM_001007258	1338	1153	1245.5	913
				NM_001007259	1946	1430	1688	1931
				NM_001007260	1733	1611	1672	1673
				NM_001007261	1964	1617	1790.5	1904
				NM_001007262	1515	1521	1518	1041
				NM_001007267	36	27	31.5	194
				NM_001007269	193	245	219	432
				NM_001007270	231	286	258.5	467
				NM_001007271	47	50	48.5	272
				NM_001007272	60	38	49	112
				NM_001007273	71	138	104.5	491
				NM_001007274	154	96	125	250
				NM_001007275	64	65	64.5	253
				NM_001007277	9078	8684	8881	9898
				NM_001007278	1221	1202	1211.5	1430
				NM_001007279	73	107	90	164
				NM_001007464	6356	5737	6046.5	5729
				NM_001007466	2001	3388	2694.5	3406
				NM_001007467	332	325	328.5	828
				NM_001007468	23047	24668	23857.5	23063
				NM_001007469	73	53	63	734
				NM_001007470	30	26	28	137
				NM_001007471	98	52	75	302
				NM_001007523	13377	9774	11575.5	5939
				NM_001007525	25	20	22.5	74
				NM_001007526	23	40	31.5	37
				NM_001007527	141	226	183.5	510
				NM_001007529	21	26	23.5	131
				NM_001007530	462	389	425.5	375
				NM_001007531	40	31	35.5	149
				NM_001007532	227	116	171.5	188
				NM_001007533	33	33	33	275
				NM_001007534	40	30	35	54
				NM_001007535	23	23	23	534
				NM_001007536	19	31	25	56
				NM_001007537	331	288	309.5	895
				NM_001007538	25	98	61.5	99
				NM_001007540	42	48	45	101
				NM_001007542	94	70	82	53
				NM_001007543	100	89	94.5	335
				NM_001007544	112	115	113.5	639
				NM_001007546	383	236	309.5	589
				NM_001007551	45	44	44.5	215
				NM_001007553	18747	22101	20424	20207
				NM_001007559	8715	7212	7963.5	7496
				NM_001007560	106	49	77.5	119
				NM_001007561	71	67	69	479
				NM_001007563	72	69	70.5	135
				NM_001007565	22907	26240	24573.5	15899
				NM_001007595	188	201	194.5	375
				NM_001007792	79	48	63.5	200
				NM_001007793	21404	22702	22053	14628
				NM_001007794	1346	1271	1308.5	2891
				NM_001007795	52	29	40.5	90
				NM_001008	55	110	82.5	91
				NM_001008211	271	291	281	388
				NM_001008215	905	743	824	818
				NM_001008218	121	94	107.5	373
				NM_001008220	75	50	62.5	150
				NM_001008222	7131	6909	7020	6516
				NM_001008223	86	54	70	152
				NM_001008224	453	765	609	964
				NM_001008225	3492	2767	3129.5	5963
				NM_001008226	248	406	327	626
				NM_001008228	98	60	79	333
				NM_001008229	135	73	104	481
				NM_001008234	1362	1126	1244	1391
				NM_001008235	2600	2475	2537.5	1750
				NM_001008237	981	817	899	1006
				NM_001008239	11652	12546	12099	12353
				NM_001008269	406	173	289.5	764
				NM_001008270	37	29	33	138
				NM_001008272	110	89	99.5	248
				NM_001008273	148	153	150.5	329
				NM_001008274	72	104	88	297
				NM_001008387	31	33	32	82
				NM_001008388	2952	3724	3338	4063
				NM_001008389	166	108	137	817
				NM_001008390	1888	1706	1797	1750
				NM_001008391	136	129	132.5	769
				NM_001008392	2477	3128	2802.5	5228
				NM_001008393	1461	1146	1303.5	1043
				NM_001008394	353	179	266	717
				NM_001008395	1841	1215	1528	1086
				NM_001008396	862	1017	939.5	1411
				NM_001008397	1740	2099	1919.5	3422
				NM_001008401	2395	1758	2076.5	1831
				NM_001008404	119	97	108	649
				NM_001008405	2350	3446	2898	2717
				NM_001008406	2964	4292	3628	3100
				NM_001008407	410	516	463	908
				NM_001008408	6269	3987	5128	2335
				NM_001008409	81	99	90	142
				NM_001008410	11070	11943	11506.5	8629
				NM_001008411	5551	7041	6296	3893
				NM_001008485	15325	11835	13580	10424
				NM_001008487	9636	8156	8896	7789
				NM_001008489	243	370	306.5	258
				NM_001008490	110	122	116	166
				NM_001008491	14423	13593	14008	10912
				NM_001008493	724	1379	1051.5	939
				NM_001008494	44	22	33	69
				NM_001008495	347	676	511.5	1155
				NM_001008496	19	37	28	155
				NM_001008503	30	25	27.5	47
				NM_001008504	45	28	36.5	299
				NM_001008505	41	69	55	220
				NM_001008528	2638	1743	2190.5	3369
				NM_001008529	2244	3082	2663	3002
				NM_001008530	11735	14204	12969.5	14870
				NM_001008534	36	26	31	116
				NM_001008535	63	60	61.5	195
				NM_001008536	21	27	24	68
				NM_001008537	16	20	18	37
				NM_001008539	113	119	116	57
				NM_001008540	64	28	46	421
				NM_001008541	178	240	209	547
				NM_001008544	5088	5091	5089.5	7093
				NM_001008563	808	907	857.5	1203
				NM_001008564	8987	8640	8813.5	11744
				NM_001008565	1391	2185	1788	8689
				NM_001008566	4025	4554	4289.5	3642
				NM_001008567	184	355	269.5	768
				NM_001008568	539	1250	894.5	992
				NM_001008569	567	1242	904.5	1060
				NM_001008570	336	369	352.5	1247
				NM_001008571	575	1235	905	1165
				NM_001008572	772	1071	921.5	1442
				NM_001008657	471	450	460.5	543
				NM_001008658	321	352	336.5	620
[truncated: 22,001 more rows]

## Sheet: Conversion ID
Series GSE46343		Schmidt A. et al 2013
		PMID: 23668811
GSM1128827	HaCaT_untreated_K1
GSM1128828	HaCaT_untreated_K2
GSM1128834	HaCaT_positive H2O2 control_H2
log2 +1 and -1 cutoff (H202 vs untreated)
	Coverted Gene Name	Converted ID REF	Original ID REF	H202 100uM 3 hrs vs untreated aveage (M)
	Brca2	NM_000059	NM_000059	1.3
	CLN3	NM_000086	NM_000086	-1.48
	Ercc6	NM_000124	NM_000124	1.11
	FANCA	NM_000135	NM_000135	-1.3
	Fancc	NM_000136	NM_000136	-1.53
	Gli3	NM_000168	NM_000168	-1.5
	HK2P1	NM_000189	NM_000189	1.23
	hmgcL	NM_000191	NM_000191	-1.16
	MAOA	NM_000240	NM_000240	-1.12
	NF1	NM_000267	NM_000267	2.49
	Nf2	NM_000268	NM_000268	-1.16
	pccA	NM_000282	NM_000282	-1.15
	Pla2g2a	NM_000300	NM_000300	-2.47
	PLOD1	NM_000302	NM_000302	-1.07
	PTENP1	NM_000314	NM_000314	2.25
	SAA1	NM_000331	NM_000331	2.97
	ATXN1	NM_000332	NM_000332	-1.12
	SOX9	NM_000346	NM_000346	1.53
	Sptb	NM_000347	NM_000347	-1.43
	TPM1	NM_000366	NM_000366	2.48
	gm2a	NM_000405	NM_000405	1.03
	Gpd2	NM_000408	NM_000408	1.46
	KRT10	NM_000421	NM_000421	1.16
	L1cam	NM_000425	NM_000425	-1.1
	SOD1	NM_000454	NM_000454	-1.13
	CYP1A1	NM_000499	NM_000499	-3.56
	Fbp1	NM_000507	NM_000507	1.06
	hexA	NM_000520	NM_000520	-1.39
	SMPD1	NM_000543	NM_000543	-1.53
	IL8	NM_000584	NM_000584	1.2
	gsr	NM_000637	NM_000637	1
	TGFB1	NM_000660	NM_000660	1.33
	ALDH3B2	NM_000695	NM_000695	1.26
	BCKDHA	NM_000709	NM_000709	-1.01
	BLVRB	NM_000713	NM_000713	-1.59
	tspO	NM_000714	NM_000714	-1.21
	CYP24a1	NM_000782	NM_000782	1.4
	Gad1	NM_000817	NM_000817	-1.38
	HMGCR	NM_000859	NM_000859	-1.59
	IMPDH1	NM_000883	NM_000883	1.76
	CYP4F3	NM_000896	NM_000896	1.43
			NM_000931	1.23
	PRIM2	NM_000947	NM_000947	1.27
	PTGS2	NM_000963	NM_000963	1.87
	SLC2A9	NM_001001290	NM_001001290	-1.15
	REEP3	NM_001001330	NM_001001330	2.54
	TBC1D3C	NM_001001417	NM_001001417	-1.33
	TBC1D3C	NM_001001418	NM_001001418	-2.23
	Atp1b1	NM_001001787	NM_001001787	1.62
	ATP5E	NM_001001977	NM_001001977	-1.14
	HCFC1R1	NM_001002017	NM_001002017	-1.14
			NM_001002021	1.12
	RAB11FIP1	NM_001002233	NM_001002233	1.35
	anapc11	NM_001002244	NM_001002244	-2.48
	ARL6IP4	NM_001002252	NM_001002252	-1.5
	SUMO4	NM_001002255	NM_001002255	2.28
	GATA3	NM_001002295	NM_001002295	-1.75
	SMAD2	NM_001003652	NM_001003652	1.85
	ZNF12	NM_001003686	NM_001003686	1.05
			NM_001003689	-1.51
	BRPF1	NM_001003694	NM_001003694	-1.41
	Rreb1	NM_001003698	NM_001003698	1.25
	Atp5j	NM_001003701	NM_001003701	-1.13
	Atp5j	NM_001003703	NM_001003703	-1.22
	Ogdh	NM_001003941	NM_001003941	-1.21
	NCK2	NM_001004720	NM_001004720	-1.39
	NCK2	NM_001004722	NM_001004722	-1.16
	TRIM37	NM_001005207	NM_001005207	1.19
	chd3	NM_001005271	NM_001005271	1.36
	HNRNPL	NM_001005335	NM_001005335	1.7
			NM_001005353	1.03
	Nfasc	NM_001005389	NM_001005389	-1.88
	sf3b1	NM_001005526	NM_001005526	1.84
	MTX2	NM_001006635	NM_001006635	1.32
			NM_001007071	1.37
	SCP2	NM_001007098	NM_001007098	1.45
	Depdc5	NM_001007188	NM_001007188	1.19
	Igf2bp2	NM_001007225	NM_001007225	1.21
			NM_001007262	-1.04
			NM_001008408	-1.24
	nupl1	NM_001008565	NM_001008565	2.2
	C6orf1	NM_001008703	NM_001008703	-1.35
	C6orf1	NM_001008704	NM_001008704	-1.87
	Chac2	NM_001008708	NM_001008708	-1.59
			NM_001008736	1.15
	LOC441294	NM_001008747	NM_001008747	1.23
	STK16	NM_001008910	NM_001008910	-1.02
	ckap5	NM_001008938	NM_001008938	-1.01
	sip1	NM_001009182	NM_001009182	-1.12
	sip1	NM_001009183	NM_001009183	-1.19
	ZCCHC11	NM_001009881	NM_001009881	-1.17
	phf19	NM_001009936	NM_001009936	-1.73
	SSBP3	NM_001009955	NM_001009955	1.16
			NM_001010856	1.3
	TMEM201	NM_001010866	NM_001010866	-1.08
	SLC25A30	NM_001010875	NM_001010875	2.33
	C16orf91	NM_001010878	NM_001010878	1.48
	Fam102b	NM_001010883	NM_001010883	1.21
	TMEM44	NM_001011655	NM_001011655	-1.13
	BIRC5	NM_001012270	NM_001012270	-1.98
	ARSI	NM_001012301	NM_001012301	2.3
	U2AF2	NM_001012478	NM_001012478	1.67
	C18orf56	NM_001012716	NM_001012716	1.75
			NM_001012966	-1.36
	UBE2NL	NM_001012989	NM_001012989	3.29
	c16orf88	NM_001012991	NM_001012991	-1.03
	BCAM	NM_001013257	NM_001013257	1.25
			NM_001013617	-1.21
	HNRNPCL1	NM_001013631	NM_001013631	2.08
	Frrs1	NM_001013660	NM_001013660	2.56
	C17orf97	NM_001013672	NM_001013672	1
			NM_001013681	1.09
	EXOC7	NM_001013839	NM_001013839	-1.18
	C8orf58	NM_001013842	NM_001013842	-1.08
	Sprr2f	NM_001014450	NM_001014450	2.55
	cutA	NM_001014837	NM_001014837	-1.31
	tm9sf1	NM_001014842	NM_001014842	-1.11
	ZNF638	NM_001014972	NM_001014972	-1.08
	C16orf93	NM_001014979	NM_001014979	-1.55
	RFFL	NM_001017368	NM_001017368	1.1
			NM_001017387	-1.59
	SULT1A3	NM_001017389	NM_001017389	-1.88
			NM_001017421	2.65
	DAPL1	NM_001017920	NM_001017920	1.99
	TMEM30B	NM_001017970	NM_001017970	1.16
	sorbs3	NM_001018003	NM_001018003	1.83
	TPM1	NM_001018004	NM_001018004	-1.01
			NM_001018029	-1.24
	VPS13A	NM_001018038	NM_001018038	1.36
	FPGS	NM_001018078	NM_001018078	-1.32
	Vps13c	NM_001018088	NM_001018088	1.89
	Sprr2e	NM_001024209	NM_001024209	2.47
	HMBS	NM_001024382	NM_001024382	-1.98
	rpl9	NM_001024921	NM_001024921	-1.08
	CD74	NM_001025158	NM_001025158	3.52
	CD74	NM_001025159	NM_001025159	2.87
	u2af1	NM_001025203	NM_001025203	-1
	atf3	NM_001030287	NM_001030287	1.96
	Spn	NM_001030288	NM_001030288	2.15
			NM_001030316	1.05
	SPDYE2	NM_001031618	NM_001031618	2.55
	Ifit3	NM_001031683	NM_001031683	1.13
	sfrs7	NM_001031684	NM_001031684	1.31
	NT5DC3	NM_001031701	NM_001031701	2.71
	INF2	NM_001031714	NM_001031714	1.61
			NM_001031718	-1.61
			NM_001031729	-1.07
	YTHDC1	NM_001031732	NM_001031732	1.03
	MANEAL	NM_001031740	NM_001031740	-1.15
	Csnk1g3	NM_001031812	NM_001031812	1.49
	Cpt1a	NM_001031847	NM_001031847	1.52
	TMPO	NM_001032283	NM_001032283	1.61
	ZNF207	NM_001032293	NM_001032293	1.01
	PJA1	NM_001032396	NM_001032396	1.16
	Rrm1	NM_001033	NM_001033	-1.05
	c19orf6	NM_001033026	NM_001033026	2.89
	GLUL	NM_001033044	NM_001033044	1.55
	TOM1L2	NM_001033551	NM_001033551	1.79
	Trpt1	NM_001033678	NM_001033678	-1.57
	ERP29	NM_001034025	NM_001034025	1.5
	NHP2	NM_001034833	NM_001034833	-1
			NM_001034844	2
	Fam129b	NM_001035534	NM_001035534	1.05
	EXOC4	NM_001037126	NM_001037126	1.69
	PARD6A	NM_001037281	NM_001037281	-1.09
			NM_001037638	3.31
	NBPF14	NM_001037675	NM_001037675	1.32
	EIF3C	NM_001037808	NM_001037808	-1.12
	CDC42SE1	NM_001038707	NM_001038707	2.82
	slc25a29	NM_001039355	NM_001039355	1.22
	NSUN5P1	NM_001039576	NM_001039576	-1.02
	UNC45A	NM_001039675	NM_001039675	-1.21
	NBPF14	NM_001039703	NM_001039703	1.38
	Cdc42	NM_001039802	NM_001039802	1.05
	C17orf90	NM_001039842	NM_001039842	-1.09
	MAPK3	NM_001040056	NM_001040056	1.1
	srd5a1	NM_001047	NM_001047	-1.73
	sult1a1	NM_001055	NM_001055	-1.08
	TCN1	NM_001062	NM_001062	1.37
	TNFRSF1A	NM_001065	NM_001065	-1.64
	ABP1	NM_001091	NM_001091	1.56
	BMP4	NM_001202	NM_001202	-1.41
	CAV2	NM_001233	NM_001233	1.03
	entpd6	NM_001247	NM_001247	1.22
	Entpd5	NM_001249	NM_001249	1.76
	CLCN6	NM_001286	NM_001286	-1.61
	cstf2	NM_001325	NM_001325	-1.29
	CTSZ	NM_001336	NM_001336	1.63
	DDX3X	NM_001356	NM_001356	1.31
	DHCR7	NM_001360	NM_001360	-1.6
	dhodh	NM_001361	NM_001361	-1.06
	dnmt1	NM_001379	NM_001379	-1.2
	DPH1	NM_001383	NM_001383	1.45
	Megf8	NM_001410	NM_001410	1.16
	Elf4	NM_001421	NM_001421	2.01
	FOXF2	NM_001452	NM_001452	-1.31
	SLC37A4	NM_001467	NM_001467	-1.22
	GLE1	NM_001499	NM_001499	-1.07
	gtf2h3	NM_001516	NM_001516	1.69
	GTF2H4	NM_001517	NM_001517	-1.07
	BRF1	NM_001519	NM_001519	1.28
	HIF1A	NM_001530	NM_001530	1.32
	PRMT2	NM_001535	NM_001535	-1.15
	NDST1	NM_001543	NM_001543	1.24
	IRF3	NM_001571	NM_001571	-1.7
	Acaa1	NM_001607	NM_001607	-1.25
	Ak2	NM_001625	NM_001625	2.46
	akt2	NM_001626	NM_001626	3.61
	ALPP	NM_001632	NM_001632	-2.51
	Atp1b1	NM_001677	NM_001677	1.51
	AUH	NM_001698	NM_001698	-1.07
			NM_001710	2.09
	Polr3d	NM_001722	NM_001722	1.06
	CALB2	NM_001740	NM_001740	-1.2
	CCNF	NM_001761	NM_001761	-1.39
	CDC25C	NM_001790	NM_001790	-1.51
	CENPA	NM_001809	NM_001809	-1.8
	Ceacam3	NM_001815	NM_001815	2.01
	CHML	NM_001821	NM_001821	-1.14
	CTH	NM_001902	NM_001902	-1
	CTNNB1	NM_001904	NM_001904	2.76
	dci	NM_001919	NM_001919	-1.74
	ELK4	NM_001973	NM_001973	3.24
	Ercc1	NM_001983	NM_001983	-1.76
	eya3	NM_001990	NM_001990	1.44
	foxo1	NM_002015	NM_002015	1.01
	Flg	NM_002016	NM_002016	-1.25
	fn1	NM_002026	NM_002026	-1.07
	Fntb	NM_002028	NM_002028	-1.18
	kdsr	NM_002035	NM_002035	1.98
	GRB2	NM_002086	NM_002086	-1.49
	CXCL2	NM_002089	NM_002089	1.29
	HLA-C	NM_002117	NM_002117	1.49
	HLA-DRB4	NM_002124	NM_002124	1.86
	HLA-G	NM_002127	NM_002127	1.77
	HMGB2	NM_002129	NM_002129	-2.09
	HMGCS1	NM_002130	NM_002130	1.27
	HMOX1	NM_002133	NM_002133	1.12
	id1	NM_002165	NM_002165	-1.38
	IGHMBP2	NM_002180	NM_002180	-1.33
	IL6ST	NM_002184	NM_002184	2.5
	INHBA	NM_002192	NM_002192	1.78
	ACO1	NM_002197	NM_002197	-1.18
	JAK1	NM_002227	NM_002227	1.18
	IPO5	NM_002271	NM_002271	-1.18
	KRT19	NM_002276	NM_002276	-1.03
	KRT81	NM_002281	NM_002281	-1.04
	lamb2	NM_002292	NM_002292	-1.29
	LGALS1	NM_002305	NM_002305	-2.39
	lgals9	NM_002308	NM_002308	-1.04
	lig3	NM_002311	NM_002311	1.38
	LRP4	NM_002334	NM_002334	-1.42
	LRP6	NM_002336	NM_002336	1.34
	MXD1	NM_002357	NM_002357	1.44
	MAN2A1	NM_002372	NM_002372	1.16
	Matn2	NM_002380	NM_002380	-1.47
	MAZ	NM_002383	NM_002383	2.12
	mdm2	NM_002392	NM_002392	3.43
	MDM4	NM_002393	NM_002393	1.76
	MFNG	NM_002405	NM_002405	-1.48
	Mmp1	NM_002421	NM_002421	1.51
	mmp7	NM_002423	NM_002423	1.76
	MMP10	NM_002425	NM_002425	1.87
	MMP13	NM_002427	NM_002427	1.12
	MSH5	NM_002441	NM_002441	-1.21
	MST1R	NM_002447	NM_002447	-1.47
	Nudt1	NM_002452	NM_002452	-1.17
	PPP1R12A	NM_002480	NM_002480	1.09
	NUBP1	NM_002484	NM_002484	-1.03
	Ndufa2	NM_002488	NM_002488	-1.8
	ndufa6	NM_002490	NM_002490	1.39
	NDUFC1	NM_002494	NM_002494	-1.66
	NEK2	NM_002497	NM_002497	-1.36
	Ngfr	NM_002507	NM_002507	1.37
	NRAS	NM_002524	NM_002524	1.62
	P2rx5	NM_002561	NM_002561	-1.39
	Pafah1b2	NM_002572	NM_002572	2.41
	SERPINB8	NM_002640	NM_002640	1.05
	pik3c2a	NM_002645	NM_002645	1.06
	PI4KA	NM_002650	NM_002650	-1.48
	POLR2E	NM_002695	NM_002695	1.77
	PPP6C	NM_002721	NM_002721	1.16
	PRKAR1A	NM_002734	NM_002734	1.02
	MAPK3	NM_002746	NM_002746	1.08
	Mapk7	NM_002749	NM_002749	-1.61
	mapk8	NM_002750	NM_002750	1.44
	KLK6	NM_002774	NM_002774	-1.37
	psmc3	NM_002804	NM_002804	-1.02
	PTPN2	NM_002828	NM_002828	-1.3
	PTPRA	NM_002836	NM_002836	-1.42
	ptprz1	NM_002851	NM_002851	1.25
	RBMS1	NM_002897	NM_002897	1.95
	rbms2	NM_002898	NM_002898	1.92
	rel	NM_002908	NM_002908	2.19
	rnh1	NM_002939	NM_002939	1.29
	S100A7	NM_002963	NM_002963	1.86
	S100A8	NM_002964	NM_002964	2.87
	ATXN2	NM_002973	NM_002973	-1.33
	serpinb4	NM_002974	NM_002974	2.08
	SECTM1	NM_003004	NM_003004	1.78
	ski	NM_003036	NM_003036	1.6
	SNRNP70	NM_003089	NM_003089	1.85
	sp2	NM_003110	NM_003110	-1.15
	SPG7	NM_003119	NM_003119	-1.41
	SPTAN1	NM_003127	NM_003127	-1.25
	ssr2	NM_003145	NM_003145	1.17
	supt5h	NM_003169	NM_003169	-1.03
	Adam17	NM_003183	NM_003183	1.11
	TCEA3	NM_003196	NM_003196	1.34
	ARFRP1	NM_003224	NM_003224	2.24
	TJP1	NM_003257	NM_003257	1.74
	TST	NM_003312	NM_003312	-1.01
	TXNRD1	NM_003330	NM_003330	1.17
	UGT8	NM_003360	NM_003360	1.22
	Vasp	NM_003370	NM_003370	1.51
	Vsnl1	NM_003385	NM_003385	1
	ZNF7	NM_003416	NM_003416	-1.05
	ZNF74	NM_003426	NM_003426	-1.79
	ZNF76	NM_003427	NM_003427	-1.07
	ZNF91	NM_003430	NM_003430	1.66
	ZNF155	NM_003445	NM_003445	-1.21
	ZNF174	NM_003450	NM_003450	-1.48
	zmym2	NM_003453	NM_003453	1.3
	taf15	NM_003487	NM_003487	2.53
	AKAP1	NM_003488	NM_003488	-1.03
	HIST3H3	NM_003493	NM_003493	2.89
	SNN	NM_003498	NM_003498	1.13
	Hist1h2ac	NM_003512	NM_003512	-1.49
	HIST2H2AA4	NM_003516	NM_003516	1.45
	Hist2h2ac	NM_003517	NM_003517	1.47
	Hist1h2bc	NM_003518	NM_003518	1.57
	HIST1H2BN	NM_003520	NM_003520	3.15
	Hist1h2bc	NM_003522	NM_003522	2.02
	Hist1h2bc	NM_003523	NM_003523	1.38
	Hist1h2bc	NM_003525	NM_003525	2.24
	Hist1h2bc	NM_003526	NM_003526	2.95
	HIST2H3A	NM_003533	NM_003533	3.37
	Hist1h4c	NM_003548	NM_003548	1.31
	EEA1	NM_003566	NM_003566	1.55
	RAD54L	NM_003579	NM_003579	-2.4
	Dhx16	NM_003587	NM_003587	-1.3
	CUL4B	NM_003588	NM_003588	1.24
	AURKA	NM_003600	NM_003600	-1.2
	HIRIP3	NM_003609	NM_003609	-1.16
	sip1	NM_003616	NM_003616	-1.15
	ppfia1	NM_003626	NM_003626	-1.16
	Enc1	NM_003633	NM_003633	1
	Ifitm1	NM_003641	NM_003641	1.29
	AGPS	NM_003659	NM_003659	1.22
	PIR	NM_003662	NM_003662	-1.04
	mknk1	NM_003684	NM_003684	-1.09
	Fam193a	NM_003704	NM_003704	-1.18
	KLF7	NM_003709	NM_003709	1.67
	tp63	NM_003722	NM_003722	1.66
	akr1c3	NM_003739	NM_003739	-1.14
	ALDH4A1	NM_003748	NM_003748	-1.31
	mrpl40	NM_003776	NM_003776	-1.23
	gpaa1	NM_003801	NM_003801	1.14
	NAPG	NM_003826	NM_003826	1.26
	SCEL	NM_003843	NM_003843	1.11
	NRP2	NM_003872	NM_003872	1.39
			NM_003894	2.68
	Arhgef7	NM_003899	NM_003899	-1.49
	MCM3AP	NM_003906	NM_003906	-2.34
	prpf4b	NM_003913	NM_003913	-1.2
	SGCE	NM_003919	NM_003919	-1.35
	MBD3	NM_003926	NM_003926	1.16
	skap2	NM_003930	NM_003930	1.37
	WASL	NM_003941	NM_003941	1.51
	RPS6KB2	NM_003952	NM_003952	1.55
	Hip1r	NM_003959	NM_003959	-1.56
	SEMA5A	NM_003966	NM_003966	1.8
	UBE2MP1	NM_003969	NM_003969	1.06
	ADCY3	NM_004036	NM_004036	-1.03
	CCBL1	NM_004059	NM_004059	-1.04
	COX8A	NM_004074	NM_004074	-1.17
	E2f2	NM_004091	NM_004091	-1.08
	EIF2S1	NM_004094	NM_004094	1.31
	Eif4ebp2	NM_004096	NM_004096	1.39
	FASN	NM_004104	NM_004104	1.71
	Orc1l	NM_004153	NM_004153	-1.08
	PRKAR2A	NM_004157	NM_004157	1.04
	RAB27B	NM_004163	NM_004163	1.36
	CDKL1	NM_004196	NM_004196	1.01
	Pigq	NM_004204	NM_004204	1.28
	Trip10	NM_004240	NM_004240	1.17
	TGFBRAP1	NM_004257	NM_004257	1.31
	ARHGDIA	NM_004309	NM_004309	2.41
	bag1	NM_004323	NM_004323	1.98
	BAX	NM_004324	NM_004324	1.05
	BUB1	NM_004336	NM_004336	-1.2
	Pttg1ip	NM_004339	NM_004339	-1.05
	CALR	NM_004343	NM_004343	2.01
	CD74	NM_004355	NM_004355	3.41
	ATF6B	NM_004381	NM_004381	1.17
	DDX6	NM_004397	NM_004397	2.58
	DVL2	NM_004422	NM_004422	-1.04
	endog	NM_004435	NM_004435	-1.04
	Etfdh	NM_004453	NM_004453	-1.18
	foxd1	NM_004472	NM_004472	-1.01
	FOXE1	NM_004473	NM_004473	-1.03
	NDUFS6	NM_004553	NM_004553	-1.6
	Pex14	NM_004565	NM_004565	1.84
	STX4	NM_004604	NM_004604	-1.04
	TAF1	NM_004606	NM_004606	1.17
	Wnt7a	NM_004625	NM_004625	-1.15
	XPC	NM_004628	NM_004628	-1.46
	IL1R2	NM_004633	NM_004633	-1.58
	Rab11a	NM_004663	NM_004663	1.21
	SLC16A5	NM_004695	NM_004695	-1.53
	CCNB2	NM_004701	NM_004701	-1.85
	Cox7a2l	NM_004718	NM_004718	1.13
	Lrrfip1	NM_004735	NM_004735	1.03
	Mta2	NM_004739	NM_004739	1.68
	TBRG4	NM_004749	NM_004749	-1.01
	Kcnb2	NM_004770	NM_004770	-2.26
	Snap29	NM_004782	NM_004782	1.16
	lonp1	NM_004793	NM_004793	-1.99
	PIGB	NM_004855	NM_004855	-1.02
	Sptlc2	NM_004863	NM_004863	1.62
	WTAP	NM_004906	NM_004906	1.52
	AQP3	NM_004925	NM_004925	1
	Kras	NM_004985	NM_004985	1.19
	MMP14	NM_004995	NM_004995	1.52
	NRF1	NM_005011	NM_005011	-1.17
	Pggt1b	NM_005023	NM_005023	1.71
	SERPINB10	NM_005024	NM_005024	1.53
	PIP4K2A	NM_005028	NM_005028	1.22
	PLK1	NM_005030	NM_005030	-1.26
	PWP2	NM_005049	NM_005049	-1.04
	ABCD4	NM_005050	NM_005050	-2.13
	ADAMTS4	NM_005099	NM_005099	1.76
	fez2	NM_005102	NM_005102	1.04
	SLC23A2	NM_005116	NM_005116	-1.1
	THRAP3	NM_005119	NM_005119	1.77
	MED13	NM_005121	NM_005121	1.05
	NR1D2	NM_005126	NM_005126	1.45
	SCO2	NM_005138	NM_005138	-1.07
	abl2	NM_005158	NM_005158	2.34
	ATP5G1	NM_005175	NM_005175	-1
	Cpt1b	NM_005198	NM_005198	-1.15
	elk1	NM_005229	NM_005229	1.72
	NR2F6	NM_005234	NM_005234	1.17
	Fosl2	NM_005253	NM_005253	2.37
	Hist1h1a	NM_005325	NM_005325	1.24
	HAS2	NM_005328	NM_005328	1.61
	PTPN14	NM_005401	NM_005401	1.16
	ROCK1	NM_005406	NM_005406	1.14
	Skil	NM_005414	NM_005414	2.11
	Src	NM_005417	NM_005417	2.47
	SH2B3	NM_005475	NM_005475	-1.09
	TROAP	NM_005480	NM_005480	-2.61
	SH2D3A	NM_005490	NM_005490	-1.32
	Hnrnph1	NM_005520	NM_005520	1.47
	HSPA1l	NM_005527	NM_005527	1.03
	IRS1	NM_005544	NM_005544	1.36
	KRT6B	NM_005555	NM_005555	1.4
	Lman1	NM_005570	NM_005570	1.09
	LNPEP	NM_005575	NM_005575	1.05
	NFIC	NM_005597	NM_005597	1.12
	NIT1	NM_005600	NM_005600	-1.5
	DLL1	NM_005618	NM_005618	-1.83
	Smo	NM_005631	NM_005631	1.14
	TCF20	NM_005650	NM_005650	1
	tfcp2	NM_005653	NM_005653	1.01
	NR2F1	NM_005654	NM_005654	-1.07
	SLC35A2	NM_005660	NM_005660	-1.51
	cox17	NM_005694	NM_005694	-1.4
	DPP3	NM_005700	NM_005700	-1.12
	ARPC1B	NM_005720	NM_005720	-1.56
	kif20a	NM_005733	NM_005733	-1.97
	Hipk3	NM_005734	NM_005734	1.91
	ACTR1A	NM_005736	NM_005736	-1.4
	ARIH1	NM_005744	NM_005744	1.14
	LHFPL2	NM_005779	NM_005779	-1.27
	thoc4	NM_005782	NM_005782	1.1
	GDF11	NM_005811	NM_005811	1.04
	MEF2D	NM_005920	NM_005920	1.42
	MLLT1	NM_005934	NM_005934	-1.23
	mllt4	NM_005936	NM_005936	2.25
	Skp2	NM_005983	NM_005983	2.53
	Sprr1a	NM_005987	NM_005987	1.06
	SPRR2A	NM_005988	NM_005988	1.53
	Tbcd	NM_005993	NM_005993	-1.12
	LIPG	NM_006033	NM_006033	-1.53
	WFDC2	NM_006103	NM_006103	-1.56
	irf6	NM_006147	NM_006147	1.71
	NEFL	NM_006158	NM_006158	-1.47
	Nsf	NM_006178	NM_006178	-1.27
	NUCB1	NM_006184	NM_006184	1.35
	pcm1	NM_006197	NM_006197	-1.16
	PPP2R5B	NM_006244	NM_006244	-1.48
	PRKCD	NM_006254	NM_006254	-1.72
	TLN1	NM_006289	NM_006289	-1.51
	ZNF193	NM_006299	NM_006299	-1.57
	mogs	NM_006302	NM_006302	-1.6
	ncor2	NM_006312	NM_006312	1.29
	Basp1	NM_006317	NM_006317	-1.55
	zer1	NM_006336	NM_006336	-1.64
	TACC3	NM_006342	NM_006342	-1.38
	TADA3	NM_006354	NM_006354	-1.01
	ENOX2	NM_006375	NM_006375	-1.19
	CIB1	NM_006384	NM_006384	-2.29
	IPO7	NM_006391	NM_006391	2.17
	Nebl	NM_006393	NM_006393	1.26
	AGPAT2	NM_006412	NM_006412	1.3
	SIVA1	NM_006427	NM_006427	-1.25
	MTHFS	NM_006441	NM_006441	-1.73
	C6orf108	NM_006443	NM_006443	-2.07
	tbl3	NM_006453	NM_006453	-1.24
	SPAG5	NM_006461	NM_006461	-1.26
	TAF6L	NM_006473	NM_006473	1.09
	RASA2	NM_006506	NM_006506	1.52
	RSC1A1	NM_006511	NM_006511	1.92
	SAA4	NM_006512	NM_006512	2.24
	CLCA2	NM_006536	NM_006536	1.44
	igf2bp3	NM_006547	NM_006547	-1.31
	MTX2	NM_006554	NM_006554	1.54
	Kif1c	NM_006612	NM_006612	1.56
	Frs3	NM_006653	NM_006653	-1.92
	frs2	NM_006654	NM_006654	1.89
	BRD8	NM_006696	NM_006696	-1.72
	spin1	NM_006717	NM_006717	1.42
	SURF6	NM_006753	NM_006753	-1.43
	YWHAE	NM_006761	NM_006761	1.11
	Lztr1	NM_006767	NM_006767	-1.97
	Lmo4	NM_006769	NM_006769	1.04
	MORF4	NM_006792	NM_006792	1.72
	AP3M2	NM_006803	NM_006803	-1.26
	gcn1l1	NM_006836	NM_006836	-1.05
	ZFHX3	NM_006885	NM_006885	-1.88
	CEACAM7	NM_006890	NM_006890	2.32
	Serpinb3	NM_006919	NM_006919	1.51
	SLC5A3	NM_006933	NM_006933	1.65
	syn1	NM_006950	NM_006950	-1.39
	ZNF24	NM_006965	NM_006965	1.41
	ZNF32	NM_006973	NM_006973	1.11
	Slc39a7	NM_006979	NM_006979	1.57
	Cep110	NM_007018	NM_007018	-1.33
	CYB561D2	NM_007022	NM_007022	-1.33
	Trim31	NM_007028	NM_007028	2.73
	ate1	NM_007041	NM_007041	1.04
	SFRS16	NM_007056	NM_007056	1.43
			NM_007061	1.58
	CALB2	NM_007088	NM_007088	-1.23
	SSR3	NM_007107	NM_007107	1.52
	utrn	NM_007124	NM_007124	1.21
	ZXDA	NM_007156	NM_007156	1.41
	SF3A2	NM_007165	NM_007165	2.44
	CIT	NM_007174	NM_007174	-1.31
	nisch	NM_007184	NM_007184	-1.07
	POLG2	NM_007215	NM_007215	-1.51
	Slc6a14	NM_007231	NM_007231	1.11
	ATXN2L	NM_007245	NM_007245	-1.64
	SYNRG	NM_007247	NM_007247	-1.54
	PNKP	NM_007254	NM_007254	-1.28
	PHB2	NM_007273	NM_007273	-1.05
	U2AF2	NM_007279	NM_007279	1.25
	tspO	NM_007311	NM_007311	-1.39
	Hyal1	NM_007312	NM_007312	-1.16
	Gna12	NM_007353	NM_007353	1.25
	NID2	NM_007361	NM_007361	-1.33
	ATF5	NM_012068	NM_012068	1.31
	gtf3c5	NM_012087	NM_012087	-1.34
	Tpx2	NM_012112	NM_012112	-1.55
	CBX5	NM_012117	NM_012117	1.4
	Clca4	NM_012128	NM_012128	1.08
	dtymk	NM_012145	NM_012145	-1.28
	FBXL6	NM_012162	NM_012162	-1.68
	fbxo11	NM_012167	NM_012167	1.45
	FBXW8	NM_012174	NM_012174	1.69
	FKBP8	NM_012181	NM_012181	1.34
	SCAP	NM_012235	NM_012235	-1.81
	ESPL1	NM_012291	NM_012291	-2.19
	G3BP2	NM_012297	NM_012297	1.33
	kin	NM_012311	NM_012311	-1.23
	LSM4	NM_012321	NM_012321	-1.01
	Maff	NM_012323	NM_012323	1.24
	pef1	NM_012392	NM_012392	-1.35
	Phlda3	NM_012396	NM_012396	-1.53
	ANP32C	NM_012403	NM_012403	2.05
	ANP32D	NM_012404	NM_012404	3
	Setdb1	NM_012432	NM_012432	-1.26
	Snapin	NM_012437	NM_012437	-1.11
	TXN2	NM_012473	NM_012473	-1.14
	uck2	NM_012474	NM_012474	-1.15
	fhod1	NM_013241	NM_013241	-1.77
	MKLN1	NM_013255	NM_013255	-1.61
	CPSF1	NM_013291	NM_013291	-2.37
	TRA2A	NM_013293	NM_013293	1.76
	ZDHHC1	NM_013304	NM_013304	1.6
	PILRB	NM_013440	NM_013440	-1.66
	Gad1	NM_013445	NM_013445	-1.4
	IKBKE	NM_014002	NM_014002	-1.18
	Dhx38	NM_014003	NM_014003	-1.43
	SPCS1	NM_014041	NM_014041	-2.22
	UNC50	NM_014044	NM_014044	-1.36
	LRP10	NM_014045	NM_014045	1.71
	FAM156A	NM_014138	NM_014138	-1.18
	SMARCAL1	NM_014140	NM_014140	-1.88
			NM_014147	1.12
	SETD2	NM_014159	NM_014159	-1.46
	mkrn2	NM_014160	NM_014160	-1.23
	VAMP1	NM_014231	NM_014231	-1.72
	vamp2	NM_014232	NM_014232	1.79
	pfdn6	NM_014260	NM_014260	-1.23
	PUF60	NM_014281	NM_014281	-1.05
	cbx6	NM_014292	NM_014292	1.22
	EDC4	NM_014329	NM_014329	-1.28
	TNFAIP8	NM_014350	NM_014350	1.37
	REPIN1	NM_014374	NM_014374	-1.19
	RBMS3	NM_014483	NM_014483	1.33
	Golim4	NM_014498	NM_014498	1.69
	Mcat	NM_014507	NM_014507	-1.33
	APOBEC3C	NM_014508	NM_014508	1.03
	tmod3	NM_014547	NM_014547	1.33
	STRN3	NM_014574	NM_014574	1.91
	SLC39A2	NM_014579	NM_014579	1.66
	ERO1L	NM_014584	NM_014584	1.68
	Cxxc1	NM_014593	NM_014593	-1.19
	socs7	NM_014598	NM_014598	1.01
	TAX1BP3	NM_014604	NM_014604	1.05
	arhgef10	NM_014629	NM_014629	-1.07
	MICAL2	NM_014632	NM_014632	2.29
	SAFB2	NM_014649	NM_014649	-1.18
	KIAA0406	NM_014657	NM_014657	-1.01
	UBE3C	NM_014671	NM_014671	-1.42
	SAPS2	NM_014678	NM_014678	-1.17
	dock10	NM_014689	NM_014689	-1.76
	ZNF646	NM_014699	NM_014699	1.33
	USP34	NM_014709	NM_014709	1.13
	KIAA0649	NM_014811	NM_014811	-1.11
	fchsd2	NM_014824	NM_014824	1.22
	ZBTB39	NM_014830	NM_014830	-1.08
	NCAPD2	NM_014865	NM_014865	-1.33
	helz	NM_014877	NM_014877	-1.17
	GLS	NM_014905	NM_014905	-1.01
	MLXIP	NM_014938	NM_014938	2.6
	ZNF365	NM_014951	NM_014951	1.08
	EPN2	NM_014964	NM_014964	-1.48
	Pdcd11	NM_014976	NM_014976	-1.76
	Fbxo21	NM_015002	NM_015002	-1.11
	TNIK	NM_015028	NM_015028	1.08
	Gga2	NM_015044	NM_015044	1.23
	WAPAL	NM_015045	NM_015045	1.07
	Rrp1b	NM_015056	NM_015056	-1.52
	EXPH5	NM_015065	NM_015065	1.06
	smc5	NM_015110	NM_015110	1.11
	ZZEF1	NM_015113	NM_015113	-1.6
	RCOR1	NM_015156	NM_015156	1.61
	KANK1	NM_015158	NM_015158	-1.09
	Rrp12	NM_015179	NM_015179	-1.12
	VPS13A	NM_015186	NM_015186	-1.22
	KIAA0922	NM_015196	NM_015196	-1.43
	PDS5A	NM_015200	NM_015200	1.01
	Mtus2	NM_015233	NM_015233	1.09
	WWC1	NM_015238	NM_015238	-1.19
	VPS13B	NM_015243	NM_015243	1.43
	Anks1a	NM_015245	NM_015245	-1.65
	mgrn1	NM_015246	NM_015246	-1.99
	WDR7	NM_015285	NM_015285	-1.6
	VPS39	NM_015289	NM_015289	-1.31
	Esyt1	NM_015292	NM_015292	-1.35
	fem1b	NM_015322	NM_015322	2.22
	smg5	NM_015327	NM_015327	1.17
	Asxl1	NM_015338	NM_015338	-1.29
	Lars2	NM_015340	NM_015340	-1.58
	LRRC8B	NM_015350	NM_015350	1.13
	Hdac7	NM_015401	NM_015401	-1.03
	sumf2	NM_015411	NM_015411	1.42
	POLR1A	NM_015425	NM_015425	1.14
	TMEM158	NM_015444	NM_015444	-1.11
	PNKD	NM_015488	NM_015488	-1.08
	ptcd1	NM_015545	NM_015545	-1.25
	DST	NM_015548	NM_015548	-1.1
	SIPA1L1	NM_015556	NM_015556	-1.29
	POLDIP2	NM_015584	NM_015584	-1.3
	KLK13	NM_015596	NM_015596	-1.16
	C10orf137	NM_015608	NM_015608	-1.12
	c1orf144	NM_015609	NM_015609	1.47
	GAPVD1	NM_015635	NM_015635	1.12
	tes	NM_015641	NM_015641	1.95
	IFT172	NM_015662	NM_015662	-1.51
	AAAS	NM_015665	NM_015665	-1.25
	Gadd45b	NM_015675	NM_015675	-1.1
	SDCBP2	NM_015685	NM_015685	-1.08
	STK36	NM_015690	NM_015690	-1.14
	GLTSCR2	NM_015710	NM_015710	-1.59
	GLTSCR1	NM_015711	NM_015711	-2.14
	GEMIN4	NM_015721	NM_015721	-1.43
	gtf2a1	NM_015859	NM_015859	1.29
	MBTPS2	NM_015884	NM_015884	1.32
	STMN3	NM_015894	NM_015894	1.37
	Nudt13	NM_015901	NM_015901	-1.48
	NBAS	NM_015909	NM_015909	-1.06
	C2orf86	NM_015910	NM_015910	1.11
	Znf691	NM_015911	NM_015911	-1.11
	TXNDC11	NM_015914	NM_015914	-1.47
	GET4	NM_015949	NM_015949	-1.01
	FCF1	NM_015962	NM_015962	1.91
	CRLF3	NM_015986	NM_015986	-1.03
	C1orf66	NM_015997	NM_015997	-1.31
	Fahd2a	NM_016044	NM_016044	-1.13
	Fam158a	NM_016049	NM_016049	-1.18
	mrps16	NM_016065	NM_016065	1.29
	mRpS33	NM_016071	NM_016071	1.45
	bola1	NM_016074	NM_016074	-1.08
	RBM7	NM_016090	NM_016090	1.02
	telo2	NM_016111	NM_016111	-1.12
			NM_016114	-1.02
	nsfl1c	NM_016143	NM_016143	1.37
	taok2	NM_016151	NM_016151	-1.12
	TLX2	NM_016170	NM_016170	1.27
	CERCAM	NM_016174	NM_016174	-1.32
	VPS28	NM_016208	NM_016208	-1.38
	Heca	NM_016217	NM_016217	1.19
	cyb5r2	NM_016229	NM_016229	1.01
	Gprc5b	NM_016235	NM_016235	-1.64
	SCARA3	NM_016240	NM_016240	-1.52
	Vgll1	NM_016267	NM_016267	-1.37
	Gpn3	NM_016301	NM_016301	1.13
	SEPX1	NM_016332	NM_016332	-1.01
	CENPF	NM_016343	NM_016343	-1.21
	CPA4	NM_016352	NM_016352	-1.67
	isyna1	NM_016368	NM_016368	-1.14
	c9orf114	NM_016390	NM_016390	-1.35
	C11orf73	NM_016401	NM_016401	-1.86
	GTSE1	NM_016426	NM_016426	-2.59
	Crim1	NM_016441	NM_016441	1.04
	dtl	NM_016448	NM_016448	-1.33
	PRKD2	NM_016457	NM_016457	-1.02
	tmem138	NM_016464	NM_016464	-1.04
	ankrd39	NM_016466	NM_016466	-1.58
	zc3hc1	NM_016478	NM_016478	-1.14
	TBC1D7	NM_016495	NM_016495	1.25
	TFDP3	NM_016521	NM_016521	3.52
	syt17	NM_016524	NM_016524	2.16
	KLF3	NM_016531	NM_016531	2.09
	Cd320	NM_016579	NM_016579	-1.18
	C3orf1	NM_016589	NM_016589	-1.01
	Slc25a37	NM_016612	NM_016612	1.55
	RALY	NM_016732	NM_016732	1.26
	VAMP1	NM_016830	NM_016830	-1.01
	RBMS1	NM_016836	NM_016836	1.58
			NM_016839	1.43
			NM_016947	-2.17
			NM_017492	2.01
			NM_017495	-1.01
	NKRF	NM_017544	NM_017544	-1.16
	FOXRED1	NM_017547	NM_017547	-1.12
	STAB2	NM_017564	NM_017564	1.44
	nagK	NM_017567	NM_017567	-1.81
	ZRANB1	NM_017580	NM_017580	1.06
	Ube2q1	NM_017582	NM_017582	1.06
	VEZT	NM_017599	NM_017599	-1.01
	CDKN2AIP	NM_017632	NM_017632	-1.04
	ZNF562	NM_017656	NM_017656	1.67
	GDAP2	NM_017686	NM_017686	1.24
	MFSD6	NM_017694	NM_017694	-1.01
	cc2d1a	NM_017721	NM_017721	1.03
	C9orf167	NM_017723	NM_017723	-1.99
	lrrfip2	NM_017724	NM_017724	1.04
	UHRF1BP1	NM_017754	NM_017754	2.46
	INO80D	NM_017759	NM_017759	3.23
	cdkal1	NM_017774	NM_017774	1.32
	ZNF673	NM_017776	NM_017776	-1.53
	mks1	NM_017777	NM_017777	-1.41
	GOLSYN	NM_017786	NM_017786	-1.2
	ZNF434	NM_017810	NM_017810	-2.54
	C1orf56	NM_017860	NM_017860	1.23
	ZNF692	NM_017865	NM_017865	-1.51
	Asb6	NM_017873	NM_017873	-1.67
	HCFC1R1	NM_017885	NM_017885	-1.1
	DDX27	NM_017895	NM_017895	-1.2
	AURKAIP1	NM_017900	NM_017900	-1.3
	Tpcn1	NM_017901	NM_017901	1.56
	Hif1an	NM_017902	NM_017902	1.41
	PIH1D1	NM_017916	NM_017916	-1.21
	URGCP	NM_017920	NM_017920	-1.33
	prpf39	NM_017922	NM_017922	1.12
			NM_017939	1.84
	Ptcd3	NM_017952	NM_017952	-1.07
	SLC30A6	NM_017964	NM_017964	1.09
	atg16l1	NM_017974	NM_017974	-1.52
	ANKHD1	NM_017978	NM_017978	1.32
	YEATS2	NM_018023	NM_018023	-1.09
	VAC14	NM_018052	NM_018052	-1.59
	Hells	NM_018063	NM_018063	1.31
	CCDC94	NM_018074	NM_018074	1.04
	Ano10	NM_018075	NM_018075	-1.28
	Polr3e	NM_018119	NM_018119	-1.15
	mrps10	NM_018141	NM_018141	-1.14
	LINS1	NM_018148	NM_018148	-1.11
	c11orf57	NM_018195	NM_018195	1.2
	TMLHE	NM_018196	NM_018196	2.16
	PANK4	NM_018216	NM_018216	-1.14
	usp40	NM_018218	NM_018218	-1.15
	SMU1	NM_018225	NM_018225	1.36
	KIRREL	NM_018240	NM_018240	1.39
	CDK5RAP2	NM_018249	NM_018249	-1.54
	IFT122	NM_018262	NM_018262	-1.07
	VPS53	NM_018289	NM_018289	2.66
	CWF19L1	NM_018294	NM_018294	1.38
	BRF2	NM_018310	NM_018310	-1.15
	Uevld	NM_018314	NM_018314	1.25
	SPTLC3	NM_018327	NM_018327	1.36
	Znf839	NM_018335	NM_018335	-1.48
	C5orf22	NM_018356	NM_018356	1.44
	STRBP	NM_018387	NM_018387	-1.2
	Hjurp	NM_018410	NM_018410	-1.66
	BDP1	NM_018429	NM_018429	2.52
	impact	NM_018439	NM_018439	1.07
	Eapp	NM_018453	NM_018453	-1.08
	EAF2	NM_018456	NM_018456	1.21
	Use1	NM_018467	NM_018467	-1.7
	ASH1L	NM_018489	NM_018489	2.46
	NRP2	NM_018534	NM_018534	1.2
			NM_018560	1.08
	Vps33B	NM_018668	NM_018668	-1.13
	BIN3	NM_018688	NM_018688	-1.49
	fbxo11	NM_018693	NM_018693	1.52
	LANCL2	NM_018697	NM_018697	-1.29
	RCC2	NM_018715	NM_018715	-1.09
	baiap2l1	NM_018842	NM_018842	-1.01
	NANS	NM_018946	NM_018946	-1.28
	SH3BP1	NM_018957	NM_018957	1.25
	MIOS	NM_019005	NM_019005	-1.06
	FAM64A	NM_019013	NM_019013	-2.67
	CHPF2	NM_019015	NM_019015	-1.18
	C11orf71	NM_019021	NM_019021	1.27
	prmt7	NM_019023	NM_019023	-2.12
	cpvl	NM_019029	NM_019029	-1.22
	Exosc4	NM_019037	NM_019037	-1.45
	VSIG10	NM_019086	NM_019086	1.24
	paf1	NM_019088	NM_019088	1.03
	c19orf61	NM_019108	NM_019108	1.66
	ZKSCAN4	NM_019110	NM_019110	-1.02
	HLA-DRA	NM_019111	NM_019111	3.3
	GSK3A	NM_019884	NM_019884	1.03
	SLC2A4RG	NM_020062	NM_020062	-1.24
	ZC3HAV1	NM_020119	NM_020119	1.3
	SPHK2	NM_020126	NM_020126	-1.25
	LXN	NM_020169	NM_020169	-1.81
	ncln	NM_020170	NM_020170	-1.31
	Cnnm4	NM_020184	NM_020184	-1.43
	SEMA4B	NM_020210	NM_020210	-1.86
	FAM20C	NM_020223	NM_020223	1.1
	INCENP	NM_020238	NM_020238	1.98
			NM_020325	-1.7
	ANKRD2	NM_020349	NM_020349	-2.53
	ENTPD7	NM_020354	NM_020354	1.33
	PCNP	NM_020357	NM_020357	1.03
	c12orf4	NM_020374	NM_020374	-1.36
	Lpar5	NM_020400	NM_020400	-1.04
	MRPL47	NM_020409	NM_020409	1
	ATP13A1	NM_020410	NM_020410	-1.07
	DOLPP1	NM_020438	NM_020438	-1.01
	Vars2	NM_020442	NM_020442	-1.01
	ATP8B2	NM_020452	NM_020452	-1.32
	ATP10D	NM_020453	NM_020453	-1.01
	Thap11	NM_020457	NM_020457	-1.35
	TTC7A	NM_020458	NM_020458	1.19
	Mif4gd	NM_020679	NM_020679	-1.14
			NM_020684	-1.74
	Gatad2b	NM_020699	NM_020699	1.15
	UBR4	NM_020765	NM_020765	-1.06
	TBC1D14	NM_020773	NM_020773	-1.04
	IGSF9	NM_020789	NM_020789	-1.06
	Taok1	NM_020791	NM_020791	1.38
	KIAA1432	NM_020829	NM_020829	1.39
	pitpnm2	NM_020845	NM_020845	-1.19
	RANBP10	NM_020850	NM_020850	-1.22
	Zfat	NM_020863	NM_020863	-1.23
	kiaa1524	NM_020890	NM_020890	-1.06
	FANCM	NM_020937	NM_020937	-1.22
	CWC22	NM_020943	NM_020943	-2.12
			NM_020965	1.15
	HIST1H2BD	NM_021063	NM_021063	1.38
	HIST2H3A	NM_021065	NM_021065	1.1
	Gins1	NM_021067	NM_021067	2.59
	PMAIP1	NM_021127	NM_021127	1.27
	PPP3CB	NM_021132	NM_021132	-1.01
	Bat5	NM_021160	NM_021160	-1
	GRHL3	NM_021180	NM_021180	-1.17
	C6orf47	NM_021184	NM_021184	1.16
	SIVA1	NM_021709	NM_021709	-1.18
	Fads3	NM_021727	NM_021727	-1.61
	AVPI1	NM_021732	NM_021732	-1.04
	ELK4	NM_021795	NM_021795	1.73
	SIGIRR	NM_021805	NM_021805	-1.23
	FAM3A	NM_021806	NM_021806	1.67
	agbl5	NM_021831	NM_021831	-1.35
	SPCS3	NM_021928	NM_021928	2.3
	DHX35	NM_021931	NM_021931	-1.5
	Gbgt1	NM_021996	NM_021996	1.02
	Klk14	NM_022046	NM_022046	1.3
	RNF123	NM_022064	NM_022064	-1.21
	GPATCH3	NM_022078	NM_022078	1.13
	ZNF335	NM_022095	NM_022095	-1.1
	PCIF1	NM_022104	NM_022104	-1.02
			NM_022109	1.82
	clspn	NM_022111	NM_022111	1.21
	TSPYL2	NM_022117	NM_022117	1.2
	C11orf24	NM_022338	NM_022338	1
	dnajc1	NM_022365	NM_022365	-1.27
	Sema4a	NM_022367	NM_022367	-1.26
	MLST8	NM_022372	NM_022372	1.54
	herpud2	NM_022373	NM_022373	1.43
	NDRG3	NM_022477	NM_022477	1.18
	HLA-DRB3	NM_022555	NM_022555	2.6
	PNKD	NM_022572	NM_022572	-1.31
	snrnp35	NM_022717	NM_022717	-1.39
	TRMT2A	NM_022727	NM_022727	-1.37
	COPS7B	NM_022730	NM_022730	-1.85
	Nucks1	NM_022731	NM_022731	1.26
	LPPR2	NM_022737	NM_022737	1.36
	C16orf58	NM_022744	NM_022744	-2.33
	znf574	NM_022752	NM_022752	-1.35
	MTHFSD	NM_022764	NM_022764	-1.14
	crtc3	NM_022769	NM_022769	2.51
	CDC25C	NM_022809	NM_022809	-1.14
	MAP1LC3B	NM_022818	NM_022818	-1
	tut1	NM_022830	NM_022830	-2.22
	Lpin3	NM_022896	NM_022896	-1.27
	Slc26a6	NM_022911	NM_022911	-1.76
			NM_022976	1.18
	KRI1	NM_023008	NM_023008	-1.39
	zswim4	NM_023072	NM_023072	1.13
	BRD9	NM_023924	NM_023924	-1.08
	MRPS34	NM_023936	NM_023936	-1.48
	Mrpl34	NM_023937	NM_023937	-1.4
	L1cam	NM_024003	NM_024003	-1.86
	C17orf53	NM_024032	NM_024032	-1.11
	MIS12	NM_024039	NM_024039	1.05
	Dbndd1	NM_024043	NM_024043	1.49
	DDA1	NM_024050	NM_024050	-1.34
	ERI3	NM_024066	NM_024066	1.06
	ZFYVE21	NM_024071	NM_024071	-1.24
	Mett10d	NM_024086	NM_024086	1.27
	C2orf49	NM_024093	NM_024093	-1.25
	CHAC1	NM_024111	NM_024111	2.69
	DHRS11	NM_024308	NM_024308	-1.18
	TNIP2	NM_024309	NM_024309	-1.17
	leng1	NM_024316	NM_024316	-1.39
	rbm42	NM_024321	NM_024321	-1.07
	ZNF343	NM_024325	NM_024325	-1.04
	NDUFS7	NM_024407	NM_024407	-1.08
	Notch2	NM_024408	NM_024408	-2.23
	c16orf53	NM_024516	NM_024516	-1.11
	fam65a	NM_024519	NM_024519	-1.09
	c2orf47	NM_024520	NM_024520	-1.48
	CHPF	NM_024536	NM_024536	2.29
	FBXL6	NM_024555	NM_024555	-1.56
	ARMC7	NM_024585	NM_024585	-2.03
	PANK3	NM_024594	NM_024594	1.64
	NLRX1	NM_024618	NM_024618	-1.26
	ZC3HAV1	NM_024625	NM_024625	1.37
	C22orf29	NM_024627	NM_024627	-1.73
	QTRTD1	NM_024638	NM_024638	-1.72
	IPO4	NM_024658	NM_024658	-1.39
	Ccdc51	NM_024661	NM_024661	-1.43
	GRTP1	NM_024719	NM_024719	1.22
	MYH14	NM_024729	NM_024729	1.23
	NIPAL2	NM_024759	NM_024759	1.32
	CBLL1	NM_024814	NM_024814	1.13
	THSD4	NM_024817	NM_024817	1.08
	Dcakd	NM_024819	NM_024819	1.49
	dennd1a	NM_024820	NM_024820	1.29
	lpcat1	NM_024830	NM_024830	-1
	NUP85	NM_024844	NM_024844	-1.18
	TMC7	NM_024847	NM_024847	1.06
	actr5	NM_024855	NM_024855	-1.37
	C2orf54	NM_024861	NM_024861	-1.58
	KIAA0319L	NM_024874	NM_024874	-1.77
	TMEM90B	NM_024893	NM_024893	-1.69
	PAQR6	NM_024897	NM_024897	-1.31
	GRHL2	NM_024915	NM_024915	1.58
	Rmi1	NM_024945	NM_024945	1.13
	PHC3	NM_024947	NM_024947	1.18
	Fam128b	NM_025029	NM_025029	-1.14
	PIF1	NM_025049	NM_025049	-3.55
	Lrrc8e	NM_025061	NM_025061	-1.25
	pqlc1	NM_025078	NM_025078	-1.23
			NM_025084	2.59
	CEP290	NM_025114	NM_025114	-1.26
	OPA3	NM_025136	NM_025136	1.38
	ACSF2	NM_025149	NM_025149	-1.11
	rufy1	NM_025158	NM_025158	-1.1
	ubxn6	NM_025241	NM_025241	1.29
			NM_025252	1.57
	UPK3B	NM_030570	NM_030570	-1.43
	KLHL15	NM_030624	NM_030624	1.96
	Ints5	NM_030628	NM_030628	-2.06
	KIAA1715	NM_030650	NM_030650	1.29
	DDX11	NM_030653	NM_030653	-1.1
	Map2k2	NM_030662	NM_030662	1.13
	SAA2	NM_030754	NM_030754	1.67
	S1PR5	NM_030760	NM_030760	-1.05
	Akna	NM_030767	NM_030767	-1.28
	WBSCR16	NM_030798	NM_030798	-1.41
	lbh	NM_030915	NM_030915	-1.24
	pvrl4	NM_030916	NM_030916	1.27
	FAM83D	NM_030919	NM_030919	-1.37
	UNC93B6	NM_030930	NM_030930	1.32
	LOC81691	NM_030941	NM_030941	-1.1
	NUAK2	NM_030952	NM_030952	-1.03
	ARPC5L	NM_030978	NM_030978	-1.33
	HDHD3	NM_031219	NM_031219	-1.21
	Tmem93	NM_031298	NM_031298	-1.24
	Cdca3	NM_031299	NM_031299	-1.84
	fam110a	NM_031424	NM_031424	-1.22
	AMMECR1L	NM_031445	NM_031445	-1.22
	Trpt1	NM_031472	NM_031472	-1.03
	atg10	NM_031482	NM_031482	1.27
	L3mbtl2	NM_031488	NM_031488	-1.34
	C1QTNF6	NM_031910	NM_031910	-1.05
	KLF16	NM_031918	NM_031918	2
	ATAD3B	NM_031921	NM_031921	-1.21
	SNX25	NM_031953	NM_031953	-1.16
	mrps24	NM_032014	NM_032014	-1.18
	rnf26	NM_032015	NM_032015	-1.38
	Slc4a11	NM_032034	NM_032034	-2.99
	IFI27L2	NM_032036	NM_032036	-1.21
	PCDHGB4	NM_032098	NM_032098	1.05
	PCDHGB5	NM_032099	NM_032099	2.59
	PPP1R12B	NM_032103	NM_032103	2.02
	PPP1R12B	NM_032104	NM_032104	1.61
	Fam160a2	NM_032127	NM_032127	-1.86
	ATRIP	NM_032166	NM_032166	-1.28
	TBC1D3C	NM_032258	NM_032258	-1.98
	RGPD6	NM_032260	NM_032260	3.33
	TRAF7	NM_032271	NM_032271	-1.01
	ZDHHC18	NM_032283	NM_032283	1.04
	C9orf89	NM_032310	NM_032310	-1.53
			NM_032318	1.37
	Eif1ad	NM_032325	NM_032325	1.94
	PHF6	NM_032335	NM_032335	2.76
	c17orf37	NM_032339	NM_032339	-1.16
	Ddi2	NM_032341	NM_032341	2.56
	DNAJC14	NM_032364	NM_032364	1.14
	CARD11	NM_032415	NM_032415	-1.48
	MAML2	NM_032427	NM_032427	1.2
	mRpL41	NM_032477	NM_032477	-1.51
	zgpat	NM_032527	NM_032527	-1.1
	smek1	NM_032560	NM_032560	1.06
	LOXL3	NM_032603	NM_032603	-1.48
	Skp2	NM_032637	NM_032637	1.13
	GATA2	NM_032638	NM_032638	-1.47
	Mpv17l2	NM_032683	NM_032683	-1.55
	phf5a	NM_032758	NM_032758	1.01
	orai1	NM_032790	NM_032790	1.35
	Zdhhc12	NM_032799	NM_032799	-1.05
	C1orf198	NM_032800	NM_032800	1.03
	Jam3	NM_032801	NM_032801	-1.43
	FBXO18	NM_032807	NM_032807	-1.35
	FIBCD1	NM_032843	NM_032843	1.13
	WDR73	NM_032856	NM_032856	-1.47
	SYTL1	NM_032872	NM_032872	-1.07
	Fbxl20	NM_032875	NM_032875	1.49
	LSM10	NM_032881	NM_032881	-1.14
	Rab11fip4	NM_032932	NM_032932	-1.33
	RECQL	NM_032941	NM_032941	1.51
	Nlrp1	NM_033004	NM_033004	-1.24
	STON2	NM_033104	NM_033104	1.46
	nek9	NM_033116	NM_033116	1.07
	PIGS	NM_033198	NM_033198	-1.21
	Trim14	NM_033219	NM_033219	1.58
	PML	NM_033239	NM_033239	-1.12
	PML	NM_033240	NM_033240	-1
			NM_033245	-1.1
	PML	NM_033246	NM_033246	1.53
	PML	NM_033247	NM_033247	1.54
	PML	NM_033249	NM_033249	1.3
	CASP1	NM_033294	NM_033294	1.16
	CASP1	NM_033295	NM_033295	1.52
	mfi2	NM_033316	NM_033316	-1.3
	ATG16L2	NM_033388	NM_033388	-1.11
	c19orf6	NM_033420	NM_033420	2.88
			NM_033501	-1.04
	C19orf33	NM_033520	NM_033520	-1.21
	INTS4	NM_033547	NM_033547	-1.38
	Col4a6	NM_033641	NM_033641	-1.44
	Pglyrp3	NM_052891	NM_052891	1.78
	DNTTIP1	NM_052951	NM_052951	-1.37
			NM_053000	-1.04
	OSR2	NM_053001	NM_053001	-1.66
	MOB2	NM_053005	NM_053005	1.12
	RBM33	NM_053043	NM_053043	2.02
	MRPL53	NM_053050	NM_053050	-1.82
	TADA1	NM_053053	NM_053053	1.1
	Artn	NM_057090	NM_057090	-1.35
	Artn	NM_057160	NM_057160	-1.69
	PI4KA	NM_058004	NM_058004	-1.25
	WNT7B	NM_058238	NM_058238	1.03
	brd4	NM_058243	NM_058243	1.72
	bccip	NM_078469	NM_078469	-1.64
			NM_079836	1.79
	BRI3BP	NM_080626	NM_080626	-1.06
	C20orf117	NM_080627	NM_080627	1.89
	Tmem41a	NM_080652	NM_080652	-1.14
			NM_080733	-1.4
			NM_080734	-1.16
	ROMO1	NM_080748	NM_080748	-1.52
			NM_080926	1.41
			NM_130793	-1.09
	MOBKL2A	NM_130807	NM_130807	-1.09
	PPIL3	NM_131916	NM_131916	1.38
	amot	NM_133265	NM_133265	-1.02
	DEDD2	NM_133328	NM_133328	-1.14
	ttc14	NM_133462	NM_133462	-1.06
	NEK7	NM_133494	NM_133494	2.53
	syn1	NM_133499	NM_133499	-1.81
			NM_133627	-1.1
	Slc26a6	NM_134426	NM_134426	-1.03
	dtx3l	NM_138287	NM_138287	1.73
	Pcsk6	NM_138325	NM_138325	2.11
	C19orf52	NM_138358	NM_138358	-1.62
	shkbp1	NM_138392	NM_138392	1.02
	REEP6	NM_138393	NM_138393	1.6
	hnrpll	NM_138394	NM_138394	-1.15
	NOM1	NM_138400	NM_138400	1.15
	Kti12	NM_138417	NM_138417	-1.16
	c8orf40	NM_138436	NM_138436	-1.27
	Nrg4	NM_138573	NM_138573	1.01
			NM_138614	2.71
	Triobp	NM_138632	NM_138632	-1.22
	DAB2IP	NM_138709	NM_138709	2.59
	HIST1H2BD	NM_138720	NM_138720	1.3
	BAX	NM_138764	NM_138764	-1.01
	RHOT2	NM_138769	NM_138769	-1.76
	SLC25A46	NM_138773	NM_138773	1.26
	c19orf22	NM_138774	NM_138774	1.74
	WDR85	NM_138778	NM_138778	-1.21
	ZFAND2B	NM_138802	NM_138802	-1.12
	HIGD2A	NM_138820	NM_138820	-1.26
			NM_138998	-1.43
	sppl3	NM_139015	NM_139015	-1.26
	smarcc2	NM_139067	NM_139067	1.36
	Alkbh3	NM_139178	NM_139178	-1.24
	YME1L1	NM_139312	NM_139312	1.03
	ATRN	NM_139321	NM_139321	1.07
	tbc1d20	NM_144628	NM_144628	1.1
			NM_144678	1.56
	C1orf58	NM_144695	NM_144695	2.58
	ccdc12	NM_144716	NM_144716	-1.71
	zmat2	NM_144723	NM_144723	1.27
	MPZL2	NM_144765	NM_144765	1.02
	Smcr8	NM_144775	NM_144775	1.69
	Klk11	NM_144947	NM_144947	1.11
	C7orf47	NM_145030	NM_145030	-1.11
			NM_145161	1.01
	sdr42e1	NM_145168	NM_145168	1.58
	MRPL30	NM_145212	NM_145212	1.93
	WDR90	NM_145294	NM_145294	-1.94
	APOBEC3F	NM_145298	NM_145298	1.62
	OSTCL	NM_145303	NM_145303	1.14
	SCGB1C1	NM_145651	NM_145651	1.56
	WFDC5	NM_145652	NM_145652	1.36
	dbf4b	NM_145663	NM_145663	-1.14
	SSBP3	NM_145716	NM_145716	1.07
	LOC100131851	NM_145716	NM_147131	-1.5
	snx15	NM_147777	NM_147777	-1.53
	ATXN2L	NM_148414	NM_148414	-1.18
	GJD3	NM_152219	NM_152219	1.08
	c15orf42	NM_152259	NM_152259	-1.07
	TPM3	NM_152263	NM_152263	3.38
	C12orf65	NM_152269	NM_152269	-1.28
	ZNF276	NM_152287	NM_152287	-1.5
	ncaph2	NM_152299	NM_152299	-1.4
	C12orf54	NM_152319	NM_152319	1.07
	ANKRD13B	NM_152345	NM_152345	2.29
	c18orf19	NM_152352	NM_152352	-1.08
	C1orf172	NM_152365	NM_152365	-1.19
	AHSA2	NM_152392	NM_152392	-1.01
	C5orf24	NM_152409	NM_152409	1.52
	C1orf74	NM_152485	NM_152485	1.21
	WDR65	NM_152498	NM_152498	1.54
	ccdc24	NM_152499	NM_152499	1.38
	SNRNP48	NM_152551	NM_152551	-1.67
	Rnf217	NM_152553	NM_152553	1.12
	Znf746	NM_152557	NM_152557	-1.8
	Cdca2	NM_152562	NM_152562	-1.05
	Rasef	NM_152573	NM_152573	1.2
	Mier3	NM_152622	NM_152622	1.21
	FAM24B	NM_152644	NM_152644	-1.12
	ralgps2	NM_152663	NM_152663	2.18
	Pikfyve	NM_152671	NM_152671	2.03
	hipk1	NM_152696	NM_152696	3.18
	Senp5	NM_152699	NM_152699	1.14
	stt3a	NM_152713	NM_152713	1.48
	Zbtb9	NM_152735	NM_152735	-1.15
	Atxn7l1	NM_152749	NM_152749	1.09
	YTHDF3	NM_152758	NM_152758	-1.2
	TCTEX1D2	NM_152773	NM_152773	-1.13
			NM_152776	1.18
	FAM89B	NM_152832	NM_152832	-1.03
	IGLL1	NM_152855	NM_152855	-1.17
	MAGI3	NM_152900	NM_152900	1.33
	NEDD1	NM_152905	NM_152905	1.4
	DGKH	NM_152910	NM_152910	1.62
	C16orf55	NM_153025	NM_153025	1.43
	ZNF75A	NM_153028	NM_153028	-1.2
	CEP120	NM_153223	NM_153223	1.11
	Zdhhc20	NM_153251	NM_153251	2.7
	MAMDC2	NM_153267	NM_153267	-1.26
	Hyal1	NM_153282	NM_153282	-1.24
			NM_153284	-1.27
			NM_153286	-1.18
	ORAOV1	NM_153451	NM_153451	-1.39
	COG7	NM_153603	NM_153603	-1.41
	CRYBG3	NM_153605	NM_153605	1.05
	CYBASC3	NM_153611	NM_153611	-1.51
	fam43a	NM_153690	NM_153690	1.53
	TAF1L	NM_153809	NM_153809	1.26
	Pycr1	NM_153824	NM_153824	1.13
	SIAE	NM_170601	NM_170601	-1.07
			NM_170705	-1.53
	KCNMB3	NM_171829	NM_171829	2.33
	Camkk1	NM_172207	NM_172207	2.3
	Tapbp	NM_172209	NM_172209	1.96
	camkk2	NM_172214	NM_172214	1.05
	MMAA	NM_172250	NM_172250	1.13
	ELF1	NM_172373	NM_172373	1.22
	Mcat	NM_173467	NM_173467	-1.38
	C19orf21	NM_173481	NM_173481	-1.29
	Tmem171	NM_173490	NM_173490	-1.2
	PLBD2	NM_173542	NM_173542	1.16
	Rpusd3	NM_173659	NM_173659	-1.53
	PDZD8	NM_173791	NM_173791	1.6
	MPV17L	NM_173803	NM_173803	2.08
	ZFP41	NM_173832	NM_173832	-1.02
	YIPF6	NM_173834	NM_173834	1.04
	KRTCAP3	NM_173853	NM_173853	-1.34
	PMS2L5	NM_174930	NM_174930	1.15
	pcsk9	NM_174936	NM_174936	-2.38
	frmd3	NM_174938	NM_174938	2.06
	PILRB	NM_175047	NM_175047	-1.15
	P2rx5	NM_175080	NM_175080	-1.37
	SMOX	NM_175841	NM_175841	1.26
	PAN3	NM_175854	NM_175854	1.18
			NM_176800	1.13
			NM_176826	1.77
	MT1M	NM_176870	NM_176870	1.06
	H2afj	NM_177925	NM_177925	-1.56
	TUBB8	NM_177987	NM_177987	1.11
	SLC35B2	NM_178148	NM_178148	-1.21
	Atpif1	NM_178191	NM_178191	-1.09
	Iqgap3	NM_178229	NM_178229	1.5
	PILRB	NM_178238	NM_178238	-1.74
	LCE4A	NM_178356	NM_178356	2.26
	C9orf140	NM_178448	NM_178448	-1.64
	C17orf55	NM_178519	NM_178519	1.73
	RTN4RL1	NM_178568	NM_178568	-2.2
	ARL5B	NM_178815	NM_178815	1.34
	CMTM4	NM_178818	NM_178818	-1.09
	stt3b	NM_178862	NM_178862	1.02
	Kctd13	NM_178863	NM_178863	1.03
	CMTM8	NM_178868	NM_178868	-1.92
	id1	NM_181353	NM_181353	-1.47
			NM_181431	1.06
			NM_181522	1.67
	BAGE5	NM_181704	NM_181704	2.79
	BCDIN3D	NM_181708	NM_181708	-1.16
			NM_181740	-1.52
	ORC5L	NM_181747	NM_181747	-1.05
	UBE2C	NM_181799	NM_181799	-1.67
	UBE2C	NM_181801	NM_181801	-1.51
	AASDH	NM_181806	NM_181806	-1.05
	BAGE3	NM_182481	NM_182481	2.42
	BAGE3	NM_182484	NM_182484	2.67
	USP12	NM_182488	NM_182488	1.17
	MTERFD2	NM_182501	NM_182501	-2.33
	C1orf210	NM_182517	NM_182517	1.65
	WDR27	NM_182552	NM_182552	-1.26
	SKA2	NM_182620	NM_182620	1.84
	WDR53	NM_182627	NM_182627	1.34
	Hps1	NM_182639	NM_182639	-1.15
	Ctdsp1	NM_182642	NM_182642	1.49
	rassf5	NM_182663	NM_182663	1.67
	rassf5	NM_182664	NM_182664	1.43
	Macc1	NM_182762	NM_182762	1.76
	SCARA3	NM_182826	NM_182826	1.41
	HEATR3	NM_182922	NM_182922	1.43
	SHC1	NM_183001	NM_183001	1.38
	NBPF14	NM_183372	NM_183372	1.14
	C6orf145	NM_183373	NM_183373	1.3
	DST	NM_183380	NM_183380	-1.4
	CREB3L2	NM_194071	NM_194071	-1.01
	Hnrnpa3	NM_194247	NM_194247	1.11
	Ttll11	NM_194252	NM_194252	-1.03
			NM_194428	-1.12
	PHLPP1	NM_194449	NM_194449	-1.38
	Naif1	NM_197956	NM_197956	-1.61
	c7orf55	NM_197964	NM_197964	-1.49
	PDLIM2	NM_198042	NM_198042	-1.35
	ZDHHC16	NM_198044	NM_198044	-1.24
	pop5	NM_198202	NM_198202	-1.03
	SLC37A2	NM_198277	NM_198277	1.25
			NM_198331	1.7
	PAQR6	NM_198406	NM_198406	-1.53
	EMB	NM_198449	NM_198449	1.6
	APOOL	NM_198450	NM_198450	1.38
	ZNF600	NM_198457	NM_198457	1.37
	C3orf67	NM_198463	NM_198463	-1.2
	ZNF642	NM_198494	NM_198494	-1.24
	Galntl4	NM_198516	NM_198516	-1.11
	SLC27A1	NM_198580	NM_198580	-1.25
	RAB15	NM_198686	NM_198686	-1.25
			NM_198857	1.48
	FIBP	NM_198897	NM_198897	-1.31
	NAPEPLD	NM_198990	NM_198990	1.1
	C9orf169	NM_199001	NM_199001	-1.63
	SAA1	NM_199161	NM_199161	1.67
	BGLAP	NM_199173	NM_199173	1.17
	C6orf108	NM_199184	NM_199184	-1.74
			NM_199283	-1.09
	NACA2	NM_199290	NM_199290	3.23
	Cldn8	NM_199328	NM_199328	1.97
	homer2	NM_199330	NM_199330	-1.14
	homer2	NM_199331	NM_199331	-1.09
	SFT2D2	NM_199344	NM_199344	1.86
	WWP2	NM_199423	NM_199423	-1.33
			NM_201268	-1.06
	egfr	NM_201282	NM_201282	1.43
	egfr	NM_201283	NM_201283	2.82
	Ercc1	NM_202001	NM_202001	-1.64
	pvrl1	NM_203285	NM_203285	1.58
	pou5f1	NM_203289	NM_203289	1.15
	E2F7	NM_203394	NM_203394	-1.04
	C17orf81	NM_203413	NM_203413	-1.44
			NM_203426	1.24
	AFTPH	NM_203437	NM_203437	-1.45
	NOTCH2NL	NM_203458	NM_203458	1.34
	MRFAP1L1	NM_203462	NM_203462	-1.11
			NM_203477	1.05
	NFIC	NM_205843	NM_205843	1.14
	MRAP	NM_206898	NM_206898	-2.17
			NM_206911	-1.14
	cnot1	NM_206999	NM_206999	1.05
	Tceb2	NM_207013	NM_207013	-1.16
	ENSA	NM_207042	NM_207042	1.15
	ENSA	NM_207045	NM_207045	1.01
	USF2	NM_207291	NM_207291	1.25
	NIPAL1	NM_207330	NM_207330	1.37
	C2orf55	NM_207362	NM_207362	-1.25
	C10orf99	NM_207373	NM_207373	1.18
	PRKACB	NM_207578	NM_207578	1.35
	zmynd11	NM_212479	NM_212479	2.08
	tpm2	NM_213674	NM_213674	1.69
			XM_051081	1.06
			XM_060417	2.47
			XM_060535	1.65
	LOC128322	XM_060943	XM_060943	1.75
	LOC120364	XM_062025	XM_062025	2.93
	LOC342541	XM_292596	XM_065899	1.52
			XM_068430	2.39
			XM_069842	2.94
			XM_070233	2.11
			XM_084845	3.42
			XM_085634	-1.01
			XM_087225	-1.01
			XM_115897	1.95
			XM_116396	2.3
			XM_166227	1.44
			XM_166966	1.79
			XM_208234	2.82
			XM_209227	1.58
			XM_290401	2.26
			XM_290777	-1.27
			XM_291262	-2
			XM_292109	2.48
			XM_292596	1.43
	LOC643997	XM_292963	XM_292963	2.64
			XM_292982	3.01
	LOC344382	XM_293026	XM_293026	2.4
			XM_293412	1.8
			XM_293570	2.8
			XM_294802	1.13
			XM_370611	1.08
			XM_370728	1.03
			XM_370865	1.39
			XM_370878	1.19
			XM_371151	1.16
			XM_371160	1.87
			XM_371302	1.77
			XM_371304	1.2
			XM_371715	1.72
			XM_372048	1.59
			XM_372452	2.22
	LOC390956	XM_372741	XM_372741	2.58
			XM_372926	1.64
			XM_373027	1.24
			XM_373252	1.67
	LOC388572	XM_373814	XM_373814	1.71
			XM_373914	-1.12
			XM_374987	1.02
			XM_375543	1.16
			XM_376278	1.36
			XM_376576	1.89
			XM_376783	1.21
			XM_376787	1.14
			XM_376902	2.65
			XM_376905	1.65
			XM_377230	1.37
			XM_377500	1.5
			XM_377521	1.76
			XM_377527	1.77
			XM_377934	2.56
			XM_378080	1.03
			XM_378848	-1.51
			XM_495878	-1.34
			XM_495886	1.57
			XM_496129	1.66
			XM_496150	2.79
			XM_496177	2.15
			XM_496202	3.04
			XM_496319	3.99
			XM_496362	1.53
			XM_496363	2.19
			XM_496379	2.15
			XM_496644	-1.36
			XM_496721	3.04
			XM_496743	1.79
			XM_496905	1.94
			XM_497021	1.91
			XM_497072	2.03
			XM_497141	1.11
			XM_497556	1.46
			XM_497657	1.29
			XM_497781	1.38
			XM_497788	2.75
			XM_497859	1.33
			XM_497892	1.7
			XM_497898	1.63
			XM_497945	1.47
			XM_498088	1.74
			XM_498195	1.04
			XM_498307	2.25
			XM_499334	3.13
			XM_499338	1.9
			XM_925777	1.2
			XM_925801	-1.9
			XM_925823	1.7
			XM_925989	1.54
			XM_926021	1.33
			XM_926024	1.74
			XM_926025	1.65
			XM_926130	1.01
			XM_926131	-1.06
			XM_926231	2.32
			XM_926257	2.4
			XM_926317	-1.05
			XM_926336	1.45
			XM_926404	2.3
			XM_926415	1.15
			XM_926441	1.53
			XM_926464	1.8
			XM_926478	2.68
			XM_926511	1.23
			XM_926575	-3.46
			XM_926587	3.15
			XM_926644	2.37
			XM_926684	1.64
			XM_926690	1.57
			XM_926697	1.38
			XM_926703	1.7
			XM_926804	1.42
			XM_926809	1.15
			XM_926817	1.38
			XM_926829	2.6
			XM_926832	2.34
	LOC643534	XM_926844	XM_926844	2.5
			XM_926936	1.61
			XM_926946	1.36
			XM_926984	1.01
			XM_926996	1.12
			XM_927019	2.03
			XM_927026	-1.7
			XM_927104	1.27
			XM_927140	2.2
			XM_927165	1.7
			XM_927171	3.54
			XM_927179	1.84
			XM_927199	1.42
			XM_927207	1.83
			XM_927253	1.18
			XM_927323	-1.6
			XM_927359	-1.04
			XM_927426	1.98
			XM_927477	2.22
			XM_927502	1.75
			XM_927577	1.08
			XM_927740	1.8
			XM_927776	1.07
			XM_927822	1.04
			XM_927832	1.16
			XM_927914	3.03
			XM_927921	3.01
			XM_927923	1.82
			XM_927952	1.51
			XM_927957	-1.1
			XM_927967	1.44
			XM_927973	1.25
			XM_927980	2.06
			XM_928041	1.69
			XM_928051	1.5
			XM_928068	2.39
			XM_928077	2.19
			XM_928097	1.51
			XM_928116	1.47
			XM_928125	2.73
			XM_928128	3.08
			XM_928146	1.52
			XM_928195	1.55

## Sheet: LogFC - GSE46343 - Gene ID conv
DAVID Gene ID conversion	ID REF		Carmaweb derived	Carmaweb derived (1510 differentially regulated genes)
Official gene symbol	(Gaps represent IDs which were not converted)		ID REF	logFC (H202 100uM 3 hrs vs untreated ave M)
Brca2	NM_000059		NM_000059	1.298
CLN3	NM_000086		NM_000086	-1.47791
Ercc6	NM_000124		NM_000124	1.10837
FANCA	NM_000135		NM_000135	-1.29549
Fancc	NM_000136		NM_000136	-1.52714
Gli3	NM_000168		NM_000168	-1.50222
HK2P1	NM_000189		NM_000189	1.23369
hmgcL	NM_000191		NM_000191	-1.16312
MAOA	NM_000240		NM_000240	-1.12072
NF1	NM_000267		NM_000267	2.49497
Nf2	NM_000268		NM_000268	-1.16071
pccA	NM_000282		NM_000282	-1.15434
Pla2g2a	NM_000300		NM_000300	-2.47471
PLOD1	NM_000302		NM_000302	-1.07155
PTENP1	NM_000314		NM_000314	2.25328
SAA1	NM_000331		NM_000331	2.97179
ATXN1	NM_000332		NM_000332	-1.1236
SOX9	NM_000346		NM_000346	1.53358
Sptb	NM_000347		NM_000347	-1.42611
TPM1	NM_000366		NM_000366	2.48146
gm2a	NM_000405		NM_000405	1.02937
Gpd2	NM_000408		NM_000408	1.46001
KRT10	NM_000421		NM_000421	1.15602
L1cam	NM_000425		NM_000425	-1.10007
SOD1	NM_000454		NM_000454	-1.12645
CYP1A1	NM_000499		NM_000499	-3.55656
Fbp1	NM_000507		NM_000507	1.05637
hexA	NM_000520		NM_000520	-1.3864
SMPD1	NM_000543		NM_000543	-1.53316
IL8	NM_000584		NM_000584	1.20375
gsr	NM_000637		NM_000637	1.00456
TGFB1	NM_000660		NM_000660	1.33014
ALDH3B2	NM_000695		NM_000695	1.26202
BCKDHA	NM_000709		NM_000709	-1.01437
BLVRB	NM_000713		NM_000713	-1.594
tspO	NM_000714		NM_000714	-1.20879
Gad1	NM_000817		NM_000817	-1.38488
HMGCR	NM_000859		NM_000859	-1.59385
IMPDH1	NM_000883		NM_000883	1.76285
CYP4F3	NM_000896		NM_000896	1.42513
			NM_000931	1.22608
PRIM2	NM_000947		NM_000947	1.26648
PTGS2	NM_000963		NM_000963	1.86834
SLC2A9	NM_001001290		NM_001001290	-1.15132
REEP3	NM_001001330		NM_001001330	2.5404
TBC1D3C	NM_001001417		NM_001001417	-1.33355
TBC1D3C	NM_001001418		NM_001001418	-2.2316
Atp1b1	NM_001001787		NM_001001787	1.61648
ATP5E	NM_001001977		NM_001001977	-1.14267
HCFC1R1	NM_001002017		NM_001002017	-1.13722
			NM_001002021	1.11625
RAB11FIP1	NM_001002233		NM_001002233	1.35379
anapc11	NM_001002244		NM_001002244	-2.48376
ARL6IP4	NM_001002252		NM_001002252	-1.50318
SUMO4	NM_001002255		NM_001002255	2.27769
GATA3	NM_001002295		NM_001002295	-1.7484
SMAD2	NM_001003652		NM_001003652	1.85476
ZNF12	NM_001003686		NM_001003686	1.05111
			NM_001003689	-1.51487
BRPF1	NM_001003694		NM_001003694	-1.40517
Rreb1	NM_001003698		NM_001003698	1.24618
Atp5j	NM_001003701		NM_001003701	-1.13204
Atp5j	NM_001003703		NM_001003703	-1.21503
Ogdh	NM_001003941		NM_001003941	-1.21266
NCK2	NM_001004720		NM_001004720	-1.39319
NCK2	NM_001004722		NM_001004722	-1.16008
TRIM37	NM_001005207		NM_001005207	1.18525
chd3	NM_001005271		NM_001005271	1.35783
HNRNPL	NM_001005335		NM_001005335	1.70254
			NM_001005353	1.02652
Nfasc	NM_001005389		NM_001005389	-1.87584
sf3b1	NM_001005526		NM_001005526	1.84269
MTX2	NM_001006635		NM_001006635	1.31728
			NM_001007071	1.37234
SCP2	NM_001007098		NM_001007098	1.45235
Depdc5	NM_001007188		NM_001007188	1.18642
Igf2bp2	NM_001007225		NM_001007225	1.2086
			NM_001007262	-1.04227
			NM_001008408	-1.24312
nupl1	NM_001008565		NM_001008565	2.19991
C6orf1	NM_001008703		NM_001008703	-1.35379
C6orf1	NM_001008704		NM_001008704	-1.87374
Chac2	NM_001008708		NM_001008708	-1.58513
			NM_001008736	1.14536
LOC441294	NM_001008747		NM_001008747	1.23114
STK16	NM_001008910		NM_001008910	-1.01824
ckap5	NM_001008938		NM_001008938	-1.01248
sip1	NM_001009182		NM_001009182	-1.12443
sip1	NM_001009183		NM_001009183	-1.18769
ZCCHC11	NM_001009881		NM_001009881	-1.16832
phf19	NM_001009936		NM_001009936	-1.72535
SSBP3	NM_001009955		NM_001009955	1.16033
			NM_001010856	1.3004
TMEM201	NM_001010866		NM_001010866	-1.08234
SLC25A30	NM_001010875		NM_001010875	2.32769
C16orf91	NM_001010878		NM_001010878	1.47969
Fam102b	NM_001010883		NM_001010883	1.21366
TMEM44	NM_001011655		NM_001011655	-1.12778
BIRC5	NM_001012270		NM_001012270	-1.97676
ARSI	NM_001012301		NM_001012301	2.30331
U2AF2	NM_001012478		NM_001012478	1.66693
C18orf56	NM_001012716		NM_001012716	1.74746
			NM_001012966	-1.36305
UBE2NL	NM_001012989		NM_001012989	3.28981
c16orf88	NM_001012991		NM_001012991	-1.03026
BCAM	NM_001013257		NM_001013257	1.2523
			NM_001013617	-1.20854
HNRNPCL1	NM_001013631		NM_001013631	2.07695
Frrs1	NM_001013660		NM_001013660	2.55562
C17orf97	NM_001013672		NM_001013672	1.00343
			NM_001013681	1.0926
EXOC7	NM_001013839		NM_001013839	-1.18482
C8orf58	NM_001013842		NM_001013842	-1.07898
Sprr2f	NM_001014450		NM_001014450	2.55188
cutA	NM_001014837		NM_001014837	-1.31439
tm9sf1	NM_001014842		NM_001014842	-1.11353
ZNF638	NM_001014972		NM_001014972	-1.07509
C16orf93	NM_001014979		NM_001014979	-1.55267
RFFL	NM_001017368		NM_001017368	1.10402
			NM_001017387	-1.5856
SULT1A3	NM_001017389		NM_001017389	-1.87546
			NM_001017421	2.64504
DAPL1	NM_001017920		NM_001017920	1.99346
TMEM30B	NM_001017970		NM_001017970	1.15622
sorbs3	NM_001018003		NM_001018003	1.83165
TPM1	NM_001018004		NM_001018004	-1.01228
			NM_001018029	-1.23925
VPS13A	NM_001018038		NM_001018038	1.35679
FPGS	NM_001018078		NM_001018078	-1.31536
Vps13c	NM_001018088		NM_001018088	1.89399
Sprr2e	NM_001024209		NM_001024209	2.47449
HMBS	NM_001024382		NM_001024382	-1.97543
rpl9	NM_001024921		NM_001024921	-1.07713
CD74	NM_001025158		NM_001025158	3.51874
CD74	NM_001025159		NM_001025159	2.87495
u2af1	NM_001025203		NM_001025203	-1.00443
atf3	NM_001030287		NM_001030287	1.95782
Spn	NM_001030288		NM_001030288	2.15036
			NM_001030316	1.05322
SPDYE2	NM_001031618		NM_001031618	2.55062
Ifit3	NM_001031683		NM_001031683	1.12547
sfrs7	NM_001031684		NM_001031684	1.30663
NT5DC3	NM_001031701		NM_001031701	2.70683
INF2	NM_001031714		NM_001031714	1.60971
			NM_001031718	-1.61174
			NM_001031729	-1.06982
YTHDC1	NM_001031732		NM_001031732	1.03221
MANEAL	NM_001031740		NM_001031740	-1.14582
Csnk1g3	NM_001031812		NM_001031812	1.48883
Cpt1a	NM_001031847		NM_001031847	1.51838
TMPO	NM_001032283		NM_001032283	1.61448
ZNF207	NM_001032293		NM_001032293	1.01004
PJA1	NM_001032396		NM_001032396	1.16259
Rrm1	NM_001033		NM_001033	-1.0531
c19orf6	NM_001033026		NM_001033026	2.89314
GLUL	NM_001033044		NM_001033044	1.5502
TOM1L2	NM_001033551		NM_001033551	1.78829
Trpt1	NM_001033678		NM_001033678	-1.57432
ERP29	NM_001034025		NM_001034025	1.49801
NHP2	NM_001034833		NM_001034833	-1.0028
			NM_001034844	2.00195
Fam129b	NM_001035534		NM_001035534	1.05079
EXOC4	NM_001037126		NM_001037126	1.69272
PARD6A	NM_001037281		NM_001037281	-1.09461
			NM_001037638	3.31281
NBPF14	NM_001037675		NM_001037675	1.32455
EIF3C	NM_001037808		NM_001037808	-1.11645
CDC42SE1	NM_001038707		NM_001038707	2.8209
slc25a29	NM_001039355		NM_001039355	1.22405
NSUN5P1	NM_001039576		NM_001039576	-1.02246
UNC45A	NM_001039675		NM_001039675	-1.21326
NBPF14	NM_001039703		NM_001039703	1.38358
Cdc42	NM_001039802		NM_001039802	1.05308
C17orf90	NM_001039842		NM_001039842	-1.08676
MAPK3	NM_001040056		NM_001040056	1.10249
srd5a1	NM_001047		NM_001047	-1.73242
sult1a1	NM_001055		NM_001055	-1.07503
TCN1	NM_001062		NM_001062	1.36656
TNFRSF1A	NM_001065		NM_001065	-1.64364
ABP1	NM_001091		NM_001091	1.55736
BMP4	NM_001202		NM_001202	-1.41305
CAV2	NM_001233		NM_001233	1.03148
entpd6	NM_001247		NM_001247	1.22273
Entpd5	NM_001249		NM_001249	1.76007
CLCN6	NM_001286		NM_001286	-1.61324
cstf2	NM_001325		NM_001325	-1.29458
CTSZ	NM_001336		NM_001336	1.62565
DDX3X	NM_001356		NM_001356	1.31371
DHCR7	NM_001360		NM_001360	-1.60442
dhodh	NM_001361		NM_001361	-1.05931
dnmt1	NM_001379		NM_001379	-1.19615
DPH1	NM_001383		NM_001383	1.44679
Megf8	NM_001410		NM_001410	1.16287
Elf4	NM_001421		NM_001421	2.00582
FOXF2	NM_001452		NM_001452	-1.31299
SLC37A4	NM_001467		NM_001467	-1.21628
GLE1	NM_001499		NM_001499	-1.07385
gtf2h3	NM_001516		NM_001516	1.68546
GTF2H4	NM_001517		NM_001517	-1.07342
BRF1	NM_001519		NM_001519	1.28131
HIF1A	NM_001530		NM_001530	1.31559
PRMT2	NM_001535		NM_001535	-1.14818
NDST1	NM_001543		NM_001543	1.24469
IRF3	NM_001571		NM_001571	-1.70344
Acaa1	NM_001607		NM_001607	-1.24987
Ak2	NM_001625		NM_001625	2.46064
akt2	NM_001626		NM_001626	3.60641
ALPP	NM_001632		NM_001632	-2.51274
Atp1b1	NM_001677		NM_001677	1.51255
AUH	NM_001698		NM_001698	-1.07352
			NM_001710	2.09274
Polr3d	NM_001722		NM_001722	1.05752
CALB2	NM_001740		NM_001740	-1.20386
CCNF	NM_001761		NM_001761	-1.39069
CDC25C	NM_001790		NM_001790	-1.5133
CENPA	NM_001809		NM_001809	-1.80444
Ceacam3	NM_001815		NM_001815	2.01258
CHML	NM_001821		NM_001821	-1.14273
CTH	NM_001902		NM_001902	-1.00327
CTNNB1	NM_001904		NM_001904	2.75827
dci	NM_001919		NM_001919	-1.73879
ELK4	NM_001973		NM_001973	3.24223
Ercc1	NM_001983		NM_001983	-1.75947
eya3	NM_001990		NM_001990	1.43779
foxo1	NM_002015		NM_002015	1.01265
Flg	NM_002016		NM_002016	-1.25023
fn1	NM_002026		NM_002026	-1.07254
Fntb	NM_002028		NM_002028	-1.18046
kdsr	NM_002035		NM_002035	1.97573
GRB2	NM_002086		NM_002086	-1.49255
CXCL2	NM_002089		NM_002089	1.29007
HLA-C	NM_002117		NM_002117	1.48872
HLA-DRB4	NM_002124		NM_002124	1.86363
HLA-G	NM_002127		NM_002127	1.76744
HMGB2	NM_002129		NM_002129	-2.08689
HMGCS1	NM_002130		NM_002130	1.27066
id1	NM_002165		NM_002165	-1.38023
IGHMBP2	NM_002180		NM_002180	-1.33266
IL6ST	NM_002184		NM_002184	2.49505
INHBA	NM_002192		NM_002192	1.78065
ACO1	NM_002197		NM_002197	-1.17782
JAK1	NM_002227		NM_002227	1.1803
IPO5	NM_002271		NM_002271	-1.17773
KRT19	NM_002276		NM_002276	-1.03211
KRT81	NM_002281		NM_002281	-1.04117
lamb2	NM_002292		NM_002292	-1.28819
LGALS1	NM_002305		NM_002305	-2.38768
lgals9	NM_002308		NM_002308	-1.04176
lig3	NM_002311		NM_002311	1.37741
LRP4	NM_002334		NM_002334	-1.41523
LRP6	NM_002336		NM_002336	1.33653
MXD1	NM_002357		NM_002357	1.43763
MAN2A1	NM_002372		NM_002372	1.15826
Matn2	NM_002380		NM_002380	-1.47267
MAZ	NM_002383		NM_002383	2.12497
mdm2	NM_002392		NM_002392	3.42832
MDM4	NM_002393		NM_002393	1.76021
MFNG	NM_002405		NM_002405	-1.48265
Mmp1	NM_002421		NM_002421	1.51406
mmp7	NM_002423		NM_002423	1.75831
MMP10	NM_002425		NM_002425	1.86571
MSH5	NM_002441		NM_002441	-1.20724
MST1R	NM_002447		NM_002447	-1.47283
Nudt1	NM_002452		NM_002452	-1.16557
PPP1R12A	NM_002480		NM_002480	1.09011
NUBP1	NM_002484		NM_002484	-1.03125
Ndufa2	NM_002488		NM_002488	-1.79915
ndufa6	NM_002490		NM_002490	1.39321
NDUFC1	NM_002494		NM_002494	-1.66058
NEK2	NM_002497		NM_002497	-1.3568
Ngfr	NM_002507		NM_002507	1.36578
NRAS	NM_002524		NM_002524	1.62397
P2rx5	NM_002561		NM_002561	-1.39322
Pafah1b2	NM_002572		NM_002572	2.40571
SERPINB8	NM_002640		NM_002640	1.04726
pik3c2a	NM_002645		NM_002645	1.0596
PI4KA	NM_002650		NM_002650	-1.47891
POLR2E	NM_002695		NM_002695	1.7706
PPP6C	NM_002721		NM_002721	1.16162
PRKAR1A	NM_002734		NM_002734	1.0208
MAPK3	NM_002746		NM_002746	1.07792
Mapk7	NM_002749		NM_002749	-1.61034
mapk8	NM_002750		NM_002750	1.43963
KLK6	NM_002774		NM_002774	-1.36686
psmc3	NM_002804		NM_002804	-1.02354
PTPN2	NM_002828		NM_002828	-1.30327
PTPRA	NM_002836		NM_002836	-1.41508
ptprz1	NM_002851		NM_002851	1.2522
RBMS1	NM_002897		NM_002897	1.94649
rbms2	NM_002898		NM_002898	1.91863
rel	NM_002908		NM_002908	2.19127
rnh1	NM_002939		NM_002939	1.28915
S100A7	NM_002963		NM_002963	1.85671
S100A8	NM_002964		NM_002964	2.86581
ATXN2	NM_002973		NM_002973	-1.33144
serpinb4	NM_002974		NM_002974	2.08357
SECTM1	NM_003004		NM_003004	1.78408
ski	NM_003036		NM_003036	1.59956
SNRNP70	NM_003089		NM_003089	1.85022
sp2	NM_003110		NM_003110	-1.14743
SPG7	NM_003119		NM_003119	-1.41098
SPTAN1	NM_003127		NM_003127	-1.24712
ssr2	NM_003145		NM_003145	1.17457
supt5h	NM_003169		NM_003169	-1.02977
Adam17	NM_003183		NM_003183	1.11137
TCEA3	NM_003196		NM_003196	1.34405
ARFRP1	NM_003224		NM_003224	2.23604
TJP1	NM_003257		NM_003257	1.73892
TST	NM_003312		NM_003312	-1.01243
TXNRD1	NM_003330		NM_003330	1.17286
UGT8	NM_003360		NM_003360	1.21787
Vasp	NM_003370		NM_003370	1.5056
Vsnl1	NM_003385		NM_003385	1.00312
ZNF7	NM_003416		NM_003416	-1.05119
ZNF74	NM_003426		NM_003426	-1.78728
ZNF76	NM_003427		NM_003427	-1.07383
ZNF91	NM_003430		NM_003430	1.65931
ZNF155	NM_003445		NM_003445	-1.20744
ZNF174	NM_003450		NM_003450	-1.48025
zmym2	NM_003453		NM_003453	1.30433
taf15	NM_003487		NM_003487	2.52962
AKAP1	NM_003488		NM_003488	-1.03486
HIST3H3	NM_003493		NM_003493	2.88661
SNN	NM_003498		NM_003498	1.12731
Hist1h2ac	NM_003512		NM_003512	-1.48696
HIST2H2AA4	NM_003516		NM_003516	1.44514
Hist2h2ac	NM_003517		NM_003517	1.47318
Hist1h2bc	NM_003518		NM_003518	1.56854
HIST1H2BN	NM_003520		NM_003520	3.14675
Hist1h2bc	NM_003522		NM_003522	2.01868
Hist1h2bc	NM_003523		NM_003523	1.3753
Hist1h2bc	NM_003525		NM_003525	2.23612
Hist1h2bc	NM_003526		NM_003526	2.94563
HIST2H3A	NM_003533		NM_003533	3.36686
Hist1h4c	NM_003548		NM_003548	1.3062
EEA1	NM_003566		NM_003566	1.54687
RAD54L	NM_003579		NM_003579	-2.39993
Dhx16	NM_003587		NM_003587	-1.30393
CUL4B	NM_003588		NM_003588	1.24012
AURKA	NM_003600		NM_003600	-1.1965
HIRIP3	NM_003609		NM_003609	-1.15809
sip1	NM_003616		NM_003616	-1.14869
ppfia1	NM_003626		NM_003626	-1.16302
Enc1	NM_003633		NM_003633	1.00429
Ifitm1	NM_003641		NM_003641	1.29491
AGPS	NM_003659		NM_003659	1.22265
PIR	NM_003662		NM_003662	-1.03819
mknk1	NM_003684		NM_003684	-1.08552
Fam193a	NM_003704		NM_003704	-1.17789
KLF7	NM_003709		NM_003709	1.66879
tp63	NM_003722		NM_003722	1.65545
akr1c3	NM_003739		NM_003739	-1.13775
ALDH4A1	NM_003748		NM_003748	-1.31108
mrpl40	NM_003776		NM_003776	-1.23053
gpaa1	NM_003801		NM_003801	1.13966
NAPG	NM_003826		NM_003826	1.26313
SCEL	NM_003843		NM_003843	1.11451
NRP2	NM_003872		NM_003872	1.39118
			NM_003894	2.68147
Arhgef7	NM_003899		NM_003899	-1.49242
MCM3AP	NM_003906		NM_003906	-2.34244
prpf4b	NM_003913		NM_003913	-1.19573
SGCE	NM_003919		NM_003919	-1.35192
MBD3	NM_003926		NM_003926	1.1554
skap2	NM_003930		NM_003930	1.36559
WASL	NM_003941		NM_003941	1.50527
RPS6KB2	NM_003952		NM_003952	1.5532
Hip1r	NM_003959		NM_003959	-1.56189
SEMA5A	NM_003966		NM_003966	1.80376
UBE2MP1	NM_003969		NM_003969	1.06248
ADCY3	NM_004036		NM_004036	-1.02764
CCBL1	NM_004059		NM_004059	-1.04036
COX8A	NM_004074		NM_004074	-1.17451
E2f2	NM_004091		NM_004091	-1.08348
EIF2S1	NM_004094		NM_004094	1.31091
Eif4ebp2	NM_004096		NM_004096	1.39302
FASN	NM_004104		NM_004104	1.70899
Orc1l	NM_004153		NM_004153	-1.08095
PRKAR2A	NM_004157		NM_004157	1.04039
RAB27B	NM_004163		NM_004163	1.3607
CDKL1	NM_004196		NM_004196	1.01037
Pigq	NM_004204		NM_004204	1.27726
Trip10	NM_004240		NM_004240	1.16941
TGFBRAP1	NM_004257		NM_004257	1.30767
ARHGDIA	NM_004309		NM_004309	2.40706
bag1	NM_004323		NM_004323	1.97668
BAX	NM_004324		NM_004324	1.05156
BUB1	NM_004336		NM_004336	-1.20157
Pttg1ip	NM_004339		NM_004339	-1.05438
CALR	NM_004343		NM_004343	2.01362
CD74	NM_004355		NM_004355	3.40964
ATF6B	NM_004381		NM_004381	1.1728
DDX6	NM_004397		NM_004397	2.58206
DVL2	NM_004422		NM_004422	-1.03828
endog	NM_004435		NM_004435	-1.03557
Etfdh	NM_004453		NM_004453	-1.17603
foxd1	NM_004472		NM_004472	-1.00591
FOXE1	NM_004473		NM_004473	-1.02646
NDUFS6	NM_004553		NM_004553	-1.59715
Pex14	NM_004565		NM_004565	1.84404
STX4	NM_004604		NM_004604	-1.04103
TAF1	NM_004606		NM_004606	1.16886
Wnt7a	NM_004625		NM_004625	-1.14556
XPC	NM_004628		NM_004628	-1.45893
IL1R2	NM_004633		NM_004633	-1.58407
Rab11a	NM_004663		NM_004663	1.21382
SLC16A5	NM_004695		NM_004695	-1.53416
CCNB2	NM_004701		NM_004701	-1.84884
Cox7a2l	NM_004718		NM_004718	1.13332
Lrrfip1	NM_004735		NM_004735	1.03123
Mta2	NM_004739		NM_004739	1.67622
TBRG4	NM_004749		NM_004749	-1.005
Kcnb2	NM_004770		NM_004770	-2.25901
Snap29	NM_004782		NM_004782	1.15565
lonp1	NM_004793		NM_004793	-1.98676
PIGB	NM_004855		NM_004855	-1.01837
Sptlc2	NM_004863		NM_004863	1.61522
WTAP	NM_004906		NM_004906	1.52373
AQP3	NM_004925		NM_004925	1.00325
Kras	NM_004985		NM_004985	1.19417
MMP14	NM_004995		NM_004995	1.51702
NRF1	NM_005011		NM_005011	-1.16539
Pggt1b	NM_005023		NM_005023	1.71327
SERPINB10	NM_005024		NM_005024	1.53085
PIP4K2A	NM_005028		NM_005028	1.21978
PLK1	NM_005030		NM_005030	-1.26359
PWP2	NM_005049		NM_005049	-1.03988
ABCD4	NM_005050		NM_005050	-2.13477
ADAMTS4	NM_005099		NM_005099	1.75645
fez2	NM_005102		NM_005102	1.04491
SLC23A2	NM_005116		NM_005116	-1.09982
THRAP3	NM_005119		NM_005119	1.76543
MED13	NM_005121		NM_005121	1.05461
NR1D2	NM_005126		NM_005126	1.44914
SCO2	NM_005138		NM_005138	-1.07053
abl2	NM_005158		NM_005158	2.34349
ATP5G1	NM_005175		NM_005175	-1.00322
Cpt1b	NM_005198		NM_005198	-1.15203
elk1	NM_005229		NM_005229	1.71508
NR2F6	NM_005234		NM_005234	1.17045
Fosl2	NM_005253		NM_005253	2.36653
Hist1h1a	NM_005325		NM_005325	1.23527
HAS2	NM_005328		NM_005328	1.60892
PTPN14	NM_005401		NM_005401	1.15888
ROCK1	NM_005406		NM_005406	1.13599
Skil	NM_005414		NM_005414	2.10919
Src	NM_005417		NM_005417	2.46942
SH2B3	NM_005475		NM_005475	-1.0893
TROAP	NM_005480		NM_005480	-2.61339
SH2D3A	NM_005490		NM_005490	-1.3186
Hnrnph1	NM_005520		NM_005520	1.47074
IRS1	NM_005544		NM_005544	1.36361
KRT6B	NM_005555		NM_005555	1.39878
Lman1	NM_005570		NM_005570	1.09269
LNPEP	NM_005575		NM_005575	1.05205
NFIC	NM_005597		NM_005597	1.12074
NIT1	NM_005600		NM_005600	-1.49908
DLL1	NM_005618		NM_005618	-1.82837
Smo	NM_005631		NM_005631	1.14241
TCF20	NM_005650		NM_005650	1.00419
tfcp2	NM_005653		NM_005653	1.00709
NR2F1	NM_005654		NM_005654	-1.07199
SLC35A2	NM_005660		NM_005660	-1.51133
cox17	NM_005694		NM_005694	-1.3958
DPP3	NM_005700		NM_005700	-1.12445
ARPC1B	NM_005720		NM_005720	-1.55645
kif20a	NM_005733		NM_005733	-1.96823
Hipk3	NM_005734		NM_005734	1.91453
ACTR1A	NM_005736		NM_005736	-1.39844
ARIH1	NM_005744		NM_005744	1.13694
LHFPL2	NM_005779		NM_005779	-1.26572
thoc4	NM_005782		NM_005782	1.10445
GDF11	NM_005811		NM_005811	1.04333
MEF2D	NM_005920		NM_005920	1.42073
MLLT1	NM_005934		NM_005934	-1.22925
mllt4	NM_005936		NM_005936	2.25399
Skp2	NM_005983		NM_005983	2.53065
Sprr1a	NM_005987		NM_005987	1.06181
SPRR2A	NM_005988		NM_005988	1.53368
Tbcd	NM_005993		NM_005993	-1.11814
LIPG	NM_006033		NM_006033	-1.53216
WFDC2	NM_006103		NM_006103	-1.55915
irf6	NM_006147		NM_006147	1.71087
NEFL	NM_006158		NM_006158	-1.47255
Nsf	NM_006178		NM_006178	-1.2703
NUCB1	NM_006184		NM_006184	1.35319
pcm1	NM_006197		NM_006197	-1.15525
PPP2R5B	NM_006244		NM_006244	-1.47706
PRKCD	NM_006254		NM_006254	-1.7216
TLN1	NM_006289		NM_006289	-1.50997
ZNF193	NM_006299		NM_006299	-1.56741
mogs	NM_006302		NM_006302	-1.59634
ncor2	NM_006312		NM_006312	1.2874
Basp1	NM_006317		NM_006317	-1.55135
zer1	NM_006336		NM_006336	-1.63733
TACC3	NM_006342		NM_006342	-1.37641
TADA3	NM_006354		NM_006354	-1.00615
ENOX2	NM_006375		NM_006375	-1.19215
CIB1	NM_006384		NM_006384	-2.28603
IPO7	NM_006391		NM_006391	2.17349
Nebl	NM_006393		NM_006393	1.25792
AGPAT2	NM_006412		NM_006412	1.30288
SIVA1	NM_006427		NM_006427	-1.25005
MTHFS	NM_006441		NM_006441	-1.73096
C6orf108	NM_006443		NM_006443	-2.067
tbl3	NM_006453		NM_006453	-1.23663
SPAG5	NM_006461		NM_006461	-1.26409
TAF6L	NM_006473		NM_006473	1.09386
RASA2	NM_006506		NM_006506	1.51743
RSC1A1	NM_006511		NM_006511	1.91734
SAA4	NM_006512		NM_006512	2.24059
CLCA2	NM_006536		NM_006536	1.44219
igf2bp3	NM_006547		NM_006547	-1.31336
MTX2	NM_006554		NM_006554	1.54462
Kif1c	NM_006612		NM_006612	1.56175
Frs3	NM_006653		NM_006653	-1.91523
frs2	NM_006654		NM_006654	1.89456
BRD8	NM_006696		NM_006696	-1.71909
spin1	NM_006717		NM_006717	1.42425
SURF6	NM_006753		NM_006753	-1.43254
YWHAE	NM_006761		NM_006761	1.10583
Lztr1	NM_006767		NM_006767	-1.97391
Lmo4	NM_006769		NM_006769	1.03909
MORF4	NM_006792		NM_006792	1.72119
AP3M2	NM_006803		NM_006803	-1.26328
gcn1l1	NM_006836		NM_006836	-1.04694
ZFHX3	NM_006885		NM_006885	-1.87699
CEACAM7	NM_006890		NM_006890	2.3189
Serpinb3	NM_006919		NM_006919	1.50822
SLC5A3	NM_006933		NM_006933	1.65219
syn1	NM_006950		NM_006950	-1.38526
ZNF24	NM_006965		NM_006965	1.40527
ZNF32	NM_006973		NM_006973	1.11275
Slc39a7	NM_006979		NM_006979	1.57397
Cep110	NM_007018		NM_007018	-1.33363
CYB561D2	NM_007022		NM_007022	-1.32682
Trim31	NM_007028		NM_007028	2.73439
ate1	NM_007041		NM_007041	1.04406
SFRS16	NM_007056		NM_007056	1.43005
			NM_007061	1.58429
CALB2	NM_007088		NM_007088	-1.2345
SSR3	NM_007107		NM_007107	1.52269
utrn	NM_007124		NM_007124	1.20992
ZXDA	NM_007156		NM_007156	1.40645
SF3A2	NM_007165		NM_007165	2.44497
CIT	NM_007174		NM_007174	-1.31496
nisch	NM_007184		NM_007184	-1.07332
POLG2	NM_007215		NM_007215	-1.50919
Slc6a14	NM_007231		NM_007231	1.10522
ATXN2L	NM_007245		NM_007245	-1.64056
SYNRG	NM_007247		NM_007247	-1.54429
PNKP	NM_007254		NM_007254	-1.28082
PHB2	NM_007273		NM_007273	-1.04713
U2AF2	NM_007279		NM_007279	1.25429
tspO	NM_007311		NM_007311	-1.38993
Hyal1	NM_007312		NM_007312	-1.1613
Gna12	NM_007353		NM_007353	1.24785
NID2	NM_007361		NM_007361	-1.33422
ATF5	NM_012068		NM_012068	1.31009
gtf3c5	NM_012087		NM_012087	-1.3434
Tpx2	NM_012112		NM_012112	-1.55435
CBX5	NM_012117		NM_012117	1.40009
Clca4	NM_012128		NM_012128	1.08174
dtymk	NM_012145		NM_012145	-1.28256
FBXL6	NM_012162		NM_012162	-1.68024
fbxo11	NM_012167		NM_012167	1.44538
FBXW8	NM_012174		NM_012174	1.68902
FKBP8	NM_012181		NM_012181	1.33719
SCAP	NM_012235		NM_012235	-1.81407
ESPL1	NM_012291		NM_012291	-2.18873
G3BP2	NM_012297		NM_012297	1.3298
kin	NM_012311		NM_012311	-1.23408
LSM4	NM_012321		NM_012321	-1.013
Maff	NM_012323		NM_012323	1.23677
pef1	NM_012392		NM_012392	-1.34833
Phlda3	NM_012396		NM_012396	-1.52842
ANP32C	NM_012403		NM_012403	2.04968
ANP32D	NM_012404		NM_012404	2.99756
Setdb1	NM_012432		NM_012432	-1.25597
Snapin	NM_012437		NM_012437	-1.10625
TXN2	NM_012473		NM_012473	-1.14169
uck2	NM_012474		NM_012474	-1.15259
fhod1	NM_013241		NM_013241	-1.772
MKLN1	NM_013255		NM_013255	-1.61475
CPSF1	NM_013291		NM_013291	-2.36936
TRA2A	NM_013293		NM_013293	1.76254
ZDHHC1	NM_013304		NM_013304	1.59732
PILRB	NM_013440		NM_013440	-1.65713
Gad1	NM_013445		NM_013445	-1.40233
IKBKE	NM_014002		NM_014002	-1.18112
Dhx38	NM_014003		NM_014003	-1.43224
SPCS1	NM_014041		NM_014041	-2.22106
UNC50	NM_014044		NM_014044	-1.35904
LRP10	NM_014045		NM_014045	1.70654
FAM156A	NM_014138		NM_014138	-1.17506
SMARCAL1	NM_014140		NM_014140	-1.88225
			NM_014147	1.12114
SETD2	NM_014159		NM_014159	-1.46223
mkrn2	NM_014160		NM_014160	-1.22898
VAMP1	NM_014231		NM_014231	-1.71548
vamp2	NM_014232		NM_014232	1.79156
pfdn6	NM_014260		NM_014260	-1.22887
PUF60	NM_014281		NM_014281	-1.04832
cbx6	NM_014292		NM_014292	1.21816
EDC4	NM_014329		NM_014329	-1.27862
TNFAIP8	NM_014350		NM_014350	1.37436
REPIN1	NM_014374		NM_014374	-1.19468
RBMS3	NM_014483		NM_014483	1.32854
Golim4	NM_014498		NM_014498	1.69402
Mcat	NM_014507		NM_014507	-1.33031
APOBEC3C	NM_014508		NM_014508	1.02913
tmod3	NM_014547		NM_014547	1.33051
STRN3	NM_014574		NM_014574	1.90524
SLC39A2	NM_014579		NM_014579	1.66337
ERO1L	NM_014584		NM_014584	1.68154
Cxxc1	NM_014593		NM_014593	-1.18702
socs7	NM_014598		NM_014598	1.00556
TAX1BP3	NM_014604		NM_014604	1.05414
arhgef10	NM_014629		NM_014629	-1.07368
MICAL2	NM_014632		NM_014632	2.28781
SAFB2	NM_014649		NM_014649	-1.18101
KIAA0406	NM_014657		NM_014657	-1.00927
UBE3C	NM_014671		NM_014671	-1.42474
SAPS2	NM_014678		NM_014678	-1.16947
dock10	NM_014689		NM_014689	-1.7597
ZNF646	NM_014699		NM_014699	1.32734
USP34	NM_014709		NM_014709	1.13468
KIAA0649	NM_014811		NM_014811	-1.1104
fchsd2	NM_014824		NM_014824	1.21887
ZBTB39	NM_014830		NM_014830	-1.0841
NCAPD2	NM_014865		NM_014865	-1.33257
helz	NM_014877		NM_014877	-1.16507
GLS	NM_014905		NM_014905	-1.01058
MLXIP	NM_014938		NM_014938	2.59976
ZNF365	NM_014951		NM_014951	1.07984
EPN2	NM_014964		NM_014964	-1.4823
Pdcd11	NM_014976		NM_014976	-1.75987
Fbxo21	NM_015002		NM_015002	-1.10943
TNIK	NM_015028		NM_015028	1.08052
Gga2	NM_015044		NM_015044	1.2323
WAPAL	NM_015045		NM_015045	1.06904
Rrp1b	NM_015056		NM_015056	-1.52122
EXPH5	NM_015065		NM_015065	1.06038
smc5	NM_015110		NM_015110	1.11424
ZZEF1	NM_015113		NM_015113	-1.59841
RCOR1	NM_015156		NM_015156	1.60787
KANK1	NM_015158		NM_015158	-1.08794
Rrp12	NM_015179		NM_015179	-1.12357
VPS13A	NM_015186		NM_015186	-1.21526
KIAA0922	NM_015196		NM_015196	-1.4297
PDS5A	NM_015200		NM_015200	1.01425
Mtus2	NM_015233		NM_015233	1.09178
WWC1	NM_015238		NM_015238	-1.18647
VPS13B	NM_015243		NM_015243	1.42943
Anks1a	NM_015245		NM_015245	-1.65042
mgrn1	NM_015246		NM_015246	-1.99347
WDR7	NM_015285		NM_015285	-1.59998
VPS39	NM_015289		NM_015289	-1.30656
Esyt1	NM_015292		NM_015292	-1.35417
fem1b	NM_015322		NM_015322	2.22431
smg5	NM_015327		NM_015327	1.16967
Asxl1	NM_015338		NM_015338	-1.28655
Lars2	NM_015340		NM_015340	-1.57569
LRRC8B	NM_015350		NM_015350	1.12725
Hdac7	NM_015401		NM_015401	-1.02841
sumf2	NM_015411		NM_015411	1.41649
POLR1A	NM_015425		NM_015425	1.13951
TMEM158	NM_015444		NM_015444	-1.1083
PNKD	NM_015488		NM_015488	-1.07994
ptcd1	NM_015545		NM_015545	-1.24943
DST	NM_015548		NM_015548	-1.09931
SIPA1L1	NM_015556		NM_015556	-1.29342
POLDIP2	NM_015584		NM_015584	-1.29924
KLK13	NM_015596		NM_015596	-1.16208
C10orf137	NM_015608		NM_015608	-1.1236
c1orf144	NM_015609		NM_015609	1.47249
GAPVD1	NM_015635		NM_015635	1.11641
tes	NM_015641		NM_015641	1.95195
IFT172	NM_015662		NM_015662	-1.50604
AAAS	NM_015665		NM_015665	-1.25152
Gadd45b	NM_015675		NM_015675	-1.10425
SDCBP2	NM_015685		NM_015685	-1.08464
STK36	NM_015690		NM_015690	-1.13561
GLTSCR2	NM_015710		NM_015710	-1.58909
GLTSCR1	NM_015711		NM_015711	-2.1388
GEMIN4	NM_015721		NM_015721	-1.43198
gtf2a1	NM_015859		NM_015859	1.29292
MBTPS2	NM_015884		NM_015884	1.32368
STMN3	NM_015894		NM_015894	1.36737
Nudt13	NM_015901		NM_015901	-1.48038
NBAS	NM_015909		NM_015909	-1.06362
C2orf86	NM_015910		NM_015910	1.11138
Znf691	NM_015911		NM_015911	-1.10699
TXNDC11	NM_015914		NM_015914	-1.4735
GET4	NM_015949		NM_015949	-1.00921
FCF1	NM_015962		NM_015962	1.9118
CRLF3	NM_015986		NM_015986	-1.03479
C1orf66	NM_015997		NM_015997	-1.31413
Fahd2a	NM_016044		NM_016044	-1.1337
Fam158a	NM_016049		NM_016049	-1.18279
mrps16	NM_016065		NM_016065	1.28672
mRpS33	NM_016071		NM_016071	1.44804
bola1	NM_016074		NM_016074	-1.07917
RBM7	NM_016090		NM_016090	1.02264
telo2	NM_016111		NM_016111	-1.11532
			NM_016114	-1.01698
nsfl1c	NM_016143		NM_016143	1.36815
taok2	NM_016151		NM_016151	-1.12442
TLX2	NM_016170		NM_016170	1.26727
CERCAM	NM_016174		NM_016174	-1.31639
VPS28	NM_016208		NM_016208	-1.38104
Heca	NM_016217		NM_016217	1.19414
cyb5r2	NM_016229		NM_016229	1.01038
Gprc5b	NM_016235		NM_016235	-1.64357
SCARA3	NM_016240		NM_016240	-1.52142
Vgll1	NM_016267		NM_016267	-1.36826
Gpn3	NM_016301		NM_016301	1.12973
SEPX1	NM_016332		NM_016332	-1.00798
CENPF	NM_016343		NM_016343	-1.21331
CPA4	NM_016352		NM_016352	-1.67314
isyna1	NM_016368		NM_016368	-1.14105
c9orf114	NM_016390		NM_016390	-1.34664
C11orf73	NM_016401		NM_016401	-1.8569
GTSE1	NM_016426		NM_016426	-2.58895
Crim1	NM_016441		NM_016441	1.04387
dtl	NM_016448		NM_016448	-1.32853
PRKD2	NM_016457		NM_016457	-1.02146
tmem138	NM_016464		NM_016464	-1.03652
ankrd39	NM_016466		NM_016466	-1.5793
zc3hc1	NM_016478		NM_016478	-1.13861
TBC1D7	NM_016495		NM_016495	1.25279
TFDP3	NM_016521		NM_016521	3.51542
syt17	NM_016524		NM_016524	2.16291
KLF3	NM_016531		NM_016531	2.0883
Cd320	NM_016579		NM_016579	-1.18482
C3orf1	NM_016589		NM_016589	-1.00585
Slc25a37	NM_016612		NM_016612	1.54532
RALY	NM_016732		NM_016732	1.25714
VAMP1	NM_016830		NM_016830	-1.00644
RBMS1	NM_016836		NM_016836	1.58107
			NM_016839	1.42504
			NM_016947	-2.16869
			NM_017492	2.00691
			NM_017495	-1.00734
NKRF	NM_017544		NM_017544	-1.16032
FOXRED1	NM_017547		NM_017547	-1.11849
STAB2	NM_017564		NM_017564	1.4414
nagK	NM_017567		NM_017567	-1.81034
ZRANB1	NM_017580		NM_017580	1.06212
Ube2q1	NM_017582		NM_017582	1.06483
VEZT	NM_017599		NM_017599	-1.00986
CDKN2AIP	NM_017632		NM_017632	-1.04373
ZNF562	NM_017656		NM_017656	1.66881
GDAP2	NM_017686		NM_017686	1.23724
MFSD6	NM_017694		NM_017694	-1.01241
cc2d1a	NM_017721		NM_017721	1.02818
C9orf167	NM_017723		NM_017723	-1.9883
lrrfip2	NM_017724		NM_017724	1.04448
UHRF1BP1	NM_017754		NM_017754	2.45787
INO80D	NM_017759		NM_017759	3.2268
cdkal1	NM_017774		NM_017774	1.31815
ZNF673	NM_017776		NM_017776	-1.52504
mks1	NM_017777		NM_017777	-1.40638
GOLSYN	NM_017786		NM_017786	-1.19633
ZNF434	NM_017810		NM_017810	-2.54057
C1orf56	NM_017860		NM_017860	1.22809
ZNF692	NM_017865		NM_017865	-1.50732
Asb6	NM_017873		NM_017873	-1.67066
HCFC1R1	NM_017885		NM_017885	-1.09856
DDX27	NM_017895		NM_017895	-1.20382
AURKAIP1	NM_017900		NM_017900	-1.29973
Tpcn1	NM_017901		NM_017901	1.56178
Hif1an	NM_017902		NM_017902	1.41192
PIH1D1	NM_017916		NM_017916	-1.21103
URGCP	NM_017920		NM_017920	-1.32567
prpf39	NM_017922		NM_017922	1.12158
			NM_017939	1.84078
Ptcd3	NM_017952		NM_017952	-1.06933
SLC30A6	NM_017964		NM_017964	1.08531
atg16l1	NM_017974		NM_017974	-1.51715
ANKHD1	NM_017978		NM_017978	1.32179
YEATS2	NM_018023		NM_018023	-1.08839
VAC14	NM_018052		NM_018052	-1.59364
Hells	NM_018063		NM_018063	1.31485
CCDC94	NM_018074		NM_018074	1.04263
Ano10	NM_018075		NM_018075	-1.27969
Polr3e	NM_018119		NM_018119	-1.14522
mrps10	NM_018141		NM_018141	-1.14384
LINS1	NM_018148		NM_018148	-1.10866
c11orf57	NM_018195		NM_018195	1.20017
TMLHE	NM_018196		NM_018196	2.16303
PANK4	NM_018216		NM_018216	-1.13991
usp40	NM_018218		NM_018218	-1.14912
SMU1	NM_018225		NM_018225	1.36137
KIRREL	NM_018240		NM_018240	1.39014
CDK5RAP2	NM_018249		NM_018249	-1.53973
IFT122	NM_018262		NM_018262	-1.07305
VPS53	NM_018289		NM_018289	2.6606
CWF19L1	NM_018294		NM_018294	1.37613
BRF2	NM_018310		NM_018310	-1.15365
Uevld	NM_018314		NM_018314	1.25348
SPTLC3	NM_018327		NM_018327	1.36086
Znf839	NM_018335		NM_018335	-1.48477
C5orf22	NM_018356		NM_018356	1.43661
STRBP	NM_018387		NM_018387	-1.20457
Hjurp	NM_018410		NM_018410	-1.65614
BDP1	NM_018429		NM_018429	2.51551
impact	NM_018439		NM_018439	1.0717
Eapp	NM_018453		NM_018453	-1.07815
EAF2	NM_018456		NM_018456	1.21133
Use1	NM_018467		NM_018467	-1.70424
ASH1L	NM_018489		NM_018489	2.45644
NRP2	NM_018534		NM_018534	1.2035
			NM_018560	1.07735
Vps33B	NM_018668		NM_018668	-1.12927
BIN3	NM_018688		NM_018688	-1.4933
fbxo11	NM_018693		NM_018693	1.5244
LANCL2	NM_018697		NM_018697	-1.28936
RCC2	NM_018715		NM_018715	-1.08708
baiap2l1	NM_018842		NM_018842	-1.00979
NANS	NM_018946		NM_018946	-1.28433
SH3BP1	NM_018957		NM_018957	1.2517
MIOS	NM_019005		NM_019005	-1.06304
FAM64A	NM_019013		NM_019013	-2.6718
CHPF2	NM_019015		NM_019015	-1.1818
C11orf71	NM_019021		NM_019021	1.26956
prmt7	NM_019023		NM_019023	-2.12123
cpvl	NM_019029		NM_019029	-1.2244
Exosc4	NM_019037		NM_019037	-1.44981
VSIG10	NM_019086		NM_019086	1.23605
paf1	NM_019088		NM_019088	1.02763
c19orf61	NM_019108		NM_019108	1.65941
ZKSCAN4	NM_019110		NM_019110	-1.01914
HLA-DRA	NM_019111		NM_019111	3.2956
GSK3A	NM_019884		NM_019884	1.02784
SLC2A4RG	NM_020062		NM_020062	-1.23724
ZC3HAV1	NM_020119		NM_020119	1.29986
SPHK2	NM_020126		NM_020126	-1.24701
LXN	NM_020169		NM_020169	-1.81218
ncln	NM_020170		NM_020170	-1.31351
Cnnm4	NM_020184		NM_020184	-1.43196
SEMA4B	NM_020210		NM_020210	-1.85677
FAM20C	NM_020223		NM_020223	1.09989
INCENP	NM_020238		NM_020238	1.98481
			NM_020325	-1.70324
ANKRD2	NM_020349		NM_020349	-2.5311
ENTPD7	NM_020354		NM_020354	1.33184
PCNP	NM_020357		NM_020357	1.03328
c12orf4	NM_020374		NM_020374	-1.36077
Lpar5	NM_020400		NM_020400	-1.03705
MRPL47	NM_020409		NM_020409	1.00064
ATP13A1	NM_020410		NM_020410	-1.07041
DOLPP1	NM_020438		NM_020438	-1.01368
Vars2	NM_020442		NM_020442	-1.01432
ATP8B2	NM_020452		NM_020452	-1.31817
ATP10D	NM_020453		NM_020453	-1.00625
Thap11	NM_020457		NM_020457	-1.34626
TTC7A	NM_020458		NM_020458	1.18937
Mif4gd	NM_020679		NM_020679	-1.14344
			NM_020684	-1.7392
Gatad2b	NM_020699		NM_020699	1.14548
UBR4	NM_020765		NM_020765	-1.05768
TBC1D14	NM_020773		NM_020773	-1.03524
IGSF9	NM_020789		NM_020789	-1.05747
Taok1	NM_020791		NM_020791	1.38041
KIAA1432	NM_020829		NM_020829	1.39446
pitpnm2	NM_020845		NM_020845	-1.19437
RANBP10	NM_020850		NM_020850	-1.22102
Zfat	NM_020863		NM_020863	-1.2263
kiaa1524	NM_020890		NM_020890	-1.0591
FANCM	NM_020937		NM_020937	-1.21854
CWC22	NM_020943		NM_020943	-2.12059
			NM_020965	1.14808
HIST1H2BD	NM_021063		NM_021063	1.38429
HIST2H3A	NM_021065		NM_021065	1.10124
Gins1	NM_021067		NM_021067	2.58916
PMAIP1	NM_021127		NM_021127	1.26837
PPP3CB	NM_021132		NM_021132	-1.00763
Bat5	NM_021160		NM_021160	-1.00353
GRHL3	NM_021180		NM_021180	-1.17198
C6orf47	NM_021184		NM_021184	1.16093
SIVA1	NM_021709		NM_021709	-1.17803
Fads3	NM_021727		NM_021727	-1.60521
AVPI1	NM_021732		NM_021732	-1.04132
ELK4	NM_021795		NM_021795	1.73469
SIGIRR	NM_021805		NM_021805	-1.23463
FAM3A	NM_021806		NM_021806	1.67422
agbl5	NM_021831		NM_021831	-1.35194
SPCS3	NM_021928		NM_021928	2.30034
DHX35	NM_021931		NM_021931	-1.49955
Gbgt1	NM_021996		NM_021996	1.02099
Klk14	NM_022046		NM_022046	1.30272
RNF123	NM_022064		NM_022064	-1.21188
GPATCH3	NM_022078		NM_022078	1.12874
ZNF335	NM_022095		NM_022095	-1.09517
PCIF1	NM_022104		NM_022104	-1.01892
			NM_022109	1.81826
clspn	NM_022111		NM_022111	1.20705
TSPYL2	NM_022117		NM_022117	1.20268
C11orf24	NM_022338		NM_022338	1.00324
dnajc1	NM_022365		NM_022365	-1.27005
Sema4a	NM_022367		NM_022367	-1.25927
MLST8	NM_022372		NM_022372	1.54103
herpud2	NM_022373		NM_022373	1.42679
NDRG3	NM_022477		NM_022477	1.18004
HLA-DRB3	NM_022555		NM_022555	2.60187
PNKD	NM_022572		NM_022572	-1.30904
snrnp35	NM_022717		NM_022717	-1.39312
TRMT2A	NM_022727		NM_022727	-1.3692
COPS7B	NM_022730		NM_022730	-1.8534
Nucks1	NM_022731		NM_022731	1.26426
LPPR2	NM_022737		NM_022737	1.35536
C16orf58	NM_022744		NM_022744	-2.32599
znf574	NM_022752		NM_022752	-1.35247
MTHFSD	NM_022764		NM_022764	-1.14385
crtc3	NM_022769		NM_022769	2.50865
CDC25C	NM_022809		NM_022809	-1.13956
MAP1LC3B	NM_022818		NM_022818	-1.00249
tut1	NM_022830		NM_022830	-2.22454
Lpin3	NM_022896		NM_022896	-1.26523
Slc26a6	NM_022911		NM_022911	-1.75592
			NM_022976	1.17814
KRI1	NM_023008		NM_023008	-1.38516
zswim4	NM_023072		NM_023072	1.13028
BRD9	NM_023924		NM_023924	-1.08428
MRPS34	NM_023936		NM_023936	-1.48253
Mrpl34	NM_023937		NM_023937	-1.40319
L1cam	NM_024003		NM_024003	-1.8574
C17orf53	NM_024032		NM_024032	-1.10906
MIS12	NM_024039		NM_024039	1.05443
Dbndd1	NM_024043		NM_024043	1.49448
DDA1	NM_024050		NM_024050	-1.33822
ERI3	NM_024066		NM_024066	1.05865
ZFYVE21	NM_024071		NM_024071	-1.23845
Mett10d	NM_024086		NM_024086	1.26839
C2orf49	NM_024093		NM_024093	-1.25284
CHAC1	NM_024111		NM_024111	2.68592
DHRS11	NM_024308		NM_024308	-1.17689
TNIP2	NM_024309		NM_024309	-1.16818
leng1	NM_024316		NM_024316	-1.38591
rbm42	NM_024321		NM_024321	-1.07296
ZNF343	NM_024325		NM_024325	-1.03709
NDUFS7	NM_024407		NM_024407	-1.0776
Notch2	NM_024408		NM_024408	-2.23442
c16orf53	NM_024516		NM_024516	-1.10629
fam65a	NM_024519		NM_024519	-1.09281
c2orf47	NM_024520		NM_024520	-1.4787
CHPF	NM_024536		NM_024536	2.29414
FBXL6	NM_024555		NM_024555	-1.55915
ARMC7	NM_024585		NM_024585	-2.03252
PANK3	NM_024594		NM_024594	1.6414
NLRX1	NM_024618		NM_024618	-1.26345
ZC3HAV1	NM_024625		NM_024625	1.37324
C22orf29	NM_024627		NM_024627	-1.72951
QTRTD1	NM_024638		NM_024638	-1.72112
IPO4	NM_024658		NM_024658	-1.38728
Ccdc51	NM_024661		NM_024661	-1.42982
GRTP1	NM_024719		NM_024719	1.22413
MYH14	NM_024729		NM_024729	1.23443
NIPAL2	NM_024759		NM_024759	1.31635
CBLL1	NM_024814		NM_024814	1.12668
THSD4	NM_024817		NM_024817	1.08119
Dcakd	NM_024819		NM_024819	1.48917
dennd1a	NM_024820		NM_024820	1.29236
lpcat1	NM_024830		NM_024830	-1.00171
NUP85	NM_024844		NM_024844	-1.17725
TMC7	NM_024847		NM_024847	1.06352
actr5	NM_024855		NM_024855	-1.37032
C2orf54	NM_024861		NM_024861	-1.58284
KIAA0319L	NM_024874		NM_024874	-1.76658
TMEM90B	NM_024893		NM_024893	-1.69207
PAQR6	NM_024897		NM_024897	-1.31157
GRHL2	NM_024915		NM_024915	1.58175
Rmi1	NM_024945		NM_024945	1.13092
PHC3	NM_024947		NM_024947	1.17574
Fam128b	NM_025029		NM_025029	-1.14308
PIF1	NM_025049		NM_025049	-3.55362
Lrrc8e	NM_025061		NM_025061	-1.24951
pqlc1	NM_025078		NM_025078	-1.22535
			NM_025084	2.59332
CEP290	NM_025114		NM_025114	-1.26198
OPA3	NM_025136		NM_025136	1.38357
ACSF2	NM_025149		NM_025149	-1.10954
rufy1	NM_025158		NM_025158	-1.09804
ubxn6	NM_025241		NM_025241	1.2912
			NM_025252	1.56835
UPK3B	NM_030570		NM_030570	-1.42723
KLHL15	NM_030624		NM_030624	1.9551
Ints5	NM_030628		NM_030628	-2.06372
KIAA1715	NM_030650		NM_030650	1.29135
DDX11	NM_030653		NM_030653	-1.10038
Map2k2	NM_030662		NM_030662	1.13041
SAA2	NM_030754		NM_030754	1.66907
S1PR5	NM_030760		NM_030760	-1.04584
Akna	NM_030767		NM_030767	-1.27725
WBSCR16	NM_030798		NM_030798	-1.40734
lbh	NM_030915		NM_030915	-1.23835
pvrl4	NM_030916		NM_030916	1.26727
FAM83D	NM_030919		NM_030919	-1.36697
UNC93B6	NM_030930		NM_030930	1.32076
LOC81691	NM_030941		NM_030941	-1.10185
NUAK2	NM_030952		NM_030952	-1.02649
ARPC5L	NM_030978		NM_030978	-1.33311
HDHD3	NM_031219		NM_031219	-1.21162
Tmem93	NM_031298		NM_031298	-1.23733
Cdca3	NM_031299		NM_031299	-1.83671
fam110a	NM_031424		NM_031424	-1.22298
AMMECR1L	NM_031445		NM_031445	-1.21739
Trpt1	NM_031472		NM_031472	-1.02683
atg10	NM_031482		NM_031482	1.26843
L3mbtl2	NM_031488		NM_031488	-1.34497
C1QTNF6	NM_031910		NM_031910	-1.04597
KLF16	NM_031918		NM_031918	2.00051
ATAD3B	NM_031921		NM_031921	-1.2108
SNX25	NM_031953		NM_031953	-1.16442
mrps24	NM_032014		NM_032014	-1.17826
rnf26	NM_032015		NM_032015	-1.37903
Slc4a11	NM_032034		NM_032034	-2.9903
IFI27L2	NM_032036		NM_032036	-1.21185
PCDHGB4	NM_032098		NM_032098	1.05384
PCDHGB5	NM_032099		NM_032099	2.58968
PPP1R12B	NM_032103		NM_032103	2.02158
PPP1R12B	NM_032104		NM_032104	1.61419
Fam160a2	NM_032127		NM_032127	-1.86391
ATRIP	NM_032166		NM_032166	-1.28388
TBC1D3C	NM_032258		NM_032258	-1.97922
RGPD6	NM_032260		NM_032260	3.3291
TRAF7	NM_032271		NM_032271	-1.00928
ZDHHC18	NM_032283		NM_032283	1.04098
C9orf89	NM_032310		NM_032310	-1.53289
			NM_032318	1.36776
Eif1ad	NM_032325		NM_032325	1.93625
PHF6	NM_032335		NM_032335	2.75969
c17orf37	NM_032339		NM_032339	-1.15918
Ddi2	NM_032341		NM_032341	2.55573
DNAJC14	NM_032364		NM_032364	1.13712
CARD11	NM_032415		NM_032415	-1.48278
MAML2	NM_032427		NM_032427	1.20029
mRpL41	NM_032477		NM_032477	-1.51147
zgpat	NM_032527		NM_032527	-1.09528
smek1	NM_032560		NM_032560	1.0584
LOXL3	NM_032603		NM_032603	-1.4786
Skp2	NM_032637		NM_032637	1.12914
GATA2	NM_032638		NM_032638	-1.46613
Mpv17l2	NM_032683		NM_032683	-1.54776
phf5a	NM_032758		NM_032758	1.01156
orai1	NM_032790		NM_032790	1.35045
Zdhhc12	NM_032799		NM_032799	-1.05163
C1orf198	NM_032800		NM_032800	1.02671
Jam3	NM_032801		NM_032801	-1.43464
FBXO18	NM_032807		NM_032807	-1.34805
FIBCD1	NM_032843		NM_032843	1.13234
WDR73	NM_032856		NM_032856	-1.47112
SYTL1	NM_032872		NM_032872	-1.0712
Fbxl20	NM_032875		NM_032875	1.49144
LSM10	NM_032881		NM_032881	-1.1386
Rab11fip4	NM_032932		NM_032932	-1.32689
RECQL	NM_032941		NM_032941	1.5096
Nlrp1	NM_033004		NM_033004	-1.2369
STON2	NM_033104		NM_033104	1.45888
nek9	NM_033116		NM_033116	1.06916
PIGS	NM_033198		NM_033198	-1.2124
Trim14	NM_033219		NM_033219	1.57668
PML	NM_033239		NM_033239	-1.12045
PML	NM_033240		NM_033240	-1.00233
			NM_033245	-1.10465
PML	NM_033246		NM_033246	1.53212
PML	NM_033247		NM_033247	1.53658
PML	NM_033249		NM_033249	1.29927
CASP1	NM_033294		NM_033294	1.15857
CASP1	NM_033295		NM_033295	1.51671
mfi2	NM_033316		NM_033316	-1.2969
ATG16L2	NM_033388		NM_033388	-1.11025
c19orf6	NM_033420		NM_033420	2.88462
			NM_033501	-1.0383
C19orf33	NM_033520		NM_033520	-1.20861
INTS4	NM_033547		NM_033547	-1.38254
Col4a6	NM_033641		NM_033641	-1.44349
Pglyrp3	NM_052891		NM_052891	1.78199
DNTTIP1	NM_052951		NM_052951	-1.37273
			NM_053000	-1.03948
OSR2	NM_053001		NM_053001	-1.65506
MOB2	NM_053005		NM_053005	1.12008
RBM33	NM_053043		NM_053043	2.01915
MRPL53	NM_053050		NM_053050	-1.81611
TADA1	NM_053053		NM_053053	1.10151
Artn	NM_057090		NM_057090	-1.35328
Artn	NM_057160		NM_057160	-1.68702
PI4KA	NM_058004		NM_058004	-1.25398
WNT7B	NM_058238		NM_058238	1.03473
brd4	NM_058243		NM_058243	1.71582
bccip	NM_078469		NM_078469	-1.63823
			NM_079836	1.78728
BRI3BP	NM_080626		NM_080626	-1.05818
C20orf117	NM_080627		NM_080627	1.88592
Tmem41a	NM_080652		NM_080652	-1.13847
			NM_080733	-1.4016
			NM_080734	-1.16146
ROMO1	NM_080748		NM_080748	-1.52363
			NM_080926	1.40655
			NM_130793	-1.08874
MOBKL2A	NM_130807		NM_130807	-1.08866
PPIL3	NM_131916		NM_131916	1.38258
amot	NM_133265		NM_133265	-1.01801
DEDD2	NM_133328		NM_133328	-1.14033
ttc14	NM_133462		NM_133462	-1.05812
NEK7	NM_133494		NM_133494	2.5285
syn1	NM_133499		NM_133499	-1.80607
			NM_133627	-1.09672
Slc26a6	NM_134426		NM_134426	-1.02832
dtx3l	NM_138287		NM_138287	1.72703
Pcsk6	NM_138325		NM_138325	2.11026
C19orf52	NM_138358		NM_138358	-1.62173
shkbp1	NM_138392		NM_138392	1.02066
REEP6	NM_138393		NM_138393	1.6019
hnrpll	NM_138394		NM_138394	-1.14728
NOM1	NM_138400		NM_138400	1.15297
Kti12	NM_138417		NM_138417	-1.16237
c8orf40	NM_138436		NM_138436	-1.26666
Nrg4	NM_138573		NM_138573	1.01109
			NM_138614	2.707
Triobp	NM_138632		NM_138632	-1.21515
DAB2IP	NM_138709		NM_138709	2.59099
HIST1H2BD	NM_138720		NM_138720	1.30044
BAX	NM_138764		NM_138764	-1.01333
RHOT2	NM_138769		NM_138769	-1.76042
SLC25A46	NM_138773		NM_138773	1.26176
c19orf22	NM_138774		NM_138774	1.74091
WDR85	NM_138778		NM_138778	-1.21264
ZFAND2B	NM_138802		NM_138802	-1.11706
HIGD2A	NM_138820		NM_138820	-1.257
			NM_138998	-1.42795
sppl3	NM_139015		NM_139015	-1.25591
smarcc2	NM_139067		NM_139067	1.36121
Alkbh3	NM_139178		NM_139178	-1.24019
YME1L1	NM_139312		NM_139312	1.03444
ATRN	NM_139321		NM_139321	1.07034
tbc1d20	NM_144628		NM_144628	1.10182
			NM_144678	1.56132
C1orf58	NM_144695		NM_144695	2.58199
ccdc12	NM_144716		NM_144716	-1.70747
zmat2	NM_144723		NM_144723	1.27181
MPZL2	NM_144765		NM_144765	1.01594
Smcr8	NM_144775		NM_144775	1.69027
Klk11	NM_144947		NM_144947	1.10823
C7orf47	NM_145030		NM_145030	-1.10811
			NM_145161	1.01191
sdr42e1	NM_145168		NM_145168	1.57533
MRPL30	NM_145212		NM_145212	1.93415
WDR90	NM_145294		NM_145294	-1.94427
APOBEC3F	NM_145298		NM_145298	1.62276
OSTCL	NM_145303		NM_145303	1.14476
SCGB1C1	NM_145651		NM_145651	1.56433
WFDC5	NM_145652		NM_145652	1.35687
dbf4b	NM_145663		NM_145663	-1.14371
SSBP3	NM_145716		NM_145716	1.07195
LOC100131851	NM_145716		NM_147131	-1.49908
snx15	NM_147777		NM_147777	-1.53317
ATXN2L	NM_148414		NM_148414	-1.17832
GJD3	NM_152219		NM_152219	1.07984
c15orf42	NM_152259		NM_152259	-1.07284
TPM3	NM_152263		NM_152263	3.38283
C12orf65	NM_152269		NM_152269	-1.2763
ZNF276	NM_152287		NM_152287	-1.50156
ncaph2	NM_152299		NM_152299	-1.4034
C12orf54	NM_152319		NM_152319	1.0749
ANKRD13B	NM_152345		NM_152345	2.29213
c18orf19	NM_152352		NM_152352	-1.07715
C1orf172	NM_152365		NM_152365	-1.18969
AHSA2	NM_152392		NM_152392	-1.01491
C5orf24	NM_152409		NM_152409	1.51738
C1orf74	NM_152485		NM_152485	1.20763
WDR65	NM_152498		NM_152498	1.53666
ccdc24	NM_152499		NM_152499	1.38365
SNRNP48	NM_152551		NM_152551	-1.67341
Rnf217	NM_152553		NM_152553	1.11725
Znf746	NM_152557		NM_152557	-1.80017
Cdca2	NM_152562		NM_152562	-1.04518
Rasef	NM_152573		NM_152573	1.20283
Mier3	NM_152622		NM_152622	1.20979
FAM24B	NM_152644		NM_152644	-1.12464
ralgps2	NM_152663		NM_152663	2.18155
Pikfyve	NM_152671		NM_152671	2.03051
hipk1	NM_152696		NM_152696	3.18137
Senp5	NM_152699		NM_152699	1.14093
stt3a	NM_152713		NM_152713	1.47707
Zbtb9	NM_152735		NM_152735	-1.15236
Atxn7l1	NM_152749		NM_152749	1.0898
YTHDF3	NM_152758		NM_152758	-1.20211
TCTEX1D2	NM_152773		NM_152773	-1.13297
			NM_152776	1.18276
FAM89B	NM_152832		NM_152832	-1.0326
IGLL1	NM_152855		NM_152855	-1.16547
MAGI3	NM_152900		NM_152900	1.32914
NEDD1	NM_152905		NM_152905	1.39831
DGKH	NM_152910		NM_152910	1.62053
C16orf55	NM_153025		NM_153025	1.42782
ZNF75A	NM_153028		NM_153028	-1.20228
CEP120	NM_153223		NM_153223	1.10913
Zdhhc20	NM_153251		NM_153251	2.70283
MAMDC2	NM_153267		NM_153267	-1.26384
Hyal1	NM_153282		NM_153282	-1.24019
			NM_153284	-1.26835
			NM_153286	-1.17687
ORAOV1	NM_153451		NM_153451	-1.38793
COG7	NM_153603		NM_153603	-1.41419
CRYBG3	NM_153605		NM_153605	1.04688
CYBASC3	NM_153611		NM_153611	-1.50599
fam43a	NM_153690		NM_153690	1.52646
TAF1L	NM_153809		NM_153809	1.25748
Pycr1	NM_153824		NM_153824	1.12972
SIAE	NM_170601		NM_170601	-1.07427
			NM_170705	-1.52745
KCNMB3	NM_171829		NM_171829	2.32654
Camkk1	NM_172207		NM_172207	2.3025
Tapbp	NM_172209		NM_172209	1.96487
camkk2	NM_172214		NM_172214	1.05168
MMAA	NM_172250		NM_172250	1.13342
ELF1	NM_172373		NM_172373	1.21842
Mcat	NM_173467		NM_173467	-1.38233
C19orf21	NM_173481		NM_173481	-1.28738
Tmem171	NM_173490		NM_173490	-1.20091
PLBD2	NM_173542		NM_173542	1.15918
Rpusd3	NM_173659		NM_173659	-1.52547
PDZD8	NM_173791		NM_173791	1.6036
MPV17L	NM_173803		NM_173803	2.08291
ZFP41	NM_173832		NM_173832	-1.01825
YIPF6	NM_173834		NM_173834	1.03552
KRTCAP3	NM_173853		NM_173853	-1.34206
PMS2L5	NM_174930		NM_174930	1.14925
pcsk9	NM_174936		NM_174936	-2.38202
frmd3	NM_174938		NM_174938	2.06338
PILRB	NM_175047		NM_175047	-1.14522
P2rx5	NM_175080		NM_175080	-1.3681
SMOX	NM_175841		NM_175841	1.25838
PAN3	NM_175854		NM_175854	1.18224
			NM_176800	1.13036
			NM_176826	1.76807
MT1M	NM_176870		NM_176870	1.05778
H2afj	NM_177925		NM_177925	-1.56099
TUBB8	NM_177987		NM_177987	1.1147
SLC35B2	NM_178148		NM_178148	-1.2054
Atpif1	NM_178191		NM_178191	-1.0936
Iqgap3	NM_178229		NM_178229	1.49757
PILRB	NM_178238		NM_178238	-1.7367
LCE4A	NM_178356		NM_178356	2.26129
C9orf140	NM_178448		NM_178448	-1.63977
C17orf55	NM_178519		NM_178519	1.72916
RTN4RL1	NM_178568		NM_178568	-2.19505
ARL5B	NM_178815		NM_178815	1.33867
CMTM4	NM_178818		NM_178818	-1.09125
stt3b	NM_178862		NM_178862	1.01976
Kctd13	NM_178863		NM_178863	1.03429
CMTM8	NM_178868		NM_178868	-1.91969
id1	NM_181353		NM_181353	-1.473
			NM_181431	1.06218
			NM_181522	1.66805
BAGE5	NM_181704		NM_181704	2.78932
BCDIN3D	NM_181708		NM_181708	-1.15638
			NM_181740	-1.5198
ORC5L	NM_181747		NM_181747	-1.05215
UBE2C	NM_181799		NM_181799	-1.67015
UBE2C	NM_181801		NM_181801	-1.5135
AASDH	NM_181806		NM_181806	-1.04657
BAGE3	NM_182481		NM_182481	2.4161
BAGE3	NM_182484		NM_182484	2.67395
USP12	NM_182488		NM_182488	1.16636
MTERFD2	NM_182501		NM_182501	-2.32623
C1orf210	NM_182517		NM_182517	1.64925
WDR27	NM_182552		NM_182552	-1.25841
SKA2	NM_182620		NM_182620	1.84164
WDR53	NM_182627		NM_182627	1.33551
Hps1	NM_182639		NM_182639	-1.15342
Ctdsp1	NM_182642		NM_182642	1.48767
rassf5	NM_182663		NM_182663	1.67344
rassf5	NM_182664		NM_182664	1.42869
Macc1	NM_182762		NM_182762	1.75803
SCARA3	NM_182826		NM_182826	1.40942
HEATR3	NM_182922		NM_182922	1.42642
SHC1	NM_183001		NM_183001	1.37764
NBPF14	NM_183372		NM_183372	1.14498
C6orf145	NM_183373		NM_183373	1.3039
DST	NM_183380		NM_183380	-1.40263
CREB3L2	NM_194071		NM_194071	-1.0086
Hnrnpa3	NM_194247		NM_194247	1.10582
Ttll11	NM_194252		NM_194252	-1.02505
			NM_194428	-1.1169
PHLPP1	NM_194449		NM_194449	-1.37715
Naif1	NM_197956		NM_197956	-1.61208
c7orf55	NM_197964		NM_197964	-1.48528
PDLIM2	NM_198042		NM_198042	-1.3501
ZDHHC16	NM_198044		NM_198044	-1.23758
pop5	NM_198202		NM_198202	-1.03428
SLC37A2	NM_198277		NM_198277	1.24927
			NM_198331	1.70306
PAQR6	NM_198406		NM_198406	-1.52797
EMB	NM_198449		NM_198449	1.59706
APOOL	NM_198450		NM_198450	1.37607
ZNF600	NM_198457		NM_198457	1.36511
C3orf67	NM_198463		NM_198463	-1.2005
ZNF642	NM_198494		NM_198494	-1.24472
Galntl4	NM_198516		NM_198516	-1.11426
SLC27A1	NM_198580		NM_198580	-1.24891
RAB15	NM_198686		NM_198686	-1.24821
			NM_198857	1.48004
FIBP	NM_198897		NM_198897	-1.3116
NAPEPLD	NM_198990		NM_198990	1.10193
C9orf169	NM_199001		NM_199001	-1.62567
SAA1	NM_199161		NM_199161	1.6739
BGLAP	NM_199173		NM_199173	1.16719
C6orf108	NM_199184		NM_199184	-1.73675
			NM_199283	-1.09213
NACA2	NM_199290		NM_199290	3.23169
Cldn8	NM_199328		NM_199328	1.96521
homer2	NM_199330		NM_199330	-1.13779
homer2	NM_199331		NM_199331	-1.08827
SFT2D2	NM_199344		NM_199344	1.86282
WWP2	NM_199423		NM_199423	-1.33193
			NM_201268	-1.05569
egfr	NM_201282		NM_201282	1.43294
egfr	NM_201283		NM_201283	2.81877
Ercc1	NM_202001		NM_202001	-1.63717
pvrl1	NM_203285		NM_203285	1.58098
pou5f1	NM_203289		NM_203289	1.14629
E2F7	NM_203394		NM_203394	-1.04306
C17orf81	NM_203413		NM_203413	-1.44127
			NM_203426	1.24436
AFTPH	NM_203437		NM_203437	-1.44768
NOTCH2NL	NM_203458		NM_203458	1.33664
MRFAP1L1	NM_203462		NM_203462	-1.10706
			NM_203477	1.05405
NFIC	NM_205843		NM_205843	1.13505
MRAP	NM_206898		NM_206898	-2.17128
			NM_206911	-1.1437
cnot1	NM_206999		NM_206999	1.04819
Tceb2	NM_207013		NM_207013	-1.15669
ENSA	NM_207042		NM_207042	1.15403
ENSA	NM_207045		NM_207045	1.00675
USF2	NM_207291		NM_207291	1.25302
NIPAL1	NM_207330		NM_207330	1.36716
C2orf55	NM_207362		NM_207362	-1.24644
C10orf99	NM_207373		NM_207373	1.17861
PRKACB	NM_207578		NM_207578	1.35378
zmynd11	NM_212479		NM_212479	2.07648
tpm2	NM_213674		NM_213674	1.68683
			XM_051081	1.06302
			XM_060417	2.46554
			XM_060535	1.6484
LOC128322	XM_060943		XM_060943	1.74572
LOC120364	XM_062025		XM_062025	2.92914
LOC342541	XM_292596		XM_065899	1.52307
			XM_068430	2.38973
			XM_069842	2.94039
			XM_070233	2.10697
			XM_084845	3.42068
			XM_085634	-1.00584
			XM_087225	-1.00876
			XM_115897	1.95124
			XM_116396	2.30469
			XM_166227	1.43934
			XM_166966	1.79295
			XM_208234	2.81866
			XM_209227	1.58181
			XM_290401	2.26405
			XM_290777	-1.27275
			XM_291262	-2.00465
			XM_292109	2.47836
			XM_292596	1.43171
LOC643997	XM_292963		XM_292963	2.6379
			XM_292982	3.00604
LOC344382	XM_293026		XM_293026	2.39825
			XM_293412	1.80482
			XM_293570	2.79685
			XM_294802	1.13293
			XM_370611	1.08009
			XM_370728	1.03022
			XM_370865	1.38806
			XM_370878	1.19338
			XM_371151	1.15871
			XM_371160	1.87276
			XM_371302	1.77328
			XM_371304	1.20115
			XM_371715	1.71849
			XM_372048	1.59149
			XM_372452	2.22316
LOC390956	XM_372741		XM_372741	2.58286
			XM_372926	1.63561
			XM_373027	1.24287
			XM_373252	1.66676
LOC388572	XM_373814		XM_373814	1.70613
			XM_373914	-1.12329
			XM_374987	1.02488
			XM_375543	1.16032
			XM_376278	1.35908
			XM_376576	1.88565
			XM_376783	1.20944
			XM_376787	1.14199
			XM_376902	2.65138
			XM_376905	1.65386
			XM_377230	1.37299
			XM_377500	1.50336
			XM_377521	1.75879
			XM_377527	1.76563
			XM_377934	2.55901
			XM_378080	1.0318
			XM_378848	-1.51339
			XM_495878	-1.33855
			XM_495886	1.57368
			XM_496129	1.65965
			XM_496150	2.78982
			XM_496177	2.14791
			XM_496202	3.04086
			XM_496319	3.98776
			XM_496362	1.52834
			XM_496363	2.18795
			XM_496379	2.14677
			XM_496644	-1.36341
			XM_496721	3.04085
			XM_496743	1.79151
			XM_496905	1.93565
			XM_497021	1.91057
			XM_497072	2.02948
			XM_497141	1.1084
			XM_497556	1.45783
			XM_497657	1.29221
			XM_497781	1.38079
			XM_497788	2.75186
			XM_497859	1.3343
			XM_497892	1.70032
			XM_497898	1.62909
			XM_497945	1.47043
			XM_498088	1.73696
			XM_498195	1.03581
			XM_498307	2.24561
			XM_499334	3.12553
			XM_499338	1.90417
			XM_925777	1.19842
			XM_925801	-1.89849
			XM_925823	1.69749
			XM_925989	1.53903
			XM_926021	1.33413
			XM_926024	1.737
			XM_926025	1.64811
			XM_926130	1.01163
			XM_926131	-1.06332
			XM_926231	2.31601
			XM_926257	2.40117
			XM_926317	-1.04738
			XM_926336	1.44728
			XM_926404	2.30029
			XM_926415	1.15408
			XM_926441	1.53335
			XM_926464	1.79794
			XM_926478	2.67923
			XM_926511	1.22554
			XM_926575	-3.45763
			XM_926587	3.14656
			XM_926644	2.36508
			XM_926684	1.64385
			XM_926690	1.56779
			XM_926697	1.38459
			XM_926703	1.7014
			XM_926804	1.41764
			XM_926809	1.1533
			XM_926817	1.37807
			XM_926829	2.59942
			XM_926832	2.34157
LOC643534	XM_926844		XM_926844	2.50037
			XM_926936	1.60953
			XM_926946	1.35595
			XM_926984	1.00777
			XM_926996	1.12105
			XM_927019	2.0268
			XM_927026	-1.69851
			XM_927104	1.26558
			XM_927140	2.20472
			XM_927165	1.69742
			XM_927171	3.54025
			XM_927179	1.83651
			XM_927199	1.41683
			XM_927207	1.83475
			XM_927253	1.1802
			XM_927323	-1.5986
			XM_927359	-1.04227
			XM_927426	1.97799
			XM_927477	2.21803
			XM_927502	1.75286
			XM_927577	1.07913
			XM_927740	1.7981
			XM_927776	1.06691
			XM_927822	1.0375
			XM_927832	1.15605
			XM_927914	3.03389
			XM_927921	3.01119
			XM_927923	1.82396
			XM_927952	1.50767
			XM_927957	-1.09624
			XM_927967	1.44253
			XM_927973	1.2454
			XM_927980	2.06176
			XM_928041	1.68951
			XM_928051	1.50166
			XM_928068	2.38658
			XM_928077	2.19181
			XM_928097	1.51033
			XM_928116	1.46816
			XM_928125	2.72707
			XM_928128	3.08337
			XM_928146	1.51832
			XM_928195	1.55135
