# Supplementary material for: Comparative transcriptomic profiling of hydrogen peroxide signaling networks in zebrafish and human keratinocytes: Implications toward conservation, migration and wound healing
Source: Sci Rep. 2016 Feb 5;6:20328. doi: 10.1038/srep20328 (PMC4742856; doi:10.1038/srep20328)
Supplement: Supplementary Worksheet 8 [file srep20328-s9.xls]

## Sheet: Functional analysis using RNAse
Annotation Cluster 1	Enrichment Score: 1.5722232584186713
Category	Term	Count	%	PValue	Genes	List Total	Pop Hits	Pop Total	Fold Enrichment	Bonferroni	Benjamini	FDR
GOTERM_BP_FAT	GO:0030334~regulation of cell migration	4	9.7561	0.0109013	EGFR, NISCH, IL6ST, HMOX1	38	169	13528	8.42604	0.999791	0.940652	15.422
GOTERM_BP_FAT	GO:0010647~positive regulation of cell communication	5	12.1951	0.0120584	EGFR, CAV2, SORBS3, IL6ST, HMOX1	38	329	13528	5.41033	0.999915	0.846731	16.9213
GOTERM_BP_FAT	GO:0010033~response to organic substance	7	17.0732	0.0126855	HSPA1L, EGFR, CAV2, IL6ST, HMOX1, ATF6B, MMP13	38	721	13528	3.45631	0.999948	0.806943	17.7235
GOTERM_BP_FAT	GO:0040012~regulation of locomotion	4	9.7561	0.015348	EGFR, NISCH, IL6ST, HMOX1	38	192	13528	7.41667	0.999994	0.818772	21.0494
GOTERM_BP_FAT	GO:0051270~regulation of cell motion	4	9.7561	0.0155614	EGFR, NISCH, IL6ST, HMOX1	38	193	13528	7.37824	0.999995	0.780289	21.3105
GOTERM_BP_FAT	GO:0007243~protein kinase cascade	5	12.1951	0.017855	EGFR, ERCC6, IL6ST, HMOX1, MKNK1	38	370	13528	4.81081	0.999999	0.718058	24.0658
GOTERM_BP_FAT	GO:0007242~intracellular signaling cascade	9	21.9512	0.0182278	EGFR, CYP24A1, RALGPS2, ERCC6, NISCH, XPC, IL6ST, HMOX1, MKNK1	38	1256	13528	2.55096	0.999999	0.694256	24.5051
GOTERM_BP_FAT	GO:0051240~positive regulation of multicellular organismal process	4	9.7561	0.028698	EGFR, IL6ST, HMOX1, LIPG	38	244	13528	5.83607	1	0.733933	35.914
GOTERM_BP_FAT	GO:0044057~regulation of system process	4	9.7561	0.0518273	EGFR, NISCH, IL6ST, HMOX1	38	309	13528	4.60841	1	0.819871	55.6573
GOTERM_BP_FAT	GO:0042127~regulation of cell proliferation	6	14.6341	0.0614182	EGFR, CAV2, FOSL2, ATF3, IL6ST, HMOX1	38	787	13528	2.7141	1	0.848094	62.0377
GOTERM_MF_FAT	GO:0019899~enzyme binding	3	7.31707	0.42871	EGFR, CAV2, HMOX1	37	523	12983	2.01276	1	0.99683	99.902
Annotation Cluster 2	Enrichment Score: 1.487878055372274
Category	Term	Count	%	PValue	Genes	List Total	Pop Hits	Pop Total	Fold Enrichment	Bonferroni	Benjamini	FDR
GOTERM_BP_FAT	GO:0009411~response to UV	3	7.31707	0.0112921	EGFR, ERCC6, XPC	38	59	13528	18.1017	0.999846	0.888598	15.9311
GOTERM_BP_FAT	GO:0009628~response to abiotic stimulus	5	12.1951	0.0175381	HSPA1L, EGFR, ERCC6, XPC, MMP13	38	368	13528	4.83696	0.999999	0.745315	23.6906
GOTERM_BP_FAT	GO:0009416~response to light stimulus	3	7.31707	0.0545514	EGFR, ERCC6, XPC	38	138	13528	7.73913	1	0.823508	57.5646
GOTERM_BP_FAT	GO:0009314~response to radiation	3	7.31707	0.103496	EGFR, ERCC6, XPC	38	200	13528	5.34	1	0.897971	81.1653
Annotation Cluster 3	Enrichment Score: 1.4221656121744668
Category	Term	Count	%	PValue	Genes	List Total	Pop Hits	Pop Total	Fold Enrichment	Bonferroni	Benjamini	FDR
GOTERM_BP_FAT	GO:0009628~response to abiotic stimulus	5	12.1951	0.0175381	HSPA1L, EGFR, ERCC6, XPC, MMP13	38	368	13528	4.83696	0.999999	0.745315	23.6906
GOTERM_BP_FAT	GO:0006974~response to DNA damage stimulus	5	12.1951	0.018337	HSPA1L, ERCC6, NUDT1, XPC, HMOX1	38	373	13528	4.77212	0.999999	0.667283	24.6333
GOTERM_BP_FAT	GO:0042770~DNA damage response, signal transduction	3	7.31707	0.0201205	ERCC6, XPC, HMOX1	38	80	13528	13.35	1	0.649168	26.6987
GOTERM_BP_FAT	GO:0006281~DNA repair	4	9.7561	0.0420996	HSPA1L, ERCC6, NUDT1, XPC	38	284	13528	5.01408	1	0.794689	48.1725
GOTERM_BP_FAT	GO:0033554~cellular response to stress	5	12.1951	0.0674406	HSPA1L, ERCC6, NUDT1, XPC, HMOX1	38	566	13528	3.14488	1	0.854503	65.5941
GOTERM_BP_FAT	GO:0006259~DNA metabolic process	4	9.7561	0.159536	HSPA1L, ERCC6, NUDT1, XPC	38	506	13528	2.81423	1	0.946099	92.9759
Annotation Cluster 4	Enrichment Score: 1.3379022490246202
Category	Term	Count	%	PValue	Genes	List Total	Pop Hits	Pop Total	Fold Enrichment	Bonferroni	Benjamini	FDR
GOTERM_BP_FAT	GO:0007584~response to nutrient	4	9.7561	0.0065177	CYP24A1, IL6ST, HMOX1, LIPG	38	140	13528	10.1714	0.993621	0.920128	9.50916
GOTERM_BP_FAT	GO:0031667~response to nutrient levels	4	9.7561	0.0164317	CYP24A1, IL6ST, HMOX1, LIPG	38	197	13528	7.22843	0.999997	0.759016	22.3668
GOTERM_BP_FAT	GO:0009991~response to extracellular stimulus	4	9.7561	0.0219629	CYP24A1, IL6ST, HMOX1, LIPG	38	220	13528	6.47273	1	0.657988	28.7768
GOTERM_BP_FAT	GO:0051240~positive regulation of multicellular organismal process	4	9.7561	0.028698	EGFR, IL6ST, HMOX1, LIPG	38	244	13528	5.83607	1	0.733933	35.914
GOTERM_BP_FAT	GO:0042592~homeostatic process	4	9.7561	0.338297	HSPA1L, IL6ST, HMOX1, LIPG	38	751	13528	1.89614	1	0.994662	99.8182
GOTERM_BP_FAT	GO:0048878~chemical homeostasis	3	7.31707	0.411121	IL6ST, HMOX1, LIPG	38	512	13528	2.08594	1	0.997975	99.9694
Annotation Cluster 5	Enrichment Score: 1.3362958873457378
Category	Term	Count	%	PValue	Genes	List Total	Pop Hits	Pop Total	Fold Enrichment	Bonferroni	Benjamini	FDR
GOTERM_BP_FAT	GO:0010647~positive regulation of cell communication	5	12.1951	0.0120584	EGFR, CAV2, SORBS3, IL6ST, HMOX1	38	329	13528	5.41033	0.999915	0.846731	16.9213
GOTERM_BP_FAT	GO:0007243~protein kinase cascade	5	12.1951	0.017855	EGFR, ERCC6, IL6ST, HMOX1, MKNK1	38	370	13528	4.81081	0.999999	0.718058	24.0658
GOTERM_BP_FAT	GO:0010627~regulation of protein kinase cascade	4	9.7561	0.0302251	SORBS3, ERCC6, IL6ST, HMOX1	38	249	13528	5.71888	1	0.732335	37.4364
GOTERM_BP_FAT	GO:0009967~positive regulation of signal transduction	4	9.7561	0.046254	CAV2, SORBS3, IL6ST, HMOX1	38	295	13528	4.82712	1	0.796408	51.5029
GOTERM_BP_FAT	GO:0010740~positive regulation of protein kinase cascade	3	7.31707	0.0761799	SORBS3, IL6ST, HMOX1	38	167	13528	6.39521	1	0.879016	70.2047
GOTERM_BP_FAT	GO:0010604~positive regulation of macromolecule metabolic process	4	9.7561	0.418618	ERCC6, IL6ST, HMOX1, GRHL3	38	857	13528	1.66161	1	0.998083	99.9748
Annotation Cluster 6	Enrichment Score: 1.1438109161187555
Category	Term	Count	%	PValue	Genes	List Total	Pop Hits	Pop Total	Fold Enrichment	Bonferroni	Benjamini	FDR
GOTERM_MF_FAT	GO:0046983~protein dimerization activity	6	14.6341	0.0160978	EGFR, CAV2, FOSL2, ATF3, IL6ST, ATF6B	37	542	12983	3.88441	0.950328	0.950328	18.1933
GOTERM_BP_FAT	GO:0042127~regulation of cell proliferation	6	14.6341	0.0614182	EGFR, CAV2, FOSL2, ATF3, IL6ST, HMOX1	38	787	13528	2.7141	1	0.848094	62.0377
GOTERM_BP_FAT	GO:0008284~positive regulation of cell proliferation	4	9.7561	0.103096	EGFR, FOSL2, ATF3, IL6ST	38	414	13528	3.43961	1	0.903318	81.0365
GOTERM_MF_FAT	GO:0042802~identical protein binding	4	9.7561	0.260886	EGFR, CAV2, ATF3, IL6ST	37	640	12983	2.19307	1	0.993806	97.6261
Annotation Cluster 7	Enrichment Score: 1.1405815082213169
Category	Term	Count	%	PValue	Genes	List Total	Pop Hits	Pop Total	Fold Enrichment	Bonferroni	Benjamini	FDR
GOTERM_BP_FAT	GO:0001503~ossification	3	7.31707	0.0393274	EGFR, CYP24A1, MMP13	38	115	13528	9.28696	1	0.7879	45.8325
GOTERM_BP_FAT	GO:0060348~bone development	3	7.31707	0.0444095	EGFR, CYP24A1, MMP13	38	123	13528	8.68293	1	0.797314	50.0497
GOTERM_BP_FAT	GO:0001501~skeletal system development	3	7.31707	0.216813	EGFR, CYP24A1, MMP13	38	319	13528	3.34796	1	0.973559	97.6112
Annotation Cluster 8	Enrichment Score: 1.0962273497868613
Category	Term	Count	%	PValue	Genes	List Total	Pop Hits	Pop Total	Fold Enrichment	Bonferroni	Benjamini	FDR
GOTERM_BP_FAT	GO:0010033~response to organic substance	7	17.0732	0.0126855	HSPA1L, EGFR, CAV2, IL6ST, HMOX1, ATF6B, MMP13	38	721	13528	3.45631	0.999948	0.806943	17.7235
GOTERM_BP_FAT	GO:0043627~response to estrogen stimulus	3	7.31707	0.033318	CAV2, HMOX1, MMP13	38	105	13528	10.1714	1	0.748072	40.417
GOTERM_BP_FAT	GO:0048545~response to steroid hormone stimulus	3	7.31707	0.0966439	CAV2, HMOX1, MMP13	38	192	13528	5.5625	1	0.900816	78.8412
GOTERM_BP_FAT	GO:0009725~response to hormone stimulus	3	7.31707	0.265612	CAV2, HMOX1, MMP13	38	367	13528	2.91008	1	0.986949	99.1062
GOTERM_BP_FAT	GO:0009719~response to endogenous stimulus	3	7.31707	0.304407	CAV2, HMOX1, MMP13	38	405	13528	2.63704	1	0.99272	99.61
Annotation Cluster 9	Enrichment Score: 1.0426974068231865
Category	Term	Count	%	PValue	Genes	List Total	Pop Hits	Pop Total	Fold Enrichment	Bonferroni	Benjamini	FDR
GOTERM_BP_FAT	GO:0006979~response to oxidative stress	5	12.1951	0.00100679	EGFR, ERCC6, NUDT1, SLC23A2, HMOX1	38	164	13528	10.8537	0.54097	0.54097	1.52744
GOTERM_BP_FAT	GO:0007243~protein kinase cascade	5	12.1951	0.017855	EGFR, ERCC6, IL6ST, HMOX1, MKNK1	38	370	13528	4.81081	0.999999	0.718058	24.0658
GOTERM_BP_FAT	GO:0010035~response to inorganic substance	3	7.31707	0.107847	EGFR, ERCC6, HMOX1	38	205	13528	5.20976	1	0.901862	82.5145
GOTERM_BP_FAT	GO:0042981~regulation of apoptosis	3	7.31707	0.654522	EGFR, ERCC6, HMOX1	38	804	13528	1.32836	1	0.999985	100
GOTERM_BP_FAT	GO:0043067~regulation of programmed cell death	3	7.31707	0.659975	EGFR, ERCC6, HMOX1	38	812	13528	1.31527	1	0.999985	100
GOTERM_BP_FAT	GO:0010941~regulation of cell death	3	7.31707	0.662003	EGFR, ERCC6, HMOX1	38	815	13528	1.31043	1	0.999984	100
Annotation Cluster 10	Enrichment Score: 1.0363905501661017
Category	Term	Count	%	PValue	Genes	List Total	Pop Hits	Pop Total	Fold Enrichment	Bonferroni	Benjamini	FDR
GOTERM_BP_FAT	GO:0006006~glucose metabolic process	3	7.31707	0.0654284	NISCH, ATF3, IL6ST	38	153	13528	6.98039	1	0.855905	64.4421
GOTERM_BP_FAT	GO:0019318~hexose metabolic process	3	7.31707	0.0966439	NISCH, ATF3, IL6ST	38	192	13528	5.5625	1	0.900816	78.8412
GOTERM_BP_FAT	GO:0005996~monosaccharide metabolic process	3	7.31707	0.122995	NISCH, ATF3, IL6ST	38	222	13528	4.81081	1	0.910676	86.5406
Annotation Cluster 11	Enrichment Score: 0.8314008274963166
Category	Term	Count	%	PValue	Genes	List Total	Pop Hits	Pop Total	Fold Enrichment	Bonferroni	Benjamini	FDR
GOTERM_MF_FAT	GO:0003677~DNA binding	12	29.2683	0.0460516	EGFR, MAFF, NRF1, FOSL2, ERCC6, ATF3, XPC, ZNF692, ATF6B, GRHL3, ZNF574, CHD3	37	2331	12983	1.80639	0.999837	0.987234	44.1987
GOTERM_BP_FAT	GO:0045449~regulation of transcription	12	29.2683	0.0833694	MAFF, SORBS3, NRF1, FOSL2, ERCC6, ATF3, ZNF692, HMOX1, ATF6B, GRHL3, ZNF574, CHD3	38	2601	13528	1.64245	1	0.885897	73.5577
GOTERM_BP_FAT	GO:0006355~regulation of transcription, DNA-dependent	9	21.9512	0.102706	MAFF, SORBS3, NRF1, FOSL2, ERCC6, ATF3, HMOX1, ATF6B, CHD3	38	1773	13528	1.80711	1	0.908687	80.9099
GOTERM_BP_FAT	GO:0006350~transcription	10	24.3902	0.109047	MAFF, NRF1, ERCC6, ATF3, ZNF692, PIR, ATF6B, GRHL3, ZNF574, CHD3	38	2101	13528	1.69443	1	0.898587	82.8708
GOTERM_BP_FAT	GO:0051252~regulation of RNA metabolic process	9	21.9512	0.113326	MAFF, SORBS3, NRF1, FOSL2, ERCC6, ATF3, HMOX1, ATF6B, CHD3	38	1813	13528	1.76724	1	0.902155	84.0855
GOTERM_BP_FAT	GO:0006357~regulation of transcription from RNA polymerase II promoter	5	12.1951	0.135401	SORBS3, NRF1, FOSL2, HMOX1, CHD3	38	727	13528	2.44842	1	0.922384	89.1737
GOTERM_MF_FAT	GO:0043565~sequence-specific DNA binding	4	9.7561	0.236113	MAFF, FOSL2, ATF3, ATF6B	37	607	12983	2.3123	1	0.996059	96.4304
GOTERM_MF_FAT	GO:0030528~transcription regulator activity	6	14.6341	0.410902	MAFF, FOSL2, ERCC6, ATF3, PIR, ATF6B	37	1512	12983	1.39243	1	0.997798	99.8567
GOTERM_MF_FAT	GO:0003700~transcription factor activity	4	9.7561	0.51419	MAFF, FOSL2, ATF3, ATF6B	37	975	12983	1.43956	1	0.998271	99.9868
Annotation Cluster 12	Enrichment Score: 0.8112121887420032
Category	Term	Count	%	PValue	Genes	List Total	Pop Hits	Pop Total	Fold Enrichment	Bonferroni	Benjamini	FDR
GOTERM_BP_FAT	GO:0007243~protein kinase cascade	5	12.1951	0.017855	EGFR, ERCC6, IL6ST, HMOX1, MKNK1	38	370	13528	4.81081	0.999999	0.718058	24.0658
GOTERM_BP_FAT	GO:0001932~regulation of protein amino acid phosphorylation	3	7.31707	0.0809506	EGFR, ERCC6, IL6ST	38	173	13528	6.17341	1	0.886404	72.4711
GOTERM_BP_FAT	GO:0032268~regulation of cellular protein metabolic process	4	9.7561	0.138889	EGFR, ERCC6, IL6ST, MKNK1	38	474	13528	3.00422	1	0.923359	89.8223
GOTERM_BP_FAT	GO:0031399~regulation of protein modification process	3	7.31707	0.192774	EGFR, ERCC6, IL6ST	38	295	13528	3.62034	1	0.968214	96.2085
GOTERM_BP_FAT	GO:0042325~regulation of phosphorylation	3	7.31707	0.36595	EGFR, ERCC6, IL6ST	38	466	13528	2.29185	1	0.996267	99.9053
GOTERM_BP_FAT	GO:0019220~regulation of phosphate metabolic process	3	7.31707	0.384767	EGFR, ERCC6, IL6ST	38	485	13528	2.20206	1	0.996901	99.9402
GOTERM_BP_FAT	GO:0051174~regulation of phosphorus metabolic process	3	7.31707	0.384767	EGFR, ERCC6, IL6ST	38	485	13528	2.20206	1	0.996901	99.9402
Annotation Cluster 13	Enrichment Score: 0.6734053383791085
Category	Term	Count	%	PValue	Genes	List Total	Pop Hits	Pop Total	Fold Enrichment	Bonferroni	Benjamini	FDR
GOTERM_BP_FAT	GO:0006366~transcription from RNA polymerase II promoter	3	7.31707	0.133989	MAFF, ERCC6, PIR	38	234	13528	4.5641	1	0.924687	88.9005
GOTERM_BP_FAT	GO:0006351~transcription, DNA-dependent	3	7.31707	0.189796	MAFF, ERCC6, PIR	38	292	13528	3.65753	1	0.968619	95.989
GOTERM_BP_FAT	GO:0032774~RNA biosynthetic process	3	7.31707	0.193768	MAFF, ERCC6, PIR	38	296	13528	3.60811	1	0.966553	96.2792
GOTERM_MF_FAT	GO:0030528~transcription regulator activity	6	14.6341	0.410902	MAFF, FOSL2, ERCC6, ATF3, PIR, ATF6B	37	1512	12983	1.39243	1	0.997798	99.8567
Annotation Cluster 14	Enrichment Score: 0.6406706803911117
Category	Term	Count	%	PValue	Genes	List Total	Pop Hits	Pop Total	Fold Enrichment	Bonferroni	Benjamini	FDR
GOTERM_BP_FAT	GO:0007243~protein kinase cascade	5	12.1951	0.017855	EGFR, ERCC6, IL6ST, HMOX1, MKNK1	38	370	13528	4.81081	0.999999	0.718058	24.0658
GOTERM_BP_FAT	GO:0032268~regulation of cellular protein metabolic process	4	9.7561	0.138889	EGFR, ERCC6, IL6ST, MKNK1	38	474	13528	3.00422	1	0.923359	89.8223
GOTERM_BP_FAT	GO:0006468~protein amino acid phosphorylation	4	9.7561	0.274536	EGFR, CAV2, ERCC6, MKNK1	38	667	13528	2.13493	1	0.988088	99.2585
GOTERM_BP_FAT	GO:0016310~phosphorylation	4	9.7561	0.375616	EGFR, CAV2, ERCC6, MKNK1	38	800	13528	1.78	1	0.996616	99.9251
GOTERM_BP_FAT	GO:0006796~phosphate metabolic process	4	9.7561	0.503142	EGFR, CAV2, ERCC6, MKNK1	38	973	13528	1.46351	1	0.999605	99.9977
GOTERM_BP_FAT	GO:0006793~phosphorus metabolic process	4	9.7561	0.503142	EGFR, CAV2, ERCC6, MKNK1	38	973	13528	1.46351	1	0.999605	99.9977
GOTERM_MF_FAT	GO:0004672~protein kinase activity	3	7.31707	0.506002	EGFR, CAV2, MKNK1	37	606	12983	1.73709	1	0.998531	99.9838
Annotation Cluster 15	Enrichment Score: 0.5193846491592731
Category	Term	Count	%	PValue	Genes	List Total	Pop Hits	Pop Total	Fold Enrichment	Bonferroni	Benjamini	FDR
GOTERM_MF_FAT	GO:0042623~ATPase activity, coupled	3	7.31707	0.173775	ERCC6, ABCD4, CHD3	37	272	12983	3.87013	1	0.999144	90.577
GOTERM_MF_FAT	GO:0005524~ATP binding	7	17.0732	0.220534	HSPA1L, EGFR, CPT1B, ERCC6, MKNK1, ABCD4, CHD3	37	1477	12983	1.66299	1	0.999539	95.4173
GOTERM_MF_FAT	GO:0032559~adenyl ribonucleotide binding	7	17.0732	0.229772	HSPA1L, EGFR, CPT1B, ERCC6, MKNK1, ABCD4, CHD3	37	1497	12983	1.64078	1	0.997612	96.0459
GOTERM_MF_FAT	GO:0016887~ATPase activity	3	7.31707	0.236664	ERCC6, ABCD4, CHD3	37	334	12983	3.15172	1	0.993235	96.4621
GOTERM_MF_FAT	GO:0030554~adenyl nucleotide binding	7	17.0732	0.268011	HSPA1L, EGFR, CPT1B, ERCC6, MKNK1, ABCD4, CHD3	37	1577	12983	1.55754	1	0.991851	97.8943
GOTERM_MF_FAT	GO:0001883~purine nucleoside binding	7	17.0732	0.279836	HSPA1L, EGFR, CPT1B, ERCC6, MKNK1, ABCD4, CHD3	37	1601	12983	1.53419	1	0.990643	98.2786
GOTERM_MF_FAT	GO:0001882~nucleoside binding	7	17.0732	0.285303	HSPA1L, EGFR, CPT1B, ERCC6, MKNK1, ABCD4, CHD3	37	1612	12983	1.52372	1	0.988188	98.4335
GOTERM_MF_FAT	GO:0032553~ribonucleotide binding	7	17.0732	0.400913	HSPA1L, EGFR, CPT1B, ERCC6, MKNK1, ABCD4, CHD3	37	1836	12983	1.33782	1	0.998198	99.8235
GOTERM_MF_FAT	GO:0032555~purine ribonucleotide binding	7	17.0732	0.400913	HSPA1L, EGFR, CPT1B, ERCC6, MKNK1, ABCD4, CHD3	37	1836	12983	1.33782	1	0.998198	99.8235
GOTERM_MF_FAT	GO:0017076~purine nucleotide binding	7	17.0732	0.444009	HSPA1L, EGFR, CPT1B, ERCC6, MKNK1, ABCD4, CHD3	37	1918	12983	1.28063	1	0.996706	99.9299
GOTERM_MF_FAT	GO:0000166~nucleotide binding	7	17.0732	0.608165	HSPA1L, EGFR, CPT1B, ERCC6, MKNK1, ABCD4, CHD3	37	2245	12983	1.09409	1	0.999467	99.9991
Annotation Cluster 16	Enrichment Score: 0.13321044307435828
Category	Term	Count	%	PValue	Genes	List Total	Pop Hits	Pop Total	Fold Enrichment	Bonferroni	Benjamini	FDR
GOTERM_MF_FAT	GO:0046914~transition metal ion binding	9	21.9512	0.52041	FRRS1, CYP24A1, ZNF692, HMOX1, PIR, FASN, ZNF574, MMP13, CHD3	37	2785	12983	1.13394	1	0.997928	99.9888
GOTERM_MF_FAT	GO:0046872~metal ion binding	11	26.8293	0.757126	FRRS1, CYP24A1, ZNF692, NUDT13, SLC23A2, HMOX1, PIR, FASN, ZNF574, MMP13, CHD3	37	4140	12983	0.932321	1	0.999982	100
GOTERM_MF_FAT	GO:0043169~cation binding	11	26.8293	0.768955	FRRS1, CYP24A1, ZNF692, NUDT13, SLC23A2, HMOX1, PIR, FASN, ZNF574, MMP13, CHD3	37	4179	12983	0.923621	1	0.99998	100
GOTERM_MF_FAT	GO:0043167~ion binding	11	26.8293	0.787009	FRRS1, CYP24A1, ZNF692, NUDT13, SLC23A2, HMOX1, PIR, FASN, ZNF574, MMP13, CHD3	37	4241	12983	0.910118	1	0.999983	100
GOTERM_MF_FAT	GO:0008270~zinc ion binding	5	12.1951	0.904801	ZNF692, FASN, ZNF574, MMP13, CHD3	37	2311	12983	0.759178	1	1	100
